# Supplementary material for: Supra­molecular inter­actions in 2,6-di­amino-4-chloro­pyrimidin-1-ium 5-chloro­salicylate and bis­(2,6-di­amino-4-chloro­pyrimidin-1-ium) naphthalene-1,5-di­sulfonate
Source: Acta Crystallogr E Crystallogr Commun. 2018 Jan 26;74(Pt 2):237–41. doi: 10.1107/S2056989018001196 (PMC5956345; doi:10.1107/S2056989018001196)
Supplement: Supplementary file 1 [file e-74-00237-sup1.cif]

##############################################################################
#                                                                            #
# This CIF contains the data in a paper accepted for publication in          #
# Acta Crystallographica Section E. It conforms to the requirements of       #
# Notes for Authors for Acta Crystallographica Section E, and has been       #
# peer reviewed under the auspices of the IUCr Commission on Journals.       #
#                                                                            #
# Full details of the Crystallographic Information File format               #
# are given in the paper "The Crystallographic Information File (CIF):       #
# a New Standard Archive File for Crystallography" by S. R. Hall, F. H.      #
# Allen and I. D. Brown [Acta Cryst. (1991), A47, 655-685].                  #
#                                                                            #
# The current version of the core CIF dictionary is obtainable from          #
# ftp://ftp.iucr.org/pub/cif_core.dic.                                       #
#                                                                            #
# Software is freely available for graphical display of the structure(s)     #
# in this CIF. For information consult the CIF software page                 #
# http://www.iucr.org/resources/cif/software.                                #
#                                                                            #
# This file may be used for bona fide research purposes within the           #
# scientific community so long as proper attribution is given to the journal # 
# article from which it was obtained.                                        #
#                                                                            #
##############################################################################
data_I
_database_code_depnum_ccdc_archive 'CCDC 1817971'
_audit_creation_method     'SHELXL-2014/7'
_journal_date_recd_electronic     2018-01-12
_journal_date_accepted     2018-01-19
_journal_name_full     'Acta Crystallographica, Section E'
_journal_year     2018
_journal_volume     74
_journal_issue      2
_journal_page_first     237
_journal_page_last     241
_journal_paper_category     GO
_journal_paper_doi     10.1107/S2056989018001196
_journal_coeditor_code     ZL2723
_publ_contact_author_name     'Packianathan Thomas Muthiah'
_publ_contact_author_address
;
School of Chemistry,
Bharathidasan University,
Tiruchirappalli 620 024,
Tamilnadu,
India
;
_publ_contact_author_email     'tommtrichy@yahoo.co.in'
_publ_contact_author_fax     ?
_publ_contact_author_phone     ?
_publ_section_title
;
Supramolecular interactions in 2,6-diamino-4-chloropyrimidin-1-ium
5-chlorosalicylate and bis(2,6-diamino-4-chloropyrimidin-1-ium)
naphthalene-1,5-disulfonate
;
loop_
    _publ_author_name
    _publ_author_footnote
    _publ_author_address
    'Swinton Darious, Robert' .
;
School of Chemistry,
Bharathidasan University,
Tiruchirappalli 620 024,
Tamilnadu,
India
;
    'Thomas Muthiah, Packianathan' .
;
School of Chemistry,
Bharathidasan University,
Tiruchirappalli 620 024,
Tamilnadu,
India
;
    'Perdih, Franc' .
;
Faculty of Chemistry and Chemical Technology, University of Ljubljana, Ve\<cna
pot 113, PO Box 537, SI-1000 Ljubljana,
Slovenia
;
_publ_section_synopsis
;
Two new salts -- 2,6-diamino-4-chloropyrimidin-1-ium 5-chlorosalicylate
and bis(2,6-diamino-4-chloropyrimidin-1-ium) naphthalene-1,5-disulfonate --
have been synthesized and characterized by single-crystal X-ray diffraction.
The supramolecular interactions such as hydrogen bonding, halogen bonding,
C---Cl...\p and \p--\p interactions are investigated for these crystal
structures.
;
_chemical_name_systematic
;
2,6-Diamino-4-chloropyrimidin-1-ium 2-chloro-6-hydroxybenzoate
;
_chemical_name_common
;
2,6-Diamino-4-chloropyrimidin-1-ium 5-chlorosalicylate
;
_chemical_formula_moiety     'C4 H6 Cl N4 +, C7 H4 Cl O3 -'
_chemical_formula_sum     'C11 H10 Cl2 N4 O3'
_chemical_formula_iupac     'C4 H6 Cl N4 +, C7 H4 Cl O3 -'
_chemical_formula_weight     317.13
_chemical_melting_point     ?
_shelx_space_group_comment
;
The symmetry employed for this shelxl refinement is uniquely defined
by the following loop, which should always be used as a source of
symmetry information in preference to the above space-group names.
They are only intended as comments.
;
_space_group_crystal_system     monoclinic
_space_group_name_H-M_alt     'P 21/n'
_space_group_name_Hall     '-P 2yn'
loop_
    _space_group_symop_operation_xyz
    'x, y, z'
    '-x+1/2, y+1/2, -z+1/2'
    '-x, -y, -z'
    'x-1/2, -y-1/2, z-1/2'
_cell_length_a     13.9203(14)
_cell_length_b     7.0285(6)
_cell_length_c     15.4294(14)
_cell_angle_alpha     90
_cell_angle_beta     114.544(12)
_cell_angle_gamma     90
_cell_volume     1373.2(3)
_cell_formula_units_Z     4
_cell_measurement_reflns_used     1734
_cell_measurement_theta_min     3.8760
_cell_measurement_theta_max     27.5080
_cell_measurement_temperature     293(2)
_exptl_crystal_description     needle
_exptl_crystal_colour     colorless
_exptl_crystal_size_max     0.400
_exptl_crystal_size_mid     0.100
_exptl_crystal_size_min     0.030
_exptl_crystal_density_diffrn     1.534
_exptl_crystal_density_meas     ?
_exptl_crystal_density_method     ?
_exptl_crystal_F_000     648
_exptl_absorpt_coefficient_mu     0.485
_exptl_absorpt_correction_type     multi-scan
_exptl_absorpt_process_details
;
(CrysAlis PRO); Agilent, 2013)
;
_shelx_estimated_absorpt_T_min     0.830
_shelx_estimated_absorpt_T_max     0.986
_exptl_absorpt_correction_T_min     0.64426
_exptl_absorpt_correction_T_max     1.00000
_diffrn_ambient_temperature     293(2)
_diffrn_radiation_type     MoK\a
_diffrn_radiation_wavelength     0.71073
_diffrn_radiation_source     'SuperNova (Mo) X-ray Source'
_diffrn_radiation_monochromator     'mirror'
_diffrn_measurement_device_type
;
Agilent SuperNova Dual Source
diffractometer with an Atlas detector
;
_diffrn_measurement_method     '\w scans'
_diffrn_detector_area_resol_mean     10.4933
_diffrn_reflns_number     7906
_diffrn_reflns_av_R_equivalents     0.0272
_diffrn_reflns_theta_min     2.903
_diffrn_reflns_theta_max     27.478
_diffrn_reflns_theta_full     25.242
_diffrn_measured_fraction_theta_max     0.999
_diffrn_measured_fraction_theta_full     0.999
_diffrn_reflns_limit_h_min     -18
_diffrn_reflns_limit_h_max     17
_diffrn_reflns_limit_k_min     -7
_diffrn_reflns_limit_k_max     9
_diffrn_reflns_limit_l_min     -20
_diffrn_reflns_limit_l_max     19
_refine_special_details     ?
_reflns_number_total     3144
_reflns_number_gt     2137
_reflns_threshold_expression     'I > 2\s(I)'
_refine_ls_structure_factor_coef     Fsqd
_refine_ls_matrix_type     full
_refine_ls_R_factor_all     0.0785
_refine_ls_R_factor_gt     0.0475
_refine_ls_wR_factor_gt     0.1090
_refine_ls_wR_factor_ref     0.1278
_refine_ls_goodness_of_fit_ref     1.036
_refine_ls_restrained_S_all     1.036
_refine_ls_number_reflns     3144
_refine_ls_number_parameters     182
_refine_ls_number_restraints     0
_refine_ls_hydrogen_treatment     constr
_refine_ls_weighting_scheme     calc
_refine_ls_weighting_details
              'w=1/[\s^2^(Fo^2^)+(0.0482P)^2^+0.5033P] where P=(Fo^2^+2Fc^2^)/3'
_atom_sites_solution_hydrogens     geom
_atom_sites_solution_primary     ?
_atom_sites_solution_secondary     ?
_refine_ls_shift/su_max     0.000
_refine_ls_shift/su_mean     0.000
_refine_diff_density_max     0.288
_refine_diff_density_min     -0.399
_refine_ls_extinction_method     none
_refine_ls_extinction_coef     .
loop_
    _atom_type_symbol
    _atom_type_description
    _atom_type_scat_dispersion_real
    _atom_type_scat_dispersion_imag
    _atom_type_scat_source
    'C' 'C' 0.0033 0.0016
                         'International Tables Vol C Tables 4.2.6.8 and 6.1.1.4'
    'H' 'H' 0.0000 0.0000
                         'International Tables Vol C Tables 4.2.6.8 and 6.1.1.4'
    'Cl' 'Cl' 0.1484 0.1585
                         'International Tables Vol C Tables 4.2.6.8 and 6.1.1.4'
    'N' 'N' 0.0061 0.0033
                         'International Tables Vol C Tables 4.2.6.8 and 6.1.1.4'
    'O' 'O' 0.0106 0.0060
                         'International Tables Vol C Tables 4.2.6.8 and 6.1.1.4'
_computing_data_collection
;
CrysAlis PRO (Agilent, 2013)
;
_computing_cell_refinement
;
CrysAlis PRO (Agilent, 2013)
;
_computing_data_reduction
;
CrysAlis PRO (Agilent, 2013)
;
_computing_structure_solution
;
SHELXT2014 (Sheldrick, 2015a)
;
_computing_structure_refinement
;
SHELXL2014 (Sheldrick, 2015b)
;
_computing_molecular_graphics
;
PLATON (Spek, 2009), Mercury (Macrae <i>et al.</i>, 2008)
;
_computing_publication_material
;
PLATON (Spek, 2009)
;
loop_
    _atom_site_type_symbol
    _atom_site_label
    _atom_site_fract_x
    _atom_site_fract_y
    _atom_site_fract_z
    _atom_site_U_iso_or_equiv
    _atom_site_adp_type
    _atom_site_calc_flag
    _atom_site_occupancy
    _atom_site_disorder_assembly
    _atom_site_disorder_group
    Cl Cl1 0.25461(6) -0.27636(11) -0.00641(5) 0.0674(2) Uani d 1 . .
    N N1 0.38557(14) 0.2707(3) 0.12207(13) 0.0386(4) Uani d 1 . .
    H H1 0.4128 0.3792 0.1450 0.046 Uiso calc 1 . .
    N N2 0.50448(17) 0.2485(3) 0.05504(16) 0.0566(6) Uani d 1 . .
    H H2B 0.5313 0.1895 0.0215 0.068 Uiso calc 1 . .
    H H2A 0.5293 0.3573 0.0796 0.068 Uiso calc 1 . .
    N N3 0.38700(15) 0.0032(3) 0.03064(13) 0.0442(5) Uani d 1 . .
    N N6 0.27205(16) 0.3072(3) 0.19347(15) 0.0503(5) Uani d 1 . .
    H H6A 0.3023 0.4141 0.2157 0.060 Uiso calc 1 . .
    H H6B 0.2207 0.2687 0.2063 0.060 Uiso calc 1 . .
    C C2 0.42485(18) 0.1715(3) 0.06889(16) 0.0404(5) Uani d 1 . .
    C C4 0.30522(17) -0.0606(3) 0.04713(16) 0.0414(5) Uani d 1 . .
    C C5 0.26096(16) 0.0273(3) 0.09993(15) 0.0398(5) Uani d 1 . .
    H H5 0.2048 -0.0266 0.1089 0.048 Uiso calc 1 . .
    C C6 0.30401(16) 0.2033(3) 0.14025(15) 0.0368(5) Uani d 1 . .
    Cl Cl2 0.50995(6) 1.29096(12) 0.45221(5) 0.0745(3) Uani d 1 . .
    O O1 0.49261(13) 0.5917(2) 0.18881(13) 0.0534(5) Uani d 1 . .
    O O2 0.38734(12) 0.6467(2) 0.26174(12) 0.0501(4) Uani d 1 . .
    O O3 0.62982(14) 0.8382(3) 0.19368(15) 0.0617(5) Uani d 1 . .
    H H3 0.5981 0.7365 0.1805 0.093 Uiso calc 1 . .
    C C7 0.46259(17) 0.6930(3) 0.24184(16) 0.0393(5) Uani d 1 . .
    C C8 0.51962(15) 0.8751(3) 0.27862(15) 0.0362(5) Uani d 1 . .
    C C9 0.60003(17) 0.9377(4) 0.25339(17) 0.0437(6) Uani d 1 . .
    C C10 0.65092(19) 1.1105(4) 0.28915(19) 0.0563(7) Uani d 1 . .
    H H10 0.7038 1.1527 0.2718 0.068 Uiso calc 1 . .
    C C11 0.6235(2) 1.2181(4) 0.34943(19) 0.0580(7) Uani d 1 . .
    H H11 0.6576 1.3330 0.3729 0.070 Uiso calc 1 . .
    C C12 0.54500(19) 1.1548(4) 0.37507(17) 0.0488(6) Uani d 1 . .
    C C13 0.49410(17) 0.9865(3) 0.34066(16) 0.0412(5) Uani d 1 . .
    H H13 0.4417 0.9458 0.3590 0.049 Uiso calc 1 . .
loop_
    _atom_site_aniso_label
    _atom_site_aniso_U_11
    _atom_site_aniso_U_22
    _atom_site_aniso_U_33
    _atom_site_aniso_U_12
    _atom_site_aniso_U_13
    _atom_site_aniso_U_23
    Cl1 0.0648(4) 0.0561(5) 0.0783(5) -0.0240(3) 0.0267(4) -0.0292(4)
    N1 0.0432(10) 0.0303(10) 0.0503(10) -0.0045(8) 0.0274(9) -0.0059(9)
    N2 0.0670(13) 0.0480(13) 0.0795(15) -0.0198(11) 0.0551(12) -0.0247(12)
    N3 0.0479(11) 0.0401(11) 0.0490(11) -0.0089(9) 0.0245(9) -0.0100(10)
    N6 0.0527(11) 0.0418(12) 0.0747(14) -0.0065(10) 0.0448(11) -0.0087(11)
    C2 0.0460(12) 0.0383(13) 0.0442(12) -0.0032(11) 0.0258(10) -0.0027(11)
    C4 0.0403(12) 0.0346(13) 0.0421(11) -0.0045(10) 0.0099(10) -0.0031(11)
    C5 0.0337(11) 0.0385(13) 0.0477(12) -0.0050(10) 0.0176(10) 0.0007(11)
    C6 0.0354(11) 0.0341(12) 0.0433(11) 0.0029(9) 0.0187(10) 0.0030(10)
    Cl2 0.0751(5) 0.0685(5) 0.0735(5) 0.0006(4) 0.0245(4) -0.0334(4)
    O1 0.0566(10) 0.0395(10) 0.0798(12) -0.0057(8) 0.0439(9) -0.0171(9)
    O2 0.0519(10) 0.0380(9) 0.0762(11) -0.0081(8) 0.0425(9) -0.0081(9)
    O3 0.0555(11) 0.0592(13) 0.0892(13) -0.0074(9) 0.0487(10) -0.0126(11)
    C7 0.0401(12) 0.0314(12) 0.0494(12) 0.0037(10) 0.0216(10) 0.0012(10)
    C8 0.0315(10) 0.0326(12) 0.0427(11) 0.0022(9) 0.0136(9) 0.0001(10)
    C9 0.0351(11) 0.0427(14) 0.0539(13) 0.0011(10) 0.0192(10) 0.0002(12)
    C10 0.0436(13) 0.0566(17) 0.0695(16) -0.0126(13) 0.0242(13) -0.0008(15)
    C11 0.0517(15) 0.0456(15) 0.0638(16) -0.0121(13) 0.0112(13) -0.0105(14)
    C12 0.0451(13) 0.0436(14) 0.0485(13) 0.0009(11) 0.0102(11) -0.0088(12)
    C13 0.0356(11) 0.0399(13) 0.0466(12) 0.0005(10) 0.0156(10) -0.0032(11)
_geom_special_details
;
 All esds (except the esd in the dihedral angle between two l.s. planes)
 are estimated using the full covariance matrix.  The cell esds are taken
 into account individually in the estimation of esds in distances, angles
 and torsion angles; correlations between esds in cell parameters are only
 used when they are defined by crystal symmetry.  An approximate (isotropic)
 treatment of cell esds is used for estimating esds involving l.s. planes.
;
loop_
    _geom_bond_atom_site_label_1
    _geom_bond_atom_site_label_2
    _geom_bond_site_symmetry_2
    _geom_bond_distance
    _geom_bond_publ_flag
    Cl1 C4 . 1.731(2) ?
    N1 C2 . 1.353(3) ?
    N1 C6 . 1.362(3) ?
    N1 H1 . 0.8600 ?
    N2 C2 . 1.328(3) ?
    N2 H2B . 0.8600 ?
    N2 H2A . 0.8600 ?
    N3 C2 . 1.329(3) ?
    N3 C4 . 1.342(3) ?
    N6 C6 . 1.307(3) ?
    N6 H6A . 0.8600 ?
    N6 H6B . 0.8600 ?
    C4 C5 . 1.357(3) ?
    C5 C6 . 1.402(3) ?
    C5 H5 . 0.9300 ?
    Cl2 C12 . 1.747(3) ?
    O1 C7 . 1.279(3) ?
    O2 C7 . 1.251(3) ?
    O3 C9 . 1.352(3) ?
    O3 H3 . 0.8200 ?
    C7 C8 . 1.488(3) ?
    C8 C13 . 1.392(3) ?
    C8 C9 . 1.400(3) ?
    C9 C10 . 1.399(4) ?
    C10 C11 . 1.370(4) ?
    C10 H10 . 0.9300 ?
    C11 C12 . 1.382(4) ?
    C11 H11 . 0.9300 ?
    C12 C13 . 1.368(3) ?
    C13 H13 . 0.9300 ?
loop_
    _geom_angle_atom_site_label_1
    _geom_angle_atom_site_label_2
    _geom_angle_atom_site_label_3
    _geom_angle_site_symmetry_1
    _geom_angle_site_symmetry_3
    _geom_angle
    _geom_angle_publ_flag
    C2 N1 C6 . . 121.80(19) ?
    C2 N1 H1 . . 119.1 ?
    C6 N1 H1 . . 119.1 ?
    C2 N2 H2B . . 120.0 ?
    C2 N2 H2A . . 120.0 ?
    H2B N2 H2A . . 120.0 ?
    C2 N3 C4 . . 115.1(2) ?
    C6 N6 H6A . . 120.0 ?
    C6 N6 H6B . . 120.0 ?
    H6A N6 H6B . . 120.0 ?
    N2 C2 N3 . . 119.6(2) ?
    N2 C2 N1 . . 117.5(2) ?
    N3 C2 N1 . . 122.8(2) ?
    N3 C4 C5 . . 126.4(2) ?
    N3 C4 Cl1 . . 114.28(18) ?
    C5 C4 Cl1 . . 119.28(18) ?
    C4 C5 C6 . . 116.8(2) ?
    C4 C5 H5 . . 121.6 ?
    C6 C5 H5 . . 121.6 ?
    N6 C6 N1 . . 117.7(2) ?
    N6 C6 C5 . . 125.3(2) ?
    N1 C6 C5 . . 117.0(2) ?
    C9 O3 H3 . . 109.5 ?
    O2 C7 O1 . . 122.8(2) ?
    O2 C7 C8 . . 119.9(2) ?
    O1 C7 C8 . . 117.29(19) ?
    C13 C8 C9 . . 118.4(2) ?
    C13 C8 C7 . . 119.85(19) ?
    C9 C8 C7 . . 121.7(2) ?
    O3 C9 C10 . . 118.0(2) ?
    O3 C9 C8 . . 122.3(2) ?
    C10 C9 C8 . . 119.7(2) ?
    C11 C10 C9 . . 120.6(2) ?
    C11 C10 H10 . . 119.7 ?
    C9 C10 H10 . . 119.7 ?
    C10 C11 C12 . . 119.5(2) ?
    C10 C11 H11 . . 120.2 ?
    C12 C11 H11 . . 120.2 ?
    C13 C12 C11 . . 120.7(2) ?
    C13 C12 Cl2 . . 119.5(2) ?
    C11 C12 Cl2 . . 119.8(2) ?
    C12 C13 C8 . . 121.0(2) ?
    C12 C13 H13 . . 119.5 ?
    C8 C13 H13 . . 119.5 ?
loop_
    _geom_torsion_atom_site_label_1
    _geom_torsion_atom_site_label_2
    _geom_torsion_atom_site_label_3
    _geom_torsion_atom_site_label_4
    _geom_torsion_site_symmetry_1
    _geom_torsion_site_symmetry_2
    _geom_torsion_site_symmetry_3
    _geom_torsion_site_symmetry_4
    _geom_torsion
    _geom_torsion_publ_flag
    C4 N3 C2 N2 . . . . -178.7(2) ?
    C4 N3 C2 N1 . . . . 1.2(3) ?
    C6 N1 C2 N2 . . . . -180.0(2) ?
    C6 N1 C2 N3 . . . . 0.2(3) ?
    C2 N3 C4 C5 . . . . -1.7(3) ?
    C2 N3 C4 Cl1 . . . . 178.08(16) ?
    N3 C4 C5 C6 . . . . 0.9(3) ?
    Cl1 C4 C5 C6 . . . . -178.93(16) ?
    C2 N1 C6 N6 . . . . 179.0(2) ?
    C2 N1 C6 C5 . . . . -1.1(3) ?
    C4 C5 C6 N6 . . . . -179.5(2) ?
    C4 C5 C6 N1 . . . . 0.6(3) ?
    O2 C7 C8 C13 . . . . 4.7(3) ?
    O1 C7 C8 C13 . . . . -176.68(19) ?
    O2 C7 C8 C9 . . . . -176.1(2) ?
    O1 C7 C8 C9 . . . . 2.6(3) ?
    C13 C8 C9 O3 . . . . 179.9(2) ?
    C7 C8 C9 O3 . . . . 0.7(3) ?
    C13 C8 C9 C10 . . . . -1.2(3) ?
    C7 C8 C9 C10 . . . . 179.5(2) ?
    O3 C9 C10 C11 . . . . 179.5(2) ?
    C8 C9 C10 C11 . . . . 0.7(4) ?
    C9 C10 C11 C12 . . . . 0.1(4) ?
    C10 C11 C12 C13 . . . . -0.2(4) ?
    C10 C11 C12 Cl2 . . . . 179.8(2) ?
    C11 C12 C13 C8 . . . . -0.3(4) ?
    Cl2 C12 C13 C8 . . . . 179.61(17) ?
    C9 C8 C13 C12 . . . . 1.1(3) ?
    C7 C8 C13 C12 . . . . -179.7(2) ?
loop_
    _geom_hbond_atom_site_label_D
    _geom_hbond_atom_site_label_H
    _geom_hbond_atom_site_label_A
    _geom_hbond_site_symmetry_A
    _geom_hbond_distance_DH
    _geom_hbond_distance_HA
    _geom_hbond_distance_DA
    _geom_hbond_angle_DHA
    N1 H1 O1 . 0.86 1.82 2.664(3) 168.0
    N2 H2A O1 . 0.86 2.56 3.223(3) 135.0
    N2 H2B N3 3_655 0.86 2.13 2.970(3) 165.0
    O3 H3 O1 . 0.82 1.83 2.557(3) 146.0
    N6 H6A O2 . 0.86 1.97 2.824(3) 172.0
    N6 H6B O2 2_545 0.86 1.96 2.819(3) 172.0
    C10 H10 O3 2_655 0.93 2.51 3.358(4) 151.0
_shelx_hkl_file
;
   0   0   2 613.428 44.5214   6
   0   0   3 4.49567 19.0763   6
   0   0   3 29.6977 19.8340   5
   0   0   4 85507.8 728.557   6
   0   0   4 86227.1 596.740   5
   0   0   5 9.01818 24.8495   5
   0   0   5-10.0805 25.2857   6
   0   0  -5-61.8601 42.7027   6
   0   0   6 1785.62 109.390   5
   0   0  -6 1793.88 135.701   6
   0   0   6 1741.48 131.423   6
   0   0  -7-7.58637 39.6776   6
   0   0   7-6.32233 28.8147   5
   0   0   7-3.85008 39.9128   6
   0   0   8 522.206 86.9749   6
   0   0   8 479.138 70.8489   5
   0   0  -8 522.063 87.1547   6
   0   0   9 6.64407 44.0911   6
   0   0   9-3.51003 34.0178   5
   0   0  -9 20.3673 41.2905   6
   0   0  10 4829.18 236.327   5
   0   0  10 5826.76 312.071   6
   0   0  11 136.258 79.7763   6
   0   0 -11 67.4987 69.9980   4
   0   0  11 56.8929 54.7410   5
   0   0 -12 2115.27 224.073   6
   0   0 -12 2139.64 237.426   4
   0   0  12 2328.53 219.056   6
   0   0  12 2202.40 179.022   5
   0   0 -13-72.6321 77.1053   4
   0   0  13 11.3283 42.2304   5
   0   0 -14 22.3847 79.9213   4
   0   0  14 48.5126 50.1507   5
   0   0  14 159.526 71.5803   6
   0   0  15 44.6064 60.0478   5
   0   0  15 54.9682 57.1743   6
   0   0 -15 40.5855 77.0689   4
   0   0  16 553.069 129.117   6
   0   0 -16 673.849 171.441   4
   0   0  16 333.891 94.8521   5
   0   0  17-11.6158 53.5878   5
   0   0  17 42.1519 58.9402   6
   0   0 -17 110.058 92.0926   4
   0   0 -18 3.64790 102.542   4
   0   0 -19 5.01775 114.916   4
   0  -1   0 20.3210 21.6902   2
   0  -1   1 21918.2 386.214   2
   0   1   2-62.0611 39.7622   6
   0  -1  -3 93936.9 699.241   5
   0   1   3 93615.2 896.879   6
   0   1  -3 95868.7 893.132   4
   0   1   4 1423.07 117.640   6
   0   1  -4 1729.00 137.395   4
   0  -1  -4 1750.76 105.939   5
   0   1  -4 1561.96 72.9733   6
   0  -1  -5 23924.6 385.936   5
   0   1  -5 24066.0 343.795   6
   0   1  -5 24776.0 528.126   4
   0  -1   5 23703.3 318.767   6
   0   1   5 23557.5 526.954   6
   0   1   5 24586.6 434.844   5
   0  -1   6 7043.56 200.149   6
   0   1   6 6717.83 300.302   6
   0   1   6 7530.11 251.653   5
   0   1  -6 7238.13 306.909   4
   0   1  -6 7132.98 216.546   6
   0  -1  -6 7141.42 224.731   5
   0  -1  -6 7150.93 319.139   6
   0  -1   7 3528.31 161.846   6
   0   1   7 3382.99 183.225   5
   0  -1  -7 3676.57 243.391   6
   0  -1  -7 3455.80 166.288   5
   0   1  -7 3333.80 168.492   6
   0   1  -7 3607.54 237.600   4
   0   1   7 3271.89 220.441   6
   0   1   8 3618.55 197.070   5
   0  -1   8 4010.41 190.564   6
   0   1  -8 3817.25 260.134   4
   0  -1   8 3652.62 190.510   5
   0  -1  -8 3752.05 185.868   5
   0   1  -8 3664.24 194.107   6
   0   1   8 3836.25 251.607   6
   0  -1  -9 3297.77 185.620   5
   0   1   9 3241.24 245.986   6
   0   1   9 3076.33 195.333   5
   0   1  -9 3440.65 205.233   6
   0   1  -9 3238.72 251.964   4
   0  -1   9 3429.78 190.321   6
   0  -1   9 3063.51 184.734   5
   0  -1  10 1257.49 128.370   6
   0   1 -10 1140.59 174.619   4
   0  -1  10 1071.82 118.466   5
   0  -1 -10 1362.63 191.147   6
   0   1  10 1098.69 128.572   5
   0   1  10 1198.06 158.514   6
   0   1 -10 1072.33 126.602   6
   0  -1  11 624.845 99.5280   5
   0   1  11 481.412 100.714   5
   0   1 -11 742.022 119.966   6
   0  -1  11 575.717 93.7970   6
   0   1  11 517.665 114.971   6
   0   1 -11 566.907 131.140   4
   0  -1  12 115.397 53.6562   5
   0   1  12 36.7835 47.8431   5
   0  -1  12 11.3892 35.0718   6
   0   1  12 37.7475 50.5302   6
   0   1 -12 102.251 93.8468   4
   0   1 -12 132.375 78.1109   6
   0   1  12 155.032 103.033   2
   0   1  13 1259.68 187.722   6
   0  -1  13 835.669 117.359   5
   0   1 -13 1193.16 207.722   4
   0   1  13 1033.70 142.318   5
   0   1  14 1033.04 170.513   6
   0  -1  14 848.475 117.037   5
   0   1 -14 1161.77 205.908   4
   0  -1  15 160.437 63.7740   5
   0   1  15 66.1645 72.5024   6
   0   1  16 1000.51 179.537   6
   0  -1  16 879.892 141.570   5
   0   1 -16 777.159 174.261   4
   0  -1 -16 855.230 194.155   4
   0   1 -17 22.5700 84.0270   4
   0  -1  17-3.34093 58.4180   5
   0  -1 -17-102.056 103.335   4
   0   1  17 146.901 85.9545   6
   0   1 -18 283.508 156.889   4
   0   1  18 304.127 118.640   6
   0  -1 -18 104.768 114.436   4
   0   1 -19 58.5476 105.525   4
   0  -1 -19-80.1313 121.376   4
   0   2   0 265360. 1484.69   6
   0  -2   0 262344. 1559.59   2
   0  -2   1 5683.09 260.530   2
   0   2   1 5801.78 241.714   6
   0   2   1 5758.07 199.650   2
   0  -2  -1 5744.37 200.330   2
   0   2  -1 6176.66 211.131   6
   0  -2  -2 34069.6 394.352   1
   0  -2   2 34583.4 697.260   2
   0   2   2 34823.1 636.522   6
   0   2   2 34757.9 406.397   2
   0  -2   3 2555.22 208.553   2
   0   2   3 2225.39 171.206   6
   0  -2   4 9548.72 424.814   2
   0   2   4 9663.68 374.625   6
   0   2   4 8444.33 191.775   1
   0   2   5 2668.86 209.239   6
   0  -2  -5 2758.00 166.198   5
   0   2  -5 2278.01 82.1163   6
   0  -2   5 2831.60 250.723   2
   0   2  -6 4581.17 133.106   6
   0  -2   6 5334.51 268.365   4
   0  -2  -6 5391.14 228.072   5
   0  -2   6 5379.68 363.080   2
   0   2  -6 4867.22 292.419   4
   0   2   6 5098.93 300.191   6
   0  -2   7 8922.35 495.179   2
   0   2   7 8791.29 406.628   6
   0   2  -7 8865.29 417.484   4
   0   2  -7 8664.26 209.507   6
   0  -2  -7 8967.04 304.280   5
   0  -2  -8 2005.03 147.311   5
   0   2  -8 1617.90 103.109   6
   0  -2  -8 2136.57 228.610   6
   0   2  -8 1662.19 200.244   4
   0   2   8 2060.12 211.387   6
   0  -2   8 1771.42 238.556   2
   0   2  -9 856.222 163.324   4
   0   2  -9 719.426 77.9268   6
   0  -2  -9 902.270 166.633   6
   0  -2  -9 726.597 93.1035   5
   0   2   9 766.475 139.603   6
   0   2  10 460.572 112.858   6
   0   2 -10 353.582 120.097   4
   0  -2 -10 447.810 79.1713   5
   0   2 -10 490.047 75.6344   6
   0  -2 -11-25.7531 19.5810   3
   0   2  11-34.3744 64.4728   6
   0   2 -11 21.1154 95.9933   4
   0   2 -11 159.211 63.0301   6
   0  -2 -11 15.1624 36.3377   5
   0   2  12 401.121 113.410   6
   0   2  12 378.799 115.262   2
   0  -2  12 412.223 93.2621   5
   0   2 -12 507.546 157.256   4
   0   2 -13 368.368 136.690   4
   0   2  13 437.254 128.364   2
   0   2  13 239.193 101.919   6
   0  -2  13 339.211 88.7414   5
   0   2  14 1449.42 223.990   6
   0   2 -14 1407.98 243.860   4
   0  -2  14 1276.69 157.177   5
   0   2  15 331.582 123.042   6
   0  -2  15 213.591 73.6977   5
   0   2 -15 195.428 112.515   4
   0   2 -16 1410.49 266.531   4
   0   2  16 1308.86 223.772   6
   0  -2  16 1422.63 177.319   5
   0   2 -17 419.891 173.280   4
   0  -2  17 357.575 108.860   5
   0   2  17 386.303 124.027   6
   0   2  18 125.379 89.5499   6
   0   2 -18 15.1266 97.1057   4
   0  -2 -18-23.8851 81.5115   4
   0   2  19 71.2667 63.8201   6
   0   2 -19 3.47045 118.909   4
   0  -2 -19 11.0928 101.773   4
   0   3   0-27.9797 49.3091   6
   0  -3   0-10.5891 51.2129   2
   0   3  -1 5346.17 244.364   6
   0   3   1 5225.54 273.973   6
   0  -3  -1 5438.43 252.152   2
   0  -3   1 5503.62 300.653   2
   0  -3   2 11527.4 466.134   2
   0   3  -2 11711.6 336.359   6
   0   3   2 10970.2 419.194   6
   0   3   2 11634.0 324.972   2
   0   3   3 1310.99 102.248   2
   0   3   3 920.701 129.215   6
   0  -3   3 1295.54 175.998   2
   0  -3  -3 1116.79 91.1910   1
   0   3  -3 1310.29 110.597   6
   0  -3   4 774.843 150.495   2
   0   3   4 688.071 67.4307   2
   0   3   4 667.079 111.221   6
   0   3  -4 943.838 84.7945   6
   0  -3   5 4094.56 333.392   2
   0   3   5 3293.97 133.513   2
   0   3   5 4075.46 291.772   6
   0  -3   6 187.827 93.3270   2
   0   3  -6 132.735 22.3015   6
   0   3   6 165.403 69.0478   6
   0   3   7 7694.08 427.465   6
   0  -3   7 7716.46 382.878   4
   0   3   7 6838.15 211.859   1
   0  -3  -7 7852.73 329.962   5
   0  -3   8-53.3617 68.4034   4
   0   3   8-70.4492 71.2713   6
   0  -3  -8 65.5228 49.7922   5
   0   3   9 18022.3 695.889   6
   0  -3  -9 18558.1 510.580   5
   0   3  10-51.4384 88.1145   6
   0   3  10 124.329 64.1951   2
   0   3  11 1203.34 204.310   6
   0   3  11 1166.16 147.538   2
   0   3  12 1362.33 212.582   6
   0   3  12 1394.76 163.890   2
   0   3  13 373.626 129.675   6
   0  -3  14 690.872 131.117   5
   0   3  14 967.084 199.757   6
   0   3  15 183.397 95.3003   6
   0  -3  15 168.840 65.3397   5
   0   3  16 654.428 180.739   6
   0  -3  16 349.998 93.3923   5
   0   3  17 16.3520 74.6320   6
   0  -3  17-14.5085 60.5134   5
   0   3  18 340.170 146.940   6
   0   3  19-17.5677 63.8016   6
   0   4   0 22601.9 623.995   6
   0  -4   0 21997.6 643.531   2
   0   4  -1 358.134 79.0998   6
   0  -4   1 360.830 93.1326   2
   0  -4  -1 361.380 81.7832   2
   0   4   1 207.230 70.1395   6
   0  -4   2 86961.3 1437.78   2
   0   4   2 87572.8 1330.53   6
   0   4  -2 88891.8 1101.72   6
   0  -4  -3 1041.13 106.981   1
   0  -4   3 1088.20 176.823   2
   0   4   3 799.732 139.706   6
   0   4  -3 1005.96 117.021   6
   0   4  -4 41.4929 44.0969   6
   0   4   4 219.746 95.4587   6
   0  -4   4 28.2328 83.1956   2
   0  -4   5 137.509 103.253   2
   0  -4   5 202.827 98.8212   4
   0   4  -5 70.3594 35.9781   6
   0   4   5 301.791 124.585   6
   0   4  -6 9774.62 239.862   6
   0   4   6 10485.2 528.497   6
   0   4   7 8954.24 506.476   6
   0   4   8 2412.74 275.454   6
   0   4   9 10254.5 569.273   6
   0   4  10 971.999 190.069   6
   0   4  11 4544.67 402.337   6
   0   4  12 264.375 117.954   6
   0   4  13 109.001 86.4505   6
   0   4  14 341.888 123.285   6
   0   4  15 106.342 98.7183   6
   0  -4  16 101.717 76.1411   5
   0   4  16 389.020 154.376   6
   0  -4  17 49.9185 72.2345   5
   0   4  17 528.127 184.317   6
   0  -5   0 150.345 97.8003   2
   0   5   0-60.9941 96.7041   6
   0   5   1 1620.95 200.736   6
   0   5  -1 1960.28 189.693   6
   0  -5   1 1895.11 227.712   2
   0   5   2 3398.81 294.672   6
   0   5  -2 3144.33 242.776   6
   0  -5   2 3255.61 312.708   2
   0   5  -3-94.2817 83.1263   6
   0   5   3 29.3265 67.4560   6
   0  -5  -3-111.425 71.4520   1
   0  -5   3-100.154 89.3371   2
   0   5   4 106.208 108.900   6
   0   5  -4-92.3418 67.6003   6
   0   5  -5 928.497 103.467   6
   0   5   5 882.965 172.347   6
   0   5  -6 2905.29 154.962   6
   0   5   6 2877.75 308.393   6
   0   5  -7 8164.88 198.079   6
   0   5   7 11962.0 630.440   6
   0   5   8 45.7044 80.1143   6
   0   5   9 3189.18 347.289   6
   0   5  10 125.979 87.0860   6
   0   5  11 2619.91 331.929   6
   0   5  12 780.147 182.150   6
   0   5  13 1272.08 251.148   6
   0   5  14-118.823 105.152   6
   0   5  15 15.1202 88.8864   6
   0  -5  17 54.6856 74.1008   5
   0   6   0 895.579 168.478   6
   0   6  -1 788.682 148.919   6
   0   6   1 780.302 159.664   6
   0  -6   1 655.401 161.667   2
   0   6   2 1643.91 230.959   6
   0   6  -2 1506.94 186.054   6
   0  -6  -2 1072.44 155.825   1
   0   6  -3 354.918 91.6230   6
   0  -6  -3 268.695 77.4842   1
   0   6   3 347.063 120.280   6
   0   6   4 1036.20 191.346   6
   0   6  -4 1235.91 148.197   6
   0   6  -5 2687.99 195.500   6
   0   6   5 2492.47 304.213   6
   0   6  -6 1654.19 133.410   6
   0   6   6 1749.18 263.488   6
   0   6  -7 1425.70 100.063   6
   0   6   7 2171.06 297.336   6
   0   6   8 53.0364 83.9834   6
   0   6   9 153.769 105.591   6
   0   6  10 55.0534 69.4286   6
   0   6  11 46.6095 73.3273   6
   0   6  12 450.115 159.250   6
   0   6  13 152.415 99.1914   6
   0   6  14 19.5128 73.7623   6
   0   7   0 677.014 160.515   6
   0   7  -1 433.524 118.905   6
   0   7   1 301.279 113.671   6
   0   7   2-72.7124 78.1930   6
   0   7  -2 27.2553 57.1774   6
   0   7  -3-12.2155 46.4150   6
   0   7   3 16.1844 72.8454   6
   0   7  -4 1479.48 175.617   6
   0   7   4 1500.29 249.998   6
   0   7  -5 2031.30 183.855   6
   0   7   5 2247.19 308.833   6
   0   7   6 412.270 136.330   6
   0   7   7 691.766 182.017   6
   0   7   8-64.1866 113.444   6
   0   7   9 3440.71 410.534   6
   0   7  10 1046.92 248.460   6
   0   7  11 2488.71 368.727   6
   0   8   0 92.8642 85.6920   6
   0   8  -1 18.2453 61.6858   6
   0   8   1-63.8126 90.5922   6
   0   8   2-151.423 96.8841   6
   0   8  -2 39.5015 53.5554   6
   0   8  -3 848.447 152.843   6
   0   8   3 668.167 170.532   6
   0   8   4-51.6437 87.5743   6
   0   8   5 1700.16 282.070   6
   0   8   6 599.890 182.849   6
   0   8   7 234.920 116.433   6
   0   8   8 2.77635 74.4881   6
   0   8   9 339.402 159.896   6
   0   9   0-217.947 108.353   6
   0   9   1 322.805 144.472   6
   0   9   2 310.654 119.511   6
   0   9   3-94.4722 100.240   6
   0   9   4 73.9339 104.040   6
   0   9   5 330.547 143.551   6
   0   9   6 651.520 199.424   6
   1   0 -20-179.465 127.813   4
   1   0 -19 68.7888 122.443   4
   1   0 -18 167.609 110.125   4
   1   0 -17-141.859 105.874   4
  -1   0  17-0.40560 47.3721   5
  -1   0  16-80.6140 53.5793   6
   1   0 -16 64.6794 89.0704   4
  -1   0  16-31.6934 56.0890   5
   1   0 -15 2965.47 316.172   4
  -1   0  15 2952.98 267.357   6
  -1   0  15 2443.55 203.248   5
   1   0 -14-24.4911 68.6844   4
  -1   0  14-37.1121 45.6546   6
  -1   0  14-60.8606 55.2515   5
   1   0 -13-0.69854 67.0392   4
  -1   0  13 114.715 54.3713   6
  -1   0  13 85.4973 48.9728   5
  -1   0  12-40.3898 48.3061   5
   1   0 -12-39.3636 77.2152   4
  -1   0  12-69.8601 58.7271   6
  -1   0  11 8744.27 312.278   5
  -1   0  11 9732.86 411.826   6
  -1   0  10-13.9964 63.3482   6
  -1   0  10 19.8110 49.2484   5
  -1   0   9 199.919 53.9775   6
  -1   0   9 293.621 57.1283   5
   1   0  -9 456.960 103.606   6
  -1   0   8 6.76836 38.1355   6
  -1   0   8 30.9605 33.9217   5
  -1   0   7 691.166 65.7960   5
   1   0  -7 928.671 112.764   6
  -1   0   7 790.096 95.7766   6
  -1   0   6 28.2865 24.8176   5
  -1   0   6 16.6964 32.5904   6
  -1   0   5 126.353 29.7329   5
  -1   0   5 22.2840 38.4417   6
  -1   0   4 10.0272 15.7467   5
  -1   0   4-30.5455 36.0664   6
  -1   0   3 28936.5 365.178   6
   1   0   2 16.2552 19.7920   5
   1   0   2-3.31769 17.1070   6
   1   0   2 6.91428 24.1498   2
   1   0   3 43330.5 447.504   5
   1   0   3 43255.3 638.169   2
   1   0   3 43775.5 502.307   6
   1   0   4 21.4239 31.4211   6
   1   0   4 41.3106 54.8282   2
   1   0   4 34.3966 36.8818   5
  -1   0  -4-7.09717 27.6107   6
   1   0   5 1872.00 167.011   2
   1   0   5 1977.75 135.787   6
   1   0   5 1997.20 119.687   5
  -1   0  -5 1936.66 137.041   6
   1   0   6 22.3352 53.9192   2
   1   0   6-29.5396 39.0938   6
   1   0   6 13.5850 30.7660   5
  -1   0  -6 37.1022 41.9519   6
  -1   0  -7 4123.22 233.894   6
   1   0   7 3978.15 280.162   2
   1   0   7 4057.16 194.749   5
   1   0   7 4146.94 225.959   6
  -1   0  -8-74.1386 71.5761   6
   1   0   8 17.3071 61.9736   2
   1   0   8 22.0065 41.7789   6
   1   0   8-50.8752 50.4987   5
   1   0   9 36.1607 37.5070   5
   1   0   9 81.4091 96.4721   2
   1   0   9 37.5246 40.1771   6
  -1   0 -10-24.3611 61.4205   4
   1   0  10-40.0436 49.1170   5
   1   0  10-19.8810 48.8808   6
   1   0  10-48.4216 70.9480   2
  -1   0 -11 4704.81 321.701   4
  -1   0 -11 5447.71 347.035   6
   1   0  11 4748.93 267.066   5
   1   0  11 5655.63 329.417   6
   1   0  12 32.7758 54.8880   6
   1   0  12 16.2658 54.0625   5
  -1   0 -12-17.6984 55.7484   4
  -1   0 -12-59.9064 51.1845   6
  -1   0 -13 788.414 154.122   4
   1   0  13 1186.92 170.147   6
   1   0  13 794.973 124.161   5
   1   0  14 84.6015 56.9395   5
  -1   0 -14 2.79790 86.1886   4
   1   0  14-74.9990 70.9463   6
   1   0  15-44.1812 59.3099   5
   1   0  15 19.3736 48.3117   6
  -1   0 -15-165.770 106.785   4
  -1   0 -16-156.019 129.789   4
   1   0  16 8.20998 62.4252   5
   1   0  17 44.7471 67.6837   5
  -1   0 -17 115.439 104.491   4
  -1   0 -18-17.2634 117.393   4
   1  -1 -20 2.67917 83.6922   4
   1   1 -20 109.873 139.853   4
   1  -1 -19 341.079 136.784   4
   1   1 -19-109.482 123.468   4
   1   1 -18-180.744 92.5114   4
  -1   1  18 32.4638 63.8545   6
   1  -1 -18 51.2392 82.3748   4
  -1   1  17 346.869 111.729   6
   1  -1 -17 357.794 127.660   4
   1   1 -17 535.613 160.695   4
  -1  -1  17 409.617 98.7188   5
   1   1 -16 84.1102 111.862   4
   1  -1 -16 119.196 95.2342   4
  -1   1  16 122.411 80.7019   6
  -1  -1  16 142.326 62.6308   5
  -1   1  15 188.682 92.4430   6
   1   1 -15 31.5305 86.7240   4
  -1  -1  15 196.322 67.2284   5
  -1  -1  15 133.256 53.3392   6
   1   1 -14-70.5435 99.4746   4
  -1  -1  14-70.5507 55.0674   5
  -1  -1  14 59.1836 53.4584   6
  -1   1  14 18.7272 57.8760   6
  -1  -1  13 12965.9 444.740   6
  -1  -1  13 10681.7 379.667   5
  -1   1  13 11831.3 545.967   6
   1   1 -13 11449.8 592.391   4
  -1  -1  12-11.1788 34.0188   6
  -1   1  12 28.9494 56.0608   6
   1   1 -12 88.5880 85.5473   4
  -1  -1  12 53.8683 52.8319   5
   1   1 -11 3710.76 306.007   4
  -1  -1  11 4035.99 223.255   6
  -1  -1  11 3490.22 202.619   5
  -1   1  11 3729.22 223.922   5
  -1   1  11 4077.36 296.619   6
  -1  -1  10 5134.65 237.510   6
   1   1 -10 4727.75 323.618   4
  -1   1  10 5186.52 318.938   6
  -1   1  10 4762.15 238.073   5
  -1  -1  10 4633.70 220.620   5
  -1  -1   9 166.280 54.3894   5
  -1  -1   9 198.105 47.4850   6
  -1   1   9 124.544 59.4775   6
  -1   1   9 137.536 50.7798   5
   1   1  -9 117.638 78.0630   4
  -1  -1   9 71.5628 17.4744   3
   1  -1  -9 147.793 42.9062   5
  -1   1   8 1918.17 136.917   5
  -1  -1   8 2006.69 127.205   6
   1   1  -8 1800.76 184.002   4
  -1   1   8 1940.87 179.973   6
   1  -1  -8 1811.79 190.105   6
   1  -1  -8 1917.31 119.409   5
  -1  -1   8 1458.66 74.0027   3
   1   1  -7 102.863 63.8728   4
  -1  -1   7 24.4721 25.1835   6
   1  -1  -7 163.067 81.1260   6
   1  -1  -7 32.3313 23.7860   5
   1   1  -7 209.034 58.4418   6
  -1   1   7 39.2131 58.4998   6
   1  -1  -6 96.8129 67.4937   6
   1  -1  -6 5.17689 18.8385   5
   1   1  -6-33.9494 39.5072   4
  -1  -1   6 13.2828 16.1885   6
  -1   1   6-36.2041 66.8172   6
  -1  -1   5 1364.05 68.6936   6
  -1   1   5 1362.34 124.852   6
   1   1  -5 1613.59 145.921   4
   1  -1  -5 1432.20 87.4018   5
  -1   1   4 22052.8 484.781   6
   1  -1  -4 21185.5 314.573   5
   1   1  -4 22290.4 469.490   4
   1   1  -3 6163.21 233.264   4
  -1   1   3 6262.68 241.459   6
   1   1  -2 17562.4 348.867   4
   1  -1  -1 72.1846 23.5482   1
   1  -1   0 42069.0 543.494   2
   1   1   1 571.403 62.9585   6
   1  -1   1 523.857 74.2171   2
   1   1   2 19558.4 382.055   6
   1  -1   2 19344.3 470.641   2
   1  -1   3 994161. 3719.85   2
   1   1   3 997422. 2637.79   5
  -1   1  -3 993379. 2815.24   4
   1   1   3 992577. 2980.58   6
   1   1   3 999999. 2139.90   2
   1   1   4 13216.7 377.759   6
   1   1   4 12672.4 324.834   5
   1  -1   4 12382.0 452.599   2
  -1   1  -4 12633.8 253.681   6
   1  -1   4 13020.7 317.711   4
   1   1   4 12746.4 305.104   2
  -1  -1  -4 12587.9 294.562   5
  -1   1  -4 12868.4 355.181   4
   1  -1   5 12619.8 489.041   2
  -1  -1  -5 12652.9 310.763   5
  -1   1  -5 13042.6 294.241   6
   1   1   5 12738.5 352.591   2
   1   1   5 13041.1 336.241   5
  -1   1  -5 13117.0 383.939   4
   1   1   5 12826.6 396.090   6
   1  -1   6 3321.84 270.666   2
  -1  -1  -6 3463.64 173.492   5
  -1  -1  -6 3276.92 219.271   6
   1   1   6 3174.19 203.719   2
  -1   1  -6 3566.62 217.847   4
  -1   1  -6 3453.81 168.948   6
   1   1   6 3504.89 220.105   6
  -1  -1  -6 3266.22 112.640   3
   1   1   6 3493.30 185.210   5
   1  -1   7 33833.4 579.177   5
  -1   1  -7 34092.6 582.701   6
   1   1   7 34503.7 735.785   6
   1  -1   7 34399.3 912.398   2
  -1  -1  -7 33948.6 568.948   5
   1   1   7 32856.4 709.030   2
  -1   1  -7 34894.2 717.571   4
   1   1   7 33302.9 609.685   5
  -1  -1  -7 35406.9 778.481   6
  -1   1  -8 630.077 87.8158   6
   1   1   8 541.038 91.8175   5
   1  -1   8 555.605 140.580   2
  -1  -1  -8 561.241 82.8659   5
   1   1   8 372.607 88.5770   6
  -1   1  -8 503.030 107.490   4
   1  -1   8 560.078 90.9552   5
   1   1   8 560.528 115.302   2
   1  -1   9 7311.78 477.308   2
  -1   1  -9 7283.70 318.474   6
   1   1   9 7301.24 313.676   5
  -1  -1  -9 7224.12 295.460   5
  -1   1  -9 7758.97 394.598   4
  -1  -1  -9 7363.02 402.714   6
   1   1   9 7573.39 382.008   6
   1   1   9 6922.46 391.774   2
   1  -1   9 7109.23 297.114   5
   1   1  10 240.417 116.318   2
  -1  -1 -10 220.064 90.9858   6
   1   1  10 256.313 90.1933   6
  -1   1 -10 283.579 97.0970   4
  -1   1 -10 176.832 56.4302   6
   1  -1  10 173.474 61.4299   5
   1   1  10 217.253 77.1266   5
   1   1  11 3629.90 289.372   6
   1  -1  11 3302.01 225.788   5
  -1   1 -11 3516.59 299.006   4
   1   1  11 3215.17 233.197   5
   1   1  11 3134.62 305.440   2
   1   1  12 114.159 86.6248   2
   1   1  12 63.8498 60.9987   5
   1   1  12 76.5671 51.4535   6
   1  -1  12 160.376 64.6923   5
  -1   1 -12 145.833 93.8418   4
  -1   1 -13 1159.36 196.844   4
  -1   1 -13 582.826 120.276   6
   1   1  13 722.660 127.618   5
   1   1  13 1064.25 178.319   6
   1  -1  13 690.633 117.792   5
  -1   1 -14 150.059 102.720   4
   1   1  14 124.108 78.4318   5
   1  -1  14 41.2622 70.4547   5
   1   1  14 96.2106 70.3680   6
  -1  -1 -15 399.181 120.834   4
   1  -1  15 415.159 100.213   5
   1   1  15 404.403 117.297   6
  -1   1 -15 293.797 126.122   4
  -1   1 -16 476.659 162.667   4
  -1  -1 -16 483.098 136.613   4
   1  -1  16 493.212 120.866   5
   1   1  16 926.267 178.081   6
   1   1  17 0.67350 71.1620   6
  -1  -1 -17 166.697 115.741   4
  -1   1 -17 182.089 107.370   4
   1  -1  17 6.19028 50.0529   5
  -1  -1 -18 136.632 135.630   4
  -1   1 -18 289.629 167.116   4
   1  -2 -19-227.730 122.763   4
   1   2 -19 0.78463 109.365   4
  -1   2  19 20.6356 59.2359   6
  -1   2  18-105.677 71.6751   6
   1   2 -18 208.377 155.317   4
  -1  -2  17 87.2864 59.5791   5
   1   2 -17 134.880 132.511   4
  -1   2  16 84.2926 83.4977   6
   1   2 -16-47.6035 110.676   4
  -1  -2  16 12.2194 53.8193   5
  -1   2  15 1004.89 185.009   6
   1   2 -15 1081.48 239.276   4
  -1  -2  15 1090.50 141.062   5
   1   2 -14 147.033 125.271   4
  -1  -2  14 165.975 61.5067   5
  -1   2  14 189.925 88.9682   6
  -1   2  13 7048.57 451.484   6
  -1  -2  13 6532.26 315.241   5
   1   2 -13 6669.62 497.570   4
   1   2 -12 367.088 125.222   4
   1  -2 -12 190.915 54.4747   5
  -1  -2  12 237.865 69.8355   5
  -1  -2  12 182.852 28.4837   3
  -1   2  12 281.705 98.3221   6
   1  -2 -11 5407.53 251.703   5
  -1  -2  11 4524.11 160.545   3
   1   2 -11 5687.21 414.978   4
  -1   2  11 5286.99 371.312   6
   1  -2 -10 1436.53 127.942   5
   1   2 -10 1401.19 204.228   4
  -1   2  10 1472.60 198.125   6
   1  -2  -9 4676.62 213.755   5
   1   2  -9 4589.11 341.477   4
  -1   2   9 4149.95 307.702   6
   1   2  -8 5453.19 351.558   4
   1  -2  -8 5498.93 227.391   5
  -1   2   8 5500.84 340.363   6
   1  -2  -7 11169.1 318.590   5
   1   2  -7 10777.6 467.007   4
  -1   2   7 10602.9 454.254   6
   1  -2  -6 7775.54 264.968   5
   1   2  -6 7433.25 365.611   4
  -1   2   6 7680.44 370.913   6
  -1   2   5 201.716 55.9967   6
   1   2  -5 265.197 80.6898   4
  -1   2   4 23986.4 403.561   1
  -1   2   4 24409.2 608.542   6
  -1   2   3-34.0437 44.7687   1
   1   2  -3 33.4339 16.3225   6
  -1   2   3 97.3954 72.1581   6
  -1  -2   2 2115.73 110.763   6
   1   2  -2 2058.77 99.5257   6
  -1   2   2 2309.77 179.943   6
   1  -2  -2 2032.70 129.198   1
  -1   2   1 11391.6 323.961   2
  -1  -2   1 11009.6 279.887   6
   1   2  -1 11495.2 268.200   6
  -1  -2   0 9364.06 286.525   6
   1  -2   0 9932.54 345.085   2
   1   2   0 9634.84 277.119   6
   1   2   1 636.813 87.2597   6
  -1  -2  -1 533.325 57.0418   2
   1  -2   1 590.400 98.1903   2
   1   2   2 1365.54 130.130   6
   1  -2   2 1282.71 147.895   2
   1   2   3 83392.9 1032.35   6
   1  -2   3 86629.8 1259.26   2
   1  -2   4 96.3678 73.4427   2
  -1  -2  -4 76.7400 34.1355   5
   1   2   4 23.1549 49.2146   6
   1  -2   4 136.800 53.4315   4
  -1   2  -5 14671.9 271.537   6
   1  -2   5 14842.6 428.070   4
   1   2   5 13158.1 261.468   2
   1   2   5 14101.6 472.802   6
  -1  -2  -5 14962.2 396.771   5
   1  -2   5 14361.2 584.851   2
   1   2   6 10939.7 438.115   6
   1  -2   6 11615.8 388.816   4
   1   2   6 10763.1 292.555   2
  -1   2  -6 11374.5 261.948   6
   1  -2   6 11333.0 547.059   2
  -1   2  -6 11135.3 438.207   4
  -1  -2  -6 11205.1 356.629   5
  -1  -2  -7 4883.36 235.791   5
  -1   2  -7 4655.69 184.019   6
   1   2   7 4247.42 286.610   6
   1  -2   7 4564.24 366.270   2
  -1   2  -7 4675.87 307.211   4
  -1  -2  -7 4707.18 318.747   6
   1   2   7 4235.83 214.122   2
   1   2   8 3071.86 206.618   2
  -1  -2  -8 3099.64 274.820   6
  -1  -2  -8 3186.81 194.769   5
   1   2   8 3182.97 260.466   6
  -1   2  -8 3189.20 168.086   6
  -1   2  -8 2988.15 261.293   4
   1   2   9 200.663 85.3301   6
  -1   2  -9 215.745 56.5229   6
  -1   2  -9 190.437 95.2306   4
   1   2   9 188.950 77.2407   2
  -1  -2  -9 170.842 49.9639   5
   1   2  10 1664.26 183.642   2
  -1   2 -10 1828.81 148.791   6
   1   2  10 1972.48 222.720   6
  -1  -2 -10 1694.70 97.1065   3
  -1   2 -10 1854.62 233.471   4
   1  -2  11 72.3689 69.3782   5
  -1   2 -11 92.3659 84.2358   4
  -1  -2 -11 2.69127 13.1459   3
   1   2  11 137.062 70.9991   2
   1   2  11-8.80410 58.5333   6
  -1   2 -11-2.87614 38.0507   6
  -1   2 -12 5898.94 441.947   4
   1   2  12 6020.81 415.184   6
   1  -2  12 5669.11 321.130   5
  -1   2 -12 5400.75 288.260   6
   1   2  12 5710.24 386.734   2
   1   2  13 150.430 97.3934   6
   1  -2  13 143.340 76.4776   5
  -1   2 -13 106.526 97.8764   4
  -1   2 -14 45.4844 79.5636   4
   1  -2  14 12.6942 57.2180   5
   1   2  14-85.5692 88.5030   6
   1   2  15-11.0117 57.8273   6
  -1   2 -15 4.44253 106.239   4
   1  -2  15 71.0843 60.6671   5
  -1   2 -16 101.877 131.987   4
   1  -2  16 155.190 74.7184   5
   1   2  16 216.816 114.080   6
   1  -2  17 498.437 121.014   5
  -1   2 -17 310.495 150.521   4
   1   2  17 524.299 154.282   6
   1   2  18-265.829 114.856   6
  -1  -2 -18-264.559 122.669   4
  -1   3  19-14.8433 85.6556   6
  -1   3  18 68.0240 113.687   6
   1   3 -17 63.2255 102.337   4
  -1  -3  17 248.265 84.2304   5
  -1   3  17 131.906 107.747   6
   1   3 -16-7.75157 115.824   4
  -1  -3  16 77.0960 44.3725   5
  -1   3  16-50.8963 85.1318   6
  -1   3  15 714.652 176.142   6
  -1  -3  15 533.036 102.140   5
   1   3 -15 609.072 187.274   4
  -1   3  14 1241.85 215.879   6
   1   3 -14 1350.07 253.027   4
   1   3 -13 2820.85 335.870   4
  -1  -3  13 2279.73 141.734   3
  -1   3  13 3159.50 329.726   6
  -1   3  12 1902.19 257.878   6
   1   3 -12 1667.08 256.962   4
  -1   3  11 4651.80 375.025   6
   1  -3 -11 4637.02 253.403   5
   1   3 -11 4797.35 407.636   4
   1  -3 -10 6363.47 293.255   5
  -1   3  10 6226.93 422.807   6
  -1   3   9 1054.94 182.161   6
   1  -3  -9 1094.44 123.955   5
   1  -3  -8 95.5923 56.7831   5
  -1   3   8 17.8303 59.5942   6
  -1   3   7 3570.53 291.476   6
  -1  -3   7 3895.17 274.679   4
  -1   3   7 4113.77 198.408   1
   1  -3  -7 3831.26 224.022   5
  -1   3   6 10807.0 492.822   6
  -1   3   6 10870.0 310.038   1
  -1   3   5 165.610 78.1637   6
   1   3  -4 8574.67 201.948   6
  -1   3   4 8908.10 420.128   6
   1  -3  -3 3675.39 190.596   1
  -1   3   3 3513.47 256.683   6
   1   3  -3 3783.38 159.459   6
  -1   3   3 3816.68 203.168   2
  -1   3   2 236.295 77.1046   6
   1   3  -2 227.734 53.4519   6
   1  -3  -2 192.427 62.6263   1
  -1   3   2 204.314 58.1337   2
  -1  -3   2 219.482 76.5491   2
   1   3  -1 29183.0 544.157   6
  -1   3   1 29667.7 663.597   6
  -1  -3   1 27846.7 633.651   2
  -1   3   1 29135.3 639.140   2
   1   3   0 19568.1 479.400   6
   1  -3   0 19803.2 572.409   2
  -1   3   0 19096.8 556.439   2
  -1  -3   0 19084.5 472.705   2
  -1   3   0 18826.5 496.420   6
  -1  -3   0 18423.9 493.883   6
   1  -3   1 68625.8 1115.41   2
   1   3   1 67511.9 951.023   6
  -1  -3  -1 67199.1 995.616   6
  -1  -3  -1 69096.0 783.203   2
  -1   3  -1 69427.3 1122.01   2
   1   3   2 11912.6 426.873   6
   1  -3   2 12382.8 513.818   2
  -1  -3  -2 11840.7 450.322   6
   1   3   3 43890.8 862.846   6
   1  -3   3 47469.7 1053.31   2
   1  -3   4 14428.9 608.935   2
   1   3   4 14060.7 510.010   6
   1  -3   4 14117.5 493.721   4
   1   3   5 28809.9 761.059   6
   1  -3   5 30425.1 922.606   2
   1   3   6 1260.28 174.183   6
  -1  -3  -6 1209.43 132.345   5
   1  -3   6 1178.53 200.112   2
   1   3   7 13148.7 557.279   6
  -1   3  -7 13089.5 271.417   6
   1  -3   7 13564.3 497.432   4
  -1  -3  -7 13754.8 458.848   5
   1   3   8-14.8273 70.5580   6
   1  -3   8-57.3955 50.8067   4
   1   3   8 7.89430 22.1097   2
  -1   3  -8-5.68007 20.5792   6
  -1  -3  -8 10.3272 44.4616   5
   1   3   9 13635.4 602.290   6
  -1   3  -9 12590.9 297.920   6
   1   3   9 11654.4 335.410   2
  -1   3 -10 4494.03 191.521   6
   1   3  10 5433.74 395.622   6
   1   3  10 5000.57 247.805   2
  -1   3 -11 2403.44 147.983   6
   1   3  11 2702.32 294.183   6
   1   3  11 2483.92 193.088   2
  -1  -3 -12 3239.02 162.914   3
   1   3  12 4297.66 381.080   6
   1   3  13-54.4984 70.9342   6
   1  -3  13-19.0831 56.3757   5
   1  -3  14 1270.40 171.481   5
   1   3  14 1728.19 258.740   6
   1  -3  15 148.138 74.9229   5
   1   3  15 271.070 107.395   6
   1   3  16 199.881 113.186   6
   1  -3  16 131.382 74.0507   5
   1   3  17 53.4797 92.6437   6
   1  -3  17 70.1775 69.3132   5
   1   3  18 249.248 121.159   6
  -1   4  18 162.347 84.3340   6
  -1   4  17 408.461 159.928   6
  -1  -4  17 303.145 91.4554   5
  -1  -4  16 63.5691 62.3324   5
  -1   4  16 85.8241 111.282   6
  -1   4  15 518.726 160.613   6
  -1   4  14 232.272 123.553   6
  -1   4  13 626.383 164.434   6
  -1   4  12 957.573 113.958   1
  -1   4  12 1122.78 217.811   6
  -1   4  11 3025.01 186.450   1
  -1   4  11 3477.95 355.783   6
  -1   4  10 847.642 182.814   6
  -1   4  10 618.182 83.9839   1
  -1   4   9 12772.2 639.996   6
  -1   4   8 1703.97 241.815   6
  -1   4   7 67.5705 41.3793   2
  -1   4   7 17.4665 93.2830   6
  -1   4   6 11763.2 346.806   2
  -1   4   6 11436.6 564.756   6
   1   4  -5 36.1400 26.3497   6
  -1   4   5 29.7514 44.2638   2
  -1  -4   4 62682.1 1302.46   2
  -1   4   4 64456.5 907.607   2
   1   4  -4 63521.1 728.086   6
  -1   4   4 63472.1 1243.80   6
  -1   4   3 202.465 77.1792   2
  -1   4   3 138.838 67.2490   6
  -1  -4   3 73.0553 72.0130   2
   1   4  -3 207.386 57.6466   6
   1  -4  -3 119.575 56.3581   1
  -1   4   2 5312.84 305.747   2
   1   4  -2 5040.87 252.679   6
  -1  -4   2 5100.64 334.179   2
  -1   4   2 4733.20 320.432   6
  -1   4   1 1875.92 200.422   6
  -1   4   1 2112.26 210.969   2
   1   4  -1 2014.29 174.584   6
  -1  -4   1 1740.22 189.215   2
  -1   4   0 7600.37 379.207   6
  -1  -4   0 7699.29 355.144   2
   1   4   0 7368.32 346.381   6
   1  -4   0 7665.25 405.824   2
   1  -4   1 4092.84 317.607   2
  -1   4  -1 4376.28 274.899   6
   1   4   1 4031.09 271.508   6
  -1  -4  -1 4103.89 238.894   2
   1   4   2 8674.67 411.883   6
  -1  -4  -2 8717.82 431.195   6
   1  -4   2 8230.58 461.556   2
  -1   4  -2 8477.47 355.410   6
  -1  -4  -3 2155.36 233.913   6
   1   4   3 1990.46 217.853   6
  -1  -4  -3 1943.90 113.545   1
   1  -4   3 1828.30 233.702   2
  -1  -4  -4 4920.51 354.360   6
   1  -4   4 5282.95 408.797   2
   1   4   4 4598.15 328.465   6
   1   4   5 4357.16 331.500   6
   1  -4   5 4608.16 344.681   4
   1   4   6 1034.83 170.328   6
   1   4   7 2983.03 292.635   6
  -1   4  -7 2740.89 122.084   6
   1   4   8 11.1113 92.6697   6
  -1   4  -8-37.7016 20.9489   6
  -1   4  -9 1313.06 68.8492   6
   1   4   9 2350.33 275.118   6
   1   4  10 302.901 123.428   6
   1   4  11 48.2871 65.9187   6
   1   4  12 2087.93 283.115   6
   1   4  13 203.185 105.503   6
   1   4  14 1436.03 259.507   6
   1   4  15-22.7512 63.7491   6
   1  -4  15-120.834 70.7929   5
   1  -4  16 467.486 125.564   5
   1   4  16 852.378 203.575   6
   1  -4  17-44.1287 64.4846   5
  -1   5  16 227.052 130.743   6
  -1   5  15 125.623 97.7416   6
  -1   5  14 13.6086 110.317   6
  -1   5  13 115.128 70.8043   6
  -1   5  12 1242.22 239.920   6
  -1   5  11 539.683 162.595   6
  -1   5  10 688.965 173.180   6
  -1   5   9 663.213 168.816   6
  -1   5   8 1716.69 256.460   6
  -1   5   7 1193.44 213.050   6
  -1   5   6 17752.4 761.469   6
   1   5  -6 16567.4 331.226   6
  -1   5   5 1525.91 214.878   6
   1   5  -5 1596.70 123.994   6
  -1   5   4 11309.3 576.881   6
   1   5  -4 11455.4 371.890   6
   1  -5  -4 11888.9 409.348   1
   1  -5  -3 5250.41 301.899   1
   1   5  -3 5318.81 277.034   6
  -1   5   3 5284.83 385.838   6
  -1  -5   3 5361.92 400.712   2
  -1  -5   2 771.473 157.088   2
  -1   5   2 893.708 163.522   6
   1   5  -2 1047.95 138.508   6
   1  -5  -2 1054.42 152.332   1
  -1   5   1 729.960 130.207   6
  -1  -5   1 780.857 148.604   2
   1   5  -1 867.599 136.070   6
   1  -5   0 289.593 103.544   2
  -1  -5   0 363.411 111.176   2
  -1   5   0 501.226 120.987   6
   1   5   0 419.376 109.103   6
  -1  -5  -1 7904.01 381.336   2
   1   5   1 8143.04 426.694   6
  -1   5  -1 8371.08 422.127   6
   1  -5   1 8345.26 499.947   2
   1   5   2 59.7695 56.9952   6
  -1   5  -2 145.877 80.7332   6
   1  -5   2 155.132 113.069   2
  -1   5  -3 824.515 134.297   6
   1   5   3 793.470 147.763   6
  -1  -5  -3 792.333 97.4321   1
  -1   5  -4 1048.55 136.216   6
   1   5   4 1079.95 185.446   6
   1   5   5 9609.80 533.518   6
  -1   5  -5 10944.9 386.323   6
  -1   5  -6 728.799 98.1229   6
   1   5   6 685.536 158.721   6
  -1   5  -7 255.909 51.9724   6
   1   5   7 213.562 103.330   6
  -1   5  -8 203.240 33.6807   6
  -1   5  -8 181.921 28.3153   6
   1   5   8 341.590 137.201   6
   1   5   9 634.771 160.937   6
   1   5  10 238.622 124.617   6
   1   5  11 614.418 156.716   6
   1   5  12 409.498 131.711   6
   1   5  13-28.2622 77.0960   6
   1   5  14 503.307 157.974   6
   1   5  15 181.801 112.487   6
   1  -5  16-3.02637 68.6383   5
  -1   6  14 81.9323 80.0455   6
  -1   6  13 1068.41 243.431   6
  -1   6  12 229.069 123.225   6
  -1   6  11 119.309 102.351   6
  -1   6  10 1067.16 230.967   6
  -1   6   9 251.826 110.004   6
  -1   6   8 4815.61 448.616   6
  -1   6   7 59.6766 86.8457   6
   1   6  -7 127.862 26.4346   6
   1   6  -6 3616.80 184.760   6
  -1   6   6 3830.90 391.217   6
   1   6  -5 205.466 60.5344   6
  -1   6   5 266.223 126.731   6
   1  -6  -4 6048.38 326.175   1
  -1   6   4 4997.88 422.117   6
   1   6  -4 5798.32 300.593   6
  -1   6   3 2124.53 256.252   6
   1   6  -3 2428.34 211.275   6
   1  -6  -3 2459.12 230.069   1
   1  -6  -2 5779.11 373.611   1
   1   6  -2 5730.91 342.690   6
  -1   6   2 5458.92 411.050   6
  -1   6   1 1417.35 201.965   6
  -1  -6   1 1474.68 220.333   2
   1   6  -1 1502.55 191.409   6
   1   6   0 1222.73 179.366   6
  -1   6   0 1228.43 184.952   6
  -1  -6   0 1261.63 193.211   2
  -1   6  -1 75.2441 65.1147   6
   1   6   1 115.522 77.4505   6
   1   6   2 634.233 143.129   6
  -1   6  -2 771.282 140.986   6
   1   6   3 1668.26 235.958   6
  -1  -6  -3 1769.83 157.311   1
  -1   6  -3 1703.92 195.356   6
  -1   6  -4-46.3707 64.5816   6
   1   6   4 4.23465 70.9771   6
   1   6   5 4356.88 394.422   6
  -1   6  -5 3903.68 255.718   6
   1   6   6 116.037 85.0840   6
  -1   6  -6-17.9483 44.3106   6
  -1   6  -7 181.951 48.1870   6
   1   6   7 89.0092 72.2020   6
   1   6   8 1212.13 230.120   6
   1   6   9 1119.83 228.160   6
   1   6  10 724.265 186.182   6
   1   6  11 214.493 118.316   6
   1   6  12 1966.56 304.657   6
   1   6  13 726.814 203.671   6
  -1   7  12 2349.42 367.506   6
  -1   7  11 118.686 116.134   6
  -1   7  10 68.8957 114.422   6
  -1   7   9 743.637 211.827   6
  -1   7   8-41.4776 83.0896   6
  -1   7   7 109.541 93.5260   6
  -1   7   6 10.9602 81.6597   6
   1   7  -5-26.3411 43.2373   6
  -1   7   5 137.847 123.510   6
   1   7  -4-25.8382 51.9167   6
  -1   7   4 81.7816 100.886   6
  -1   7   3 270.080 117.164   6
   1   7  -3 188.492 71.7098   6
   1   7  -2 616.153 130.599   6
  -1   7   2 721.902 172.644   6
  -1   7   1 421.512 121.598   6
   1   7  -1 407.577 112.832   6
   1   7   0 4569.86 369.157   6
  -1   7   0 5049.18 403.570   6
  -1   7  -1 965.843 168.443   6
   1   7   1 800.864 165.890   6
   1   7   2 554.800 145.755   6
  -1   7  -2 709.118 143.904   6
   1   7   3 343.116 137.687   6
  -1   7  -3 366.528 103.841   6
  -1   7  -4 151.239 69.9332   6
   1   7   4 150.307 80.5167   6
  -1   7  -5 60.2481 38.8362   6
   1   7   5 48.6779 89.7087   6
   1   7   6 420.132 150.698   6
   1   7   7 13.0294 90.6060   6
   1   7   8 1504.66 271.921   6
   1   7   9 852.979 216.129   6
   1   7  10 7.03665 88.3806   6
   1   7  11 285.636 124.650   6
  -1   8   9 361.461 145.312   6
  -1   8   8 446.841 171.140   6
  -1   8   7 1210.22 255.982   6
  -1   8   6 3934.03 442.080   6
  -1   8   5 415.969 159.202   6
  -1   8   4 478.217 156.803   6
  -1   8   3 1059.75 214.739   6
   1   8  -3 721.313 137.180   6
  -1   8   2 1541.36 257.890   6
   1   8  -2 1668.00 221.066   6
   1   8  -1 278.445 109.077   6
  -1   8   1 308.306 117.145   6
   1   8   0 81.8777 59.7310   6
  -1   8   0-55.6488 77.1727   6
   1   8   1-54.7151 93.4884   6
  -1   8  -1 89.7252 79.7742   6
   1   8   2 782.540 190.459   6
  -1   8  -2 707.828 157.467   6
  -1   8  -3 51.6100 63.3112   6
   1   8   3 23.2402 67.1568   6
   1   8   4 375.168 130.683   6
   1   8   5 747.240 189.712   6
   1   8   6 64.8988 80.6139   6
   1   8   7 306.179 136.230   6
   1   8   8 130.213 94.5783   6
  -1   9   6 69.8684 80.8422   6
  -1   9   5-21.7571 76.8957   6
  -1   9   4 217.587 147.599   6
  -1   9   3-113.312 113.137   6
  -1   9   2 94.1671 96.3090   6
  -1   9   1-38.8570 73.7220   6
   1   9   0 114.744 80.2229   6
  -1   9   0 130.820 92.9521   6
   1   9   1-92.3667 90.2294   6
   1   9   2 95.4533 87.0847   6
   1   9   3-53.8124 77.2906   6
   1   9   4 103.804 113.587   6
   1   9   5-0.34131 111.120   6
   1   9   6-259.666 136.243   6
   2   0 -20 47.6074 92.2004   4
   2   0 -19 301.062 161.931   4
   2   0 -18 68.1368 104.926   4
  -2   0  17 24.2822 55.7027   6
   2   0 -17-3.44713 75.1167   4
  -2   0  17 0.48115 46.1769   5
  -2   0  16-0.97317 45.9051   5
  -2   0  16-2.04285 67.0599   6
   2   0 -16-36.9636 82.0653   4
  -2   0  15-24.6261 44.7530   6
   2   0 -15-112.426 92.8408   4
  -2   0  15 12.9575 41.3050   5
  -2   0  14 247.041 81.9802   6
  -2   0  14 280.284 71.1063   5
   2   0 -14 274.661 104.497   4
  -2   0  13-30.5383 38.0760   5
  -2   0  13-26.5693 45.2428   6
   2   0 -13-14.7450 83.9644   4
  -2   0  12 571.521 84.8451   5
   2   0 -12 559.345 125.610   4
  -2   0  12 570.547 110.027   6
  -2   0  11 93.8592 50.3001   5
  -2   0  11-32.2945 59.5196   6
  -2   0  10 81580.4 793.919   5
  -2   0  10 83918.2 1113.51   6
  -2   0   9 16.9753 32.9426   5
  -2   0   9 60.2171 55.4327   6
  -2   0   8 61118.4 573.229   5
  -2   0   8 61689.6 856.384   6
  -2   0   7-45.5980 55.7921   6
  -2   0   7 5.42135 21.9707   5
  -2   0   6 31044.1 540.102   6
   2   0  -6 31192.1 329.227   3
  -2   0   6 31697.2 319.642   5
   2   0  -5-21.1244 24.2786   3
  -2   0   5-2.31148 13.8104   5
   2   0  -4 27729.2 304.972   3
   2   0  -3-1.72047 18.0398   3
   2   0  -2 251651. 919.547   3
   2   0  -1 1.21649 9.83739   5
   2   0   0 78888.5 483.749   5
   2   0   1 20.4580 26.9699   5
   2   0   1 16.6057 22.5561   3
   2   0   2 29492.5 316.742   3
   2   0   2 29891.3 392.727   5
  -2   0  -2 29992.8 526.139   2
   2   0   2 29932.4 523.668   2
   2   0   3-17.8032 28.1474   5
  -2   0  -3-23.5788 52.8606   2
   2   0   3-0.63505 19.0027   3
   2   0   3-25.2752 46.7185   2
   2   0   3-19.8708 28.1376   6
   2   0   4 6193.13 236.147   6
  -2   0  -4 5977.16 237.105   6
   2   0   4 6153.24 215.355   5
   2   0   4 6073.35 145.225   3
   2   0   4 6116.12 291.034   2
   2   0   5-1.04025 32.4188   5
  -2   0  -5-11.7376 32.5248   6
   2   0   5-42.2771 51.7868   2
   2   0   5 40.5345 41.0094   6
   2   0   5-6.15027 16.2436   3
   2   0   6 27002.9 508.872   5
   2   0   6 28183.8 728.086   2
  -2   0  -6 27476.2 594.850   6
   2   0   6 27539.1 571.676   6
   2   0   7-44.1751 48.4750   5
   2   0   7-92.3561 74.9160   2
  -2   0  -7-10.5579 38.2445   6
   2   0   7 12.4330 41.5200   6
   2   0   8 4666.90 265.860   6
  -2   0  -8 3899.68 235.254   4
   2   0   8 4265.54 230.749   5
   2   0   8 4249.07 325.275   2
  -2   0  -9-79.0383 64.8282   4
   2   0   9-34.1075 42.2480   5
   2   0   9-5.89912 43.9018   6
   2   0   9-131.220 92.1667   2
   2   0  10 8046.62 502.180   2
   2   0  10 8578.86 402.549   6
  -2   0 -10 7656.32 381.239   4
   2   0  10 7424.64 331.420   5
  -2   0 -10 8424.45 426.374   6
  -2   0 -11 110.321 77.1254   4
   2   0  11-22.9812 56.5019   5
   2   0  11-0.53989 48.3364   6
   2   0  12 4265.66 283.427   5
   2   0  12 4742.04 330.390   6
  -2   0 -12 4351.64 327.489   4
   2   0  13 59.7507 67.7887   6
   2   0  13 85.0004 70.1122   5
  -2   0 -13-23.1818 64.4006   4
  -2   0 -14 1239.98 202.292   4
   2   0  14 1277.51 174.942   5
  -2   0 -15-108.885 93.5856   4
   2   0  15-2.53928 67.1402   5
  -2   0 -16 43.3238 97.9657   4
   2   0  16-5.18748 62.0167   5
   2   0  17-10.3963 64.7344   5
  -2   0 -17 61.4502 94.0640   4
   2  -1 -20 70.9915 122.506   4
   2   1 -20-244.648 156.129   4
   2   1 -19-120.330 128.122   4
   2  -1 -19-41.6193 99.5230   4
   2   1 -18-18.1100 114.753   4
  -2   1  18 81.7163 90.4750   6
   2  -1 -18 95.9909 111.489   4
  -2   1  17 295.122 107.512   6
  -2  -1  17 200.721 72.4254   5
   2   1 -17 143.971 100.852   4
   2  -1 -17 400.648 145.563   4
   2   1 -16 233.105 130.241   4
  -2   1  16 120.287 71.3735   6
  -2  -1  16 331.481 85.5022   5
  -2  -1  16 239.541 74.7011   6
   2   1 -15 465.387 153.157   4
  -2  -1  15 290.696 78.4460   6
  -2   1  15 321.156 98.0251   6
  -2  -1  15 448.163 84.4385   5
  -2   1  14 597.646 129.891   6
  -2  -1  14 614.779 108.137   6
   2   1 -14 322.980 116.032   4
  -2  -1  14 453.200 75.5645   5
  -2  -1  13 102.989 40.9914   6
  -2  -1  13 201.619 55.6795   5
  -2   1  13 9.34137 65.6152   6
   2   1 -13 222.411 113.758   4
   2   1 -12 3548.17 316.457   4
  -2  -1  12 3955.74 227.901   6
  -2   1  12 3635.62 288.604   6
  -2  -1  12 3338.34 190.803   5
  -2   1  11-50.3750 65.5877   6
   2   1 -11 7.27963 71.4596   4
  -2  -1  11-50.9582 36.4534   5
  -2  -1  11-30.4786 41.0360   6
   2   1 -10 158.066 77.1493   4
  -2  -1  10 41.1035 36.3786   5
  -2  -1  10 74.1639 31.0834   6
   2  -1 -10 42.5184 17.0771   3
  -2   1  10 97.0178 76.6402   6
  -2  -1   9 741.268 58.3980   3
   2   1  -9 818.492 134.350   4
  -2  -1   9 867.162 89.6501   6
   2  -1  -9 851.831 80.4050   5
  -2   1   9 891.591 135.208   6
  -2  -1   8 21834.3 304.729   3
   2  -1  -8 22183.1 358.588   5
  -2   1   8 21532.1 602.380   6
  -2  -1   8 22553.4 405.680   6
   2   1  -8 21617.0 611.637   4
  -2  -1   7 18734.5 332.157   6
  -2  -1   7 17819.7 292.516   3
   2   1  -7 17914.8 521.207   4
  -2   1   7 18104.6 528.409   6
   2  -1  -7 18055.0 297.070   5
  -2  -1   6 1454.29 81.9949   6
  -2  -1   6 1550.59 92.1379   3
   2   1  -6 1535.87 150.136   4
  -2   1   6 1459.45 147.691   6
   2  -1  -6 1535.33 81.7624   5
   2  -1  -5 222.942 35.9632   5
  -2   1   5 415.826 103.974   6
  -2  -1   5 286.199 43.5048   6
   2   1  -5 240.522 73.0810   4
   2   1  -4 10297.9 328.434   4
   2   1  -3 4337.32 202.765   4
   2   1  -2 25149.9 423.895   4
  -2  -1   2 25446.8 284.835   6
   2  -1  -1 18560.8 392.705   1
   2   1  -1 19252.2 279.734   6
   2   1   0 22.0095 18.5143   6
   2  -1   1 112176. 1147.36   2
  -2  -1  -1 114915. 670.921   1
   2   1   1 114134. 882.647   6
  -2  -1  -2 36471.5 413.542   2
   2   1   2 36099.5 405.787   1
   2   1   2 37730.7 564.952   6
   2   1   2 37728.9 531.063   5
   2  -1   2 36750.9 710.926   2
   2  -1   2 36133.9 455.534   4
  -2  -1  -3 195715. 1128.31   2
   2   1   3 197618. 1277.93   5
  -2  -1  -3 195192. 1039.29   3
   2  -1   3 196185. 1115.07   4
   2  -1   3 196399. 1766.35   2
   2   1   3 195399. 1403.46   6
  -2  -1  -4 12042.6 254.387   3
   2   1   4 11838.5 380.548   6
  -2  -1  -4 11831.4 309.862   5
   2  -1   4 11560.0 466.992   2
   2   1   4 11790.2 323.740   2
   2  -1   4 12222.9 303.099   4
  -2   1  -4 12017.6 294.352   6
  -2   1  -4 12353.2 341.888   4
   2   1   4 11350.6 330.142   5
   2   1   5 1089.36 115.960   5
  -2  -1  -5 966.381 73.7521   3
  -2   1  -5 958.465 90.6424   6
  -2  -1  -5 1014.36 99.7555   5
   2  -1   5 1047.66 156.684   2
  -2   1  -5 978.654 109.163   4
   2   1   5 953.633 108.864   2
   2   1   5 1050.70 123.374   6
  -2  -1  -6 6613.43 326.072   6
   2   1   6 6414.71 270.848   5
   2   1   6 6526.34 317.328   6
   2  -1   6 6112.09 382.641   2
   2   1   6 6299.57 304.315   2
   2  -1   6 6496.93 259.802   5
  -2  -1  -6 6829.97 262.139   5
  -2  -1  -6 6537.27 170.208   3
  -2   1  -6 6481.61 256.843   6
  -2   1  -6 6128.16 282.661   4
   2  -1   7 5996.68 400.438   2
   2  -1   7 5430.78 256.493   5
  -2   1  -7 5551.67 255.895   6
  -2  -1  -7 5406.20 246.799   5
   2   1   7 5404.23 262.446   5
   2   1   7 5412.87 305.192   6
  -2  -1  -7 5523.30 147.920   3
   2   1   7 5488.16 305.781   2
  -2   1  -7 5399.27 283.324   4
   2   1   8 2886.04 204.527   5
  -2  -1  -8 2922.42 193.169   5
  -2   1  -8 3086.21 233.535   4
   2  -1   8 2166.58 91.3372   3
   2  -1   8 2836.61 194.580   5
  -2  -1  -8 2634.09 235.722   6
  -2   1  -8 3007.80 203.619   6
   2   1   8 2719.08 238.835   2
   2   1   8 2939.61 239.167   6
   2  -1   8 3123.65 307.205   2
   2   1   9 46.1481 44.6399   6
  -2   1  -9-7.82337 32.9074   6
  -2   1  -9-60.8351 64.8351   4
   2  -1   9 56.0468 90.8429   2
   2  -1   9-1.55872 10.3933   3
  -2  -1  -9-7.88157 69.0900   6
   2   1   9-42.2419 68.0372   2
   2  -1   9-42.2404 57.2328   5
   2   1   9-27.3015 57.0064   5
  -2   1 -10 4852.39 331.505   4
   2   1  10 4875.43 294.386   5
   2   1  10 5311.14 345.821   6
   2   1  10 4566.02 348.851   2
   2  -1  10 4755.57 271.458   5
   2   1  11 385.204 103.937   6
   2  -1  11 329.695 86.8296   5
   2   1  11 329.907 88.2970   5
   2   1  11 355.413 124.204   2
  -2   1 -11 314.131 98.2108   4
   2   1  12 101.955 67.4400   5
   2   1  12 79.2448 69.6356   2
   2   1  12 205.264 85.1573   6
   2  -1  12 152.718 64.4005   5
  -2   1 -12 173.827 90.1329   4
  -2   1 -12 168.196 81.6935   6
   2  -1  13-67.7381 66.5956   5
   2   1  13 98.4184 72.9828   5
  -2   1 -13 112.862 98.8739   4
   2   1  13-15.7449 54.2140   6
   2   1  14 158.453 88.3281   5
  -2   1 -14 63.0718 83.9020   4
   2   1  14 103.414 78.8580   6
  -2  -1 -14 143.138 73.7023   4
   2  -1  14-40.4715 67.0404   5
   2   1  15 786.150 163.673   6
  -2  -1 -15 755.511 164.504   4
   2  -1  15 524.604 120.602   5
  -2   1 -15 703.824 191.963   4
   2   1  15 619.781 135.680   5
  -2   1 -16 214.125 146.407   4
   2   1  16 172.006 93.3413   6
   2  -1  16 64.1692 69.1620   5
  -2  -1 -16-66.2946 78.4532   4
   2  -1  17 14.3431 59.3850   5
   2   1  17-42.9726 61.5895   6
  -2   1 -17-124.395 112.905   4
  -2   2  19-87.2759 80.9655   6
   2   2 -19 47.5733 128.189   4
  -2   2  18-70.1618 85.4764   6
   2   2 -18 141.916 138.157   4
  -2  -2  17 177.378 69.6276   5
   2   2 -17 117.075 114.841   4
  -2   2  17 221.595 92.0286   6
  -2   2  16 155.465 72.0891   6
   2   2 -16 284.644 144.837   4
  -2  -2  16 242.375 70.9641   5
   2   2 -15 89.0469 96.8964   4
  -2   2  15-8.42621 77.7391   6
  -2  -2  15-29.3253 38.7358   5
  -2  -2  14 1351.58 143.302   5
   2   2 -14 1573.88 258.821   4
  -2   2  14 1458.14 217.191   6
  -2  -2  13 415.727 76.5629   5
  -2   2  13 430.944 125.792   6
   2   2 -13 436.904 147.955   4
  -2  -2  12 1588.32 93.7274   3
  -2   2  12 1915.70 234.065   6
   2  -2 -12 1839.08 143.208   5
   2   2 -12 2180.66 270.808   4
   2   2 -11 1722.89 234.591   4
  -2  -2  11 1476.69 100.478   3
   2  -2 -11 1484.43 125.301   5
  -2   2  11 1426.15 196.334   6
   2   2 -10 15699.6 649.038   4
  -2  -2  10 15749.9 348.821   3
   2  -2 -10 15242.6 372.774   5
  -2   2  10 15596.9 616.039   6
  -2   2   9 1893.71 202.663   6
   2   2  -9 2141.50 239.809   4
   2  -2  -9 2198.48 137.458   5
  -2   2   8 14021.5 550.921   6
   2   2  -8 15111.3 586.296   4
   2  -2  -8 14730.0 349.047   5
  -2   2   7 1181.78 159.450   6
   2  -2  -7 1208.33 100.997   5
   2   2  -7 1234.46 171.897   4
  -2   2   6 15607.6 537.366   6
   2   2  -6 15134.5 529.562   4
  -2   2   5 1098.90 155.807   6
   2   2  -5 913.211 129.584   4
  -2   2   4 1134.01 112.721   1
  -2   2   4 1329.66 169.314   6
  -2   2   3 25053.3 504.866   1
   2   2  -3 25304.3 293.775   6
  -2  -2   3 25195.2 337.711   6
   2  -2  -2 180.819 66.4685   1
  -2  -2   2 296.039 50.6094   6
   2   2  -2 274.463 44.2980   6
   2   2  -1 16456.4 337.159   6
  -2  -2   1 15883.0 352.521   6
   2   2   0 450.318 65.3130   6
  -2  -2   0 502.437 77.6405   6
   2  -2   1 148.896 68.4215   2
   2   2   1 98.1710 39.4420   6
   2  -2   2 50719.1 962.865   2
   2   2   2 49598.6 760.631   6
   2  -2   3 1757.15 142.648   4
   2  -2   3 1828.71 203.781   2
   2   2   3 1931.19 163.825   6
   2   2   4 6989.66 323.601   6
   2  -2   4 7093.52 414.422   2
   2  -2   4 6868.58 279.649   4
  -2  -2  -4 7205.86 286.008   5
   2  -2   5 5984.52 268.613   4
  -2   2  -5 6175.74 218.086   6
   2  -2   5 6338.30 404.386   2
  -2  -2  -5 6622.26 279.352   5
   2   2   5 6280.98 324.264   6
   2  -2   6 118930. 1817.66   2
   2   2   6 118842. 1473.36   6
   2  -2   6 120664. 1236.23   4
   2   2   6 115824. 995.300   2
  -2   2  -6 118317. 986.768   6
  -2  -2  -6 122745. 1201.06   5
  -2  -2  -7 102.079 71.6943   5
  -2  -2  -7-34.3283 62.4859   6
   2   2   7 36.1074 79.2281   6
  -2   2  -7-9.94949 27.1444   6
   2  -2   7 6.88695 90.7945   2
   2   2   7 60.8783 47.8670   2
  -2  -2  -8 7666.61 247.080   3
   2   2   8 7676.41 414.823   6
  -2  -2  -8 7669.69 323.472   5
  -2   2  -8 7128.36 389.598   4
   2   2   8 7225.43 319.318   2
  -2   2  -8 7618.05 289.689   6
   2   2   9 362.183 88.1143   2
  -2  -2  -9 415.469 61.0167   3
   2   2   9 503.126 122.573   6
  -2   2  -9 545.331 131.590   4
  -2   2  -9 453.403 80.0121   6
  -2   2 -10 7509.58 442.305   4
   2  -2  10 7000.46 354.703   5
  -2   2 -10 7435.52 327.815   6
   2   2  10 8082.02 457.316   6
  -2  -2 -10 6774.65 191.616   3
   2   2  10 7029.14 375.983   2
   2   2  11 165.377 80.7679   6
  -2   2 -11 27.0145 39.0103   6
   2   2  11 72.5805 61.6978   2
   2  -2  11 63.9864 64.4600   5
  -2   2 -11 170.592 105.194   4
   2   2  12 7792.48 453.324   2
  -2   2 -12 7779.86 500.664   4
   2   2  12 8135.97 498.224   6
   2  -2  12 7510.51 387.267   5
   2  -2  13 191.932 80.4281   5
  -2   2 -13 326.215 133.867   4
   2   2  13 116.765 88.9220   6
   2  -2  14 2285.02 233.530   5
   2   2  14 2432.41 290.063   6
  -2   2 -14 2454.66 311.214   4
   2  -2  15 855.839 152.176   5
   2   2  15 947.650 195.824   6
  -2   2 -15 932.372 213.803   4
  -2   2 -16-20.4075 86.0158   4
   2  -2  16-9.65133 54.4245   5
   2   2  16 65.1147 79.2312   6
  -2  -2 -17 242.680 120.934   4
  -2   2 -17 227.684 150.447   4
   2  -2  17 458.796 125.640   5
   2   2  17 185.865 91.6947   6
   2   2  18 66.5873 71.9612   6
   2   3 -19 209.548 147.058   4
  -2   3  19 704.444 201.651   6
   2   3 -18 174.253 106.204   4
  -2   3  18 157.490 90.7351   6
  -2   3  17 18.9641 68.4704   6
  -2  -3  17-1.87353 49.4691   5
   2   3 -17 62.2598 118.018   4
  -2   3  16-14.9885 85.2632   6
  -2  -3  16 2.26726 43.9426   5
   2   3 -16-21.0434 92.3521   4
  -2   3  15 74.4692 64.4714   6
  -2  -3  15-27.9959 43.8738   5
  -2   3  14-5.83626 73.3955   6
   2   3 -14 76.9872 91.7766   4
  -2  -3  13 473.892 70.6435   3
  -2   3  13 316.688 114.849   6
   2   3 -13 722.313 196.025   4
   2  -3 -12 750.178 99.0608   5
   2   3 -12 853.319 201.374   4
  -2   3  12 957.109 183.205   6
   2  -3 -11 7785.88 308.410   5
  -2   3  11 8004.53 496.227   6
   2   3 -11 6958.49 484.914   4
  -2   3  10 3605.72 330.713   6
   2  -3 -10 3768.41 216.770   5
   2   3 -10 3727.05 346.784   4
   2  -3  -9 269.141 66.7622   5
  -2   3   9 24.8672 106.427   6
  -2   3   8 5904.74 393.961   6
   2  -3  -8 5749.96 265.825   5
  -2   3   7 600.491 101.146   1
  -2   3   7 277.639 89.2567   6
  -2   3   6 11941.0 531.204   6
  -2   3   6 11987.3 384.939   1
  -2   3   5 5184.82 256.166   1
  -2   3   5 5644.62 356.377   6
   2   3  -4 10280.9 220.472   6
  -2   3   4 9944.46 450.027   6
  -2  -3   3 92.0048 52.8453   6
  -2   3   3 137.307 106.411   6
   2   3  -3 6.49181 22.1354   6
  -2   3   3-34.4629 55.7665   2
   2  -3  -3 15.4962 46.5595   1
  -2  -3   2 867.224 103.803   6
   2   3  -2 905.686 89.3119   6
   2  -3  -2 984.411 128.013   1
  -2   3   2 833.659 120.106   2
  -2  -3   1 152435. 1371.99   6
   2   3  -1 154504. 1252.93   6
  -2   3   1 150417. 1586.50   2
  -2  -3   0 3175.51 211.398   6
  -2   3   0 3346.60 253.711   2
   2   3   0 3367.27 202.358   6
  -2  -3  -1-47.9781 59.4384   6
  -2  -3  -1-20.7990 33.4039   2
   2  -3   1 17.4464 64.7032   2
   2   3   1-31.5497 45.7499   6
  -2  -3  -2 1578.85 85.8822   2
  -2  -3  -2 2015.65 186.820   6
   2   3   2 2199.34 186.620   6
   2  -3   2 2146.98 233.403   2
   2  -3   3 26174.0 816.418   2
   2   3   3 25402.8 652.880   6
  -2  -3  -4-16.7822 56.0027   5
   2   3   4 4.50023 45.7502   6
   2  -3   4-48.8928 73.6189   2
   2  -3   4-27.9158 53.2220   4
  -2  -3  -5 43.2021 49.1364   5
   2   3   5 108.345 58.2828   6
   2  -3   5 219.285 116.535   2
  -2  -3  -6 7842.05 347.849   5
   2   3   6 6633.31 387.959   6
   2   3   7 1646.04 200.729   6
   2  -3   7 1654.34 177.922   4
  -2   3  -7 1673.31 116.456   6
  -2   3  -8 3270.44 172.141   6
   2  -3   8 3232.52 248.950   4
   2   3   8 3037.24 277.189   6
  -2   3  -9 5107.87 226.283   6
   2   3   9 5335.26 385.127   6
  -2  -3 -10 6167.21 264.285   3
  -2   3 -10 5935.46 256.305   6
   2   3  10 6122.06 435.349   6
  -2  -3 -11 68.0545 49.3791   3
   2   3  11 15.2255 73.0782   6
   2  -3  12 2057.52 219.299   5
   2   3  12 2085.78 266.398   6
   2  -3  13-125.673 71.4964   5
   2   3  13-81.2517 68.4603   6
   2  -3  14 279.660 99.0894   5
   2   3  14 21.9161 60.4757   6
   2  -3  15 33.2431 72.4557   5
   2   3  15 189.125 99.3619   6
   2  -3  16 13.9247 69.5956   5
   2   3  16-113.115 93.0289   6
   2  -3  17 123.008 87.2571   5
   2   3  17 100.804 92.8081   6
  -2   4  18-21.5739 68.7847   6
  -2   4  17 376.208 137.080   6
  -2   4  16 54.4506 84.0330   6
  -2   4  15 789.851 192.606   6
  -2   4  14 840.902 192.148   6
  -2   4  13 2926.79 225.034   1
  -2   4  13 2811.65 337.359   6
  -2   4  12 2026.83 287.055   6
  -2   4  12 2153.93 190.721   1
  -2   4  11 174.913 97.3644   6
  -2   4  11 115.723 57.6862   1
  -2   4  10 18415.2 518.357   1
  -2   4  10 16558.5 756.047   6
  -2   4   9 1966.77 172.223   1
   2  -4  -9 1723.92 175.188   5
  -2   4   9 1802.07 255.420   6
  -2   4   8 11911.4 614.408   6
  -2   4   7 8047.64 493.543   6
  -2   4   6 554.067 121.504   6
   2   4  -5 1261.69 87.4378   6
  -2   4   5 1321.24 152.179   2
  -2   4   5 1272.81 197.802   6
  -2   4   4 824.632 123.013   2
  -2   4   4 785.290 154.576   6
   2  -4  -4 891.916 125.233   1
   2   4  -4 777.301 80.6254   6
  -2   4   3 12046.0 538.836   6
  -2  -4   3 11429.0 509.363   2
   2  -4  -3 12268.7 449.640   1
  -2   4   3 12517.6 481.693   2
   2   4  -3 12120.5 350.823   6
  -2  -4   2 1582.96 188.148   2
  -2   4   2 1351.44 177.258   2
  -2   4   2 1547.67 194.211   6
   2  -4  -2 1474.73 174.296   1
   2   4  -2 1305.79 128.567   6
  -2   4   1 7163.99 379.832   6
  -2  -4   1 7235.24 355.034   2
   2   4  -1 7048.64 317.646   6
  -2   4   1 7576.10 412.955   2
  -2  -4   1 7374.90 355.617   6
   2   4   0 6747.92 326.203   6
  -2  -4   0 6890.49 316.604   2
  -2  -4   0 6771.55 364.950   6
  -2  -4  -1 240.827 60.5917   2
  -2  -4  -1 427.093 110.730   6
   2   4   1 242.558 80.9579   6
   2  -4   1 44.1076 87.4034   2
  -2  -4  -2 5074.91 341.066   6
   2   4   2 4759.93 304.614   6
   2  -4   2 5200.38 397.812   2
   2  -4   3 4000.71 358.180   2
   2   4   3 3664.47 280.333   6
  -2  -4  -3 3844.84 305.632   6
   2   4   4 334.970 96.8310   6
   2  -4   5 3436.94 295.016   4
   2   4   5 2707.87 260.407   6
   2   4   6 253.714 99.4443   6
   2   4   7 6577.81 429.748   6
  -2   4  -8 437.181 61.7574   6
   2   4   8 320.310 96.7859   6
   2   4   9 68.8759 93.9538   6
  -2   4  -9-25.1743 27.1793   6
   2   4  10 2371.90 287.773   6
   2   4  11 71.0246 69.6909   6
   2   4  12 214.088 96.0828   6
   2   4  13 209.565 101.331   6
   2   4  14 433.451 129.711   6
   2  -4  14 393.942 118.379   5
   2   4  15-40.3303 74.9229   6
   2  -4  15 73.1339 68.9220   5
   2  -4  16 14.0770 70.0715   5
   2   4  16 196.457 113.978   6
   2  -4  17 27.9729 81.2107   5
  -2   5  16 14.1922 71.6405   6
  -2   5  15 437.251 169.942   6
  -2   5  14 1787.90 298.166   6
  -2   5  13 158.291 124.338   6
  -2   5  12 1053.11 220.370   6
  -2   5  11 234.488 143.086   6
  -2   5  10 2426.94 320.977   6
  -2   5  10 2178.11 167.565   2
  -2   5   9 387.318 81.0223   2
  -2   5   9 453.374 142.894   6
  -2   5   8 6613.89 498.013   6
  -2   5   8 7259.50 323.992   2
  -2   5   7 4123.67 376.397   6
  -2   5   7 4506.76 272.072   2
  -2   5   6 8357.58 534.332   6
  -2   5   6 9364.77 410.622   2
   2   5  -6 8276.47 227.132   6
  -2   5   5 3587.65 270.263   2
  -2   5   5 2799.04 299.940   6
   2   5  -5 3123.86 168.500   6
  -2   5   4 208.891 94.0054   2
  -2   5   4 120.531 83.8331   6
   2  -5  -4 460.785 115.199   1
  -2  -5   4 531.809 153.141   2
   2   5  -4 196.819 48.6404   6
  -2   5   3 7191.34 415.034   2
  -2  -5   3 6114.41 421.391   2
  -2   5   3 6515.26 436.036   6
   2   5  -3 5854.59 287.160   6
   2  -5  -3 6069.18 357.106   1
  -2  -5   2 1990.29 226.239   2
  -2   5   2 1769.87 233.825   6
   2  -5  -2 1869.75 216.956   1
   2   5  -2 1702.02 166.727   6
  -2  -5   1 10989.9 488.643   2
  -2   5   1 11796.5 551.625   6
   2   5  -1 11312.9 450.793   6
  -2   5   0 1429.75 206.234   6
  -2  -5   0 1272.54 167.783   2
   2   5   0 1096.98 152.815   6
   2  -5   1 14530.0 682.441   2
  -2  -5  -1 14151.1 595.957   6
   2   5   1 14179.3 555.290   6
  -2  -5  -1 14429.2 473.853   2
  -2   5  -1 14151.1 561.007   6
   2   5   2 2390.79 245.661   6
  -2   5  -2 2795.91 250.745   6
   2   5   3 8198.97 456.771   6
  -2  -5  -3 6072.22 188.352   1
   2   5   4 247.571 91.7561   6
   2   5   5 15661.0 678.315   6
   2   5   6 70.5728 65.6319   6
   2   5   7 15.8461 63.5120   6
   2   5   8 4601.95 406.534   6
   2   5   9-33.4084 112.334   6
   2   5  10 1268.19 229.167   6
   2   5  11 187.090 98.5497   6
   2   5  12 1071.94 227.981   6
   2   5  13-57.9654 98.5075   6
   2   5  14 347.006 143.981   6
   2  -5  15 564.901 153.937   5
   2  -5  16 439.987 150.660   5
  -2   6  14 271.081 117.017   6
  -2   6  13 1011.21 237.650   6
  -2   6  12 533.594 185.096   6
  -2   6  11 142.170 106.521   6
  -2   6  10 26.8510 87.2127   6
  -2   6   9 761.885 192.501   6
  -2   6   8 161.892 126.628   6
   2   6  -7-6.34331 14.3837   6
  -2   6   7-123.107 150.564   6
   2   6  -6 10.7079 24.1797   6
  -2   6   6-229.363 180.605   6
   2   6  -5 225.624 52.5847   6
  -2   6   5 190.619 79.7833   6
   2  -6  -4 1315.33 170.750   1
  -2   6   4 896.166 179.568   6
   2   6  -4 1066.13 131.052   6
   2  -6  -3 7087.98 421.251   1
   2   6  -3 7027.35 351.198   6
  -2   6   3 6198.76 467.247   6
   2   6  -2 1630.05 185.131   6
  -2  -6   2 1703.89 229.989   2
  -2   6   2 1641.33 230.482   6
   2  -6  -2 1647.13 220.917   1
   2   6  -1 43.8345 55.8954   6
  -2  -6   1-75.0437 87.3054   2
  -2   6   1-37.0512 85.0333   6
   2   6   0 307.651 89.1988   6
  -2   6   0 411.500 131.376   6
  -2  -6   0 233.551 93.7704   2
   2   6   1-84.9853 74.8337   6
  -2   6  -1 17.8300 63.7360   6
  -2   6  -2 330.038 103.889   6
   2   6   2 327.472 103.186   6
  -2   6  -3 4751.27 336.534   6
  -2  -6  -3 3670.61 181.061   1
   2   6   3 4681.35 376.523   6
  -2   6  -4 2416.85 232.600   6
   2   6   4 2263.33 276.814   6
   2   6   5-55.1929 94.2685   6
  -2   6  -5 37.8531 59.5662   6
   2   6   6 60.3410 64.5092   6
  -2   6  -6 58.2869 55.7026   6
  -2   6  -7 1276.57 132.039   6
   2   6   7 1247.94 224.157   6
   2   6   8 645.105 168.448   6
   2   6   9 829.438 198.174   6
   2   6  10 287.145 133.167   6
   2   6  11-25.0186 80.1127   6
   2   6  12 160.290 136.084   6
  -2   7  12 1128.57 260.549   6
  -2   7  11 293.328 160.266   6
  -2   7  10 612.951 188.976   6
  -2   7   9 600.451 188.625   6
  -2   7   8 608.041 193.392   6
  -2   7   7 372.406 156.466   6
  -2   7   6 156.340 113.466   6
  -2   7   5 551.395 155.427   6
   2   7  -5 664.791 104.938   6
  -2   7   4-113.547 127.832   6
   2   7  -4-73.3842 57.0668   6
  -2   7   3 2687.96 328.506   6
   2   7  -3 2576.55 238.785   6
   2   7  -2 575.379 121.033   6
  -2   7   2 320.246 105.847   6
  -2   7   1 3100.60 337.287   6
   2   7  -1 3180.39 289.569   6
   2   7   0-47.6113 84.2603   6
  -2   7   0-82.2809 106.483   6
   2   7   1 3414.37 324.637   6
  -2   7  -1 3665.39 340.804   6
   2   7   2 49.5609 65.2972   6
  -2   7  -2 10.2573 70.0923   6
   2   7   3 760.130 174.556   6
  -2   7  -3 551.382 132.599   6
  -2   7  -4-135.933 81.7894   6
   2   7   4 2.95746 86.4702   6
   2   7   5 1431.22 246.080   6
  -2   7  -5 1064.05 148.783   6
   2   7   6-62.8758 70.6885   6
   2   7   7 616.624 177.156   6
   2   7   8 4091.65 436.730   6
   2   7   9-87.3635 109.863   6
   2   7  10-224.657 157.152   6
  -2   8  10 284.124 151.972   6
  -2   8   9 888.499 235.111   6
  -2   8   8 38.7102 104.055   6
  -2   8   7 5.41483 74.0697   6
  -2   8   6 801.784 203.977   6
  -2   8   5-2.48111 78.7299   6
  -2   8   4 13.9765 70.1979   6
  -2   8   3 357.392 139.783   6
   2   8  -3 238.360 87.2724   6
  -2   8   2 135.842 89.6352   6
   2   8  -2-108.496 74.4133   6
  -2   8   1-26.3991 90.2836   6
   2   8  -1 50.8350 59.4425   6
  -2   8   0 243.681 94.0478   6
   2   8   0 154.930 87.5140   6
   2   8   1 131.150 76.5378   6
  -2   8  -1 299.182 117.388   6
  -2   8  -2-40.3606 87.5995   6
   2   8   2 96.2326 103.937   6
   2   8   3 301.757 127.482   6
   2   8   4 119.178 101.606   6
   2   8   5 405.296 138.906   6
   2   8   6 268.880 117.634   6
   2   8   7 29.9809 76.0688   6
   2   8   8-16.1563 87.2778   6
  -2   9   6 374.664 171.515   6
  -2   9   5 181.860 115.949   6
  -2   9   4 485.335 176.391   6
  -2   9   3 2314.84 351.210   6
  -2   9   2 510.787 164.501   6
  -2   9   1 603.646 181.600   6
  -2   9   0 91.3921 96.9165   6
   2   9   0 72.9091 70.8793   6
   2   9   1 387.935 132.389   6
   2   9   2-119.335 106.608   6
   2   9   3 304.815 129.894   6
   2   9   4 229.308 112.715   6
   2   9   5 281.516 132.484   6
   3   0 -20 136.456 156.696   4
   3   0 -19 1226.13 256.176   4
   3   0 -18 61.3463 104.917   4
   3   0 -17 411.746 143.721   4
  -3   0  17 405.078 97.0675   6
  -3   0  16-25.9381 58.1599   6
  -3   0  16-73.2876 57.5833   5
   3   0 -16-173.071 123.842   4
  -3   0  15 181.954 78.0056   6
  -3   0  15 76.8139 48.2180   5
   3   0 -15 28.2065 69.0954   4
  -3   0  14-22.1973 51.6449   6
  -3   0  14 21.6949 37.2234   5
  -3   0  13 161.140 53.8660   6
   3   0 -13 72.7119 70.3258   4
  -3   0  12-4.85204 46.6583   6
  -3   0  12 23.4052 39.1459   5
  -3   0  11 8959.80 385.936   6
  -3   0  11 9273.60 261.111   5
  -3   0  10-124.178 80.6337   6
  -3   0  10 26.9426 33.0507   5
  -3   0   9 2914.30 120.986   5
  -3   0   9 2915.61 204.121   6
   3   0  -8-5.91190 27.4953   3
  -3   0   8 4.98599 52.6558   6
  -3   0   8-4.61644 18.0503   5
   3   0  -7 1587.69 94.2308   3
  -3   0   7 1594.15 67.5983   5
  -3   0   7 1791.25 151.933   6
   3   0  -6-29.1958 29.4404   3
  -3   0   6-5.34990 9.85265   5
   3   0  -5 18171.1 303.659   3
   3   0  -4-16.2190 28.1203   3
   3   0  -3 5035.92 161.050   3
   3   0  -2-5.07975 13.7957   5
   3   0  -2 70.7696 35.0530   3
   3   0  -1 18867.4 308.039   3
   3   0  -1 19607.8 262.617   5
   3   0   0 62.9381 47.2871   1
   3   0   0 32.0559 32.3261   5
   3   0   0 54.1463 35.2938   3
   3   0   1 194937. 985.107   3
   3   0   1 198143. 1402.02   1
   3   0   1 197187. 1059.46   5
   3   0   2 53.0389 45.5294   5
   3   0   2 7.25630 28.5898   3
   3   0   3 1039.59 97.4092   5
   3   0   3 1071.11 76.7172   3
   3   0   3 1385.65 146.609   2
  -3   0  -3 1391.88 152.180   2
   3   0   4 25.9628 26.6780   3
   3   0   4 19.4285 36.9631   5
   3   0   4-24.2573 45.5548   2
  -3   0  -4 3.03656 23.7930   6
  -3   0  -4-1.25036 57.8188   2
   3   0   5 11031.1 236.984   3
   3   0   5 10858.1 334.237   5
   3   0   5 11265.5 366.972   6
  -3   0  -5 11348.1 385.273   6
   3   0   5 11159.6 458.965   2
   3   0   6-42.3857 70.9389   2
  -3   0  -6-77.6615 47.7405   4
  -3   0  -6 14.3254 36.3467   6
   3   0   6-65.3458 53.4897   5
   3   0   6-10.5620 32.6600   6
   3   0   7 1098.82 171.828   2
   3   0   7 1109.79 124.507   5
   3   0   7 1337.54 145.205   6
  -3   0  -7 1095.07 116.498   4
   3   0   8 5.77385 70.7470   2
   3   0   8 38.6474 70.0108   6
   3   0   8-80.1933 60.6965   5
  -3   0  -8-44.0980 54.5701   4
  -3   0  -9 7478.57 347.193   4
   3   0   9 7922.48 392.213   6
   3   0   9 7238.68 335.036   5
   3   0   9 7505.68 480.010   2
  -3   0  -9 8119.89 411.707   6
   3   0  10-74.7192 103.831   2
  -3   0 -10-27.1072 54.4534   4
   3   0  10-52.6602 63.5926   5
   3   0  11 3250.70 258.190   5
  -3   0 -11 3464.79 280.100   4
  -3   0 -12-86.8606 81.6503   4
   3   0  12-85.2681 71.7896   5
   3   0  13 2575.77 248.324   5
  -3   0 -13 2756.25 278.296   4
   3   0  14-1.14607 55.4958   5
  -3   0 -14 32.7718 73.6746   4
  -3   0 -15 236.638 120.984   4
   3   0  15 216.254 74.3962   5
   3   0  16 65.1893 61.6588   5
  -3   0 -16-91.9089 109.300   4
   3   0  17 207.165 102.027   5
   3  -1 -20 120.089 134.741   4
   3   1 -20-42.5591 101.839   4
   3  -1 -19 29.8508 87.1223   4
   3   1 -19-131.871 158.143   4
   3   1 -18-167.092 125.415   4
  -3   1  18-11.0457 66.1889   6
   3  -1 -18 62.5274 79.2830   4
  -3   1  17-55.5745 87.0312   6
   3  -1 -17-3.97594 72.0355   4
   3   1 -17-93.4576 119.872   4
  -3  -1  16 357.408 83.7512   6
  -3  -1  16 428.630 87.0174   5
  -3   1  16 424.685 119.899   6
   3   1 -16 382.795 152.274   4
  -3  -1  15 242.913 75.5237   6
   3   1 -15 418.692 148.778   4
  -3   1  15 391.763 113.425   6
  -3  -1  15 381.072 78.2835   5
   3   1 -14 183.951 106.339   4
  -3   1  14-27.7257 74.0446   6
  -3  -1  14 142.223 47.0476   5
  -3  -1  14 187.017 60.3971   6
  -3  -1  13-27.8646 57.0548   6
  -3  -1  13-15.2508 30.5075   5
  -3   1  13-49.8294 78.6804   6
   3   1 -13-19.8657 83.9274   4
  -3  -1  12 3269.36 202.811   6
  -3  -1  12 2810.26 158.055   5
  -3   1  12 3156.91 268.845   6
   3   1 -12 3101.31 295.217   4
   3   1 -11 142.675 88.6496   4
  -3   1  11 135.639 56.0366   6
  -3  -1  11 122.382 44.9612   6
   3  -1 -11 105.637 28.9320   3
  -3  -1  11 97.5485 38.8283   5
  -3  -1  10 1698.27 132.980   6
   3  -1 -10 1580.07 92.8339   3
  -3  -1  10 1612.26 107.465   5
   3   1 -10 1554.93 194.269   4
  -3   1  10 1541.29 176.734   6
  -3  -1   9 5364.01 219.019   6
   3   1  -9 5059.64 319.512   4
  -3   1   9 5077.95 312.213   6
  -3  -1   9 5282.19 169.683   3
  -3   1   8 9239.74 398.562   6
  -3  -1   8 9079.55 228.194   3
  -3  -1   8 9025.97 266.459   6
   3  -1  -8 9270.87 196.563   5
   3   1  -8 8569.53 388.679   4
  -3  -1   7 72290.7 700.486   6
  -3  -1   7 74335.1 667.550   3
   3  -1  -7 73082.5 499.525   5
   3   1  -7 70278.0 1053.72   4
  -3   1   7 71312.1 1057.12   6
   3   1  -6 8687.21 348.479   4
  -3  -1   6 8805.08 237.088   3
   3  -1  -6 8520.77 164.584   5
   3   1  -5 132659. 1275.45   4
  -3  -1   5 134169. 933.605   3
   3   1  -4 7661.66 290.702   4
   3   1  -3 165623. 1251.04   4
  -3  -1   2 180.970 49.6620   4
   3   1  -2 212.599 59.5205   4
   3  -1  -1 61047.9 834.927   1
  -3  -1   1 59168.6 616.434   4
   3  -1   0 27454.0 585.839   1
   3   1   0 28762.3 452.558   6
   3   1   1 172466. 1178.25   5
   3   1   1 173349. 1203.85   6
  -3  -1  -1 175180. 1080.69   3
  -3  -1  -1 175077. 1117.56   1
   3   1   2 5245.09 218.137   5
  -3  -1  -2 5020.48 188.087   3
  -3  -1  -2 5068.55 204.645   2
   3   1   2 4955.17 194.968   1
   3  -1   2 4886.98 284.238   2
   3  -1   2 4759.43 158.724   4
   3   1   2 4750.59 215.737   6
   3   1   3 4766.08 217.937   5
   3   1   3 4479.33 203.352   1
  -3  -1  -3 5168.10 186.771   3
  -3  -1  -3 4735.23 213.232   2
   3   1   3 4670.36 229.845   6
   3  -1   3 4938.48 169.896   4
   3  -1   3 5023.69 311.715   2
   3  -1   4 6182.13 364.837   2
  -3  -1  -4 6013.10 265.719   2
  -3   1  -4 6239.08 248.339   6
  -3   1  -4 6130.45 364.150   2
  -3   1  -4 5825.27 228.257   4
   3   1   4 5861.63 255.417   5
   3   1   4 6120.93 280.353   6
  -3  -1  -4 5788.16 195.511   3
   3   1   5 19585.3 516.390   2
  -3   1  -5 20740.1 470.793   6
  -3  -1  -5 20250.5 351.444   3
  -3  -1  -5 20779.6 469.572   5
   3  -1   5 20191.9 469.253   5
   3   1   5 19610.0 535.539   6
   3   1   5 20244.7 488.641   5
  -3   1  -5 20735.1 478.256   4
   3  -1   5 20209.6 681.925   2
  -3   1  -6 3714.17 213.372   6
   3  -1   6 3264.04 295.115   2
  -3  -1  -6 3602.67 146.352   3
   3   1   6 3535.33 219.915   5
  -3  -1  -6 3463.73 206.128   5
   3  -1   6 3490.95 210.557   5
   3   1   6 3461.58 245.522   2
   3   1   6 3450.36 237.573   6
  -3   1  -6 3701.31 224.680   4
  -3   1  -7 74.9340 65.4500   4
   3  -1   7-51.4454 87.2597   2
   3   1   7-29.9940 57.8021   5
  -3  -1  -7-27.7927 57.2986   6
   3   1   7-16.0803 54.2587   6
  -3  -1  -7-80.3590 67.6181   5
   3  -1   7-18.5026 52.4226   5
  -3   1  -7-61.3275 46.2586   6
   3   1   7-7.05938 61.0783   2
  -3  -1  -8 4741.37 322.397   6
   3  -1   8 4368.35 254.979   5
   3  -1   8 3915.81 141.866   3
   3   1   8 4351.37 264.008   5
   3   1   8 4728.06 304.202   6
   3  -1   8 4767.18 395.350   2
  -3   1  -8 4488.29 281.327   4
   3   1   8 4279.82 317.417   2
   3   1   9 1031.72 156.575   6
  -3   1  -9 1061.66 151.196   4
   3   1   9 850.224 129.488   5
   3  -1   9 736.710 59.5264   3
   3  -1   9 988.607 130.603   5
   3   1   9 992.165 170.676   2
   3   1  10 940.188 155.302   6
   3   1  10 1103.12 189.467   2
  -3   1 -10 1039.60 158.143   4
   3   1  10 951.683 138.742   5
  -3   1 -10 1041.89 144.781   6
   3  -1  10 937.671 134.158   5
   3   1  11 487.600 112.032   5
   3  -1  11 481.691 107.323   5
  -3   1 -11 591.832 129.142   4
   3   1  11 436.825 119.390   6
  -3   1 -11 436.875 107.937   6
   3   1  11 419.373 131.324   2
  -3   1 -12 392.758 127.823   4
   3  -1  12 135.567 53.3498   5
   3   1  12 138.681 65.3831   6
   3   1  12 229.865 91.2824   5
  -3  -1 -13 433.235 107.506   4
   3   1  13 577.722 118.558   5
   3  -1  13 439.384 107.671   5
   3   1  13 605.772 147.575   6
  -3   1 -13 634.665 156.562   4
  -3  -1 -14 297.845 117.087   4
   3  -1  14 343.623 110.443   5
   3   1  14 414.382 110.440   5
  -3   1 -14 538.348 160.739   4
   3   1  14 425.949 139.538   6
  -3  -1 -15 2413.17 290.144   4
   3  -1  15 2252.05 248.793   5
   3   1  15 2724.37 304.043   6
  -3   1 -15 2432.61 321.316   4
   3   1  15 2092.60 249.565   5
  -3  -1 -16-17.7578 66.7698   4
  -3   1 -16 134.306 132.431   4
   3  -1  16-54.0516 79.6916   5
   3  -1  17 472.171 142.069   5
   3  -1  18 26.1924 94.8687   5
   3   2 -19 139.233 136.861   4
  -3   2  19-4.36114 73.5731   6
  -3   2  18-64.6789 65.8111   6
   3   2 -18 126.711 120.503   4
  -3   2  17 33.7273 81.8021   6
   3   2 -17 42.8062 105.854   4
  -3  -2  16 82.7282 55.6636   5
  -3   2  16 161.209 84.9054   6
  -3  -2  15 283.816 72.4173   5
  -3   2  15 250.248 105.217   6
   3   2 -15 455.756 184.717   4
   3   2 -14 1587.91 263.709   4
  -3  -2  14 1498.22 139.897   5
  -3   2  14 1468.69 214.545   6
   3   2 -13 185.706 116.034   4
   3  -2 -13 112.725 31.7880   3
  -3   2  13 81.0415 71.9952   6
  -3  -2  13 97.5328 51.3597   5
   3  -2 -12 68.1124 33.5045   5
  -3  -2  12 51.3006 29.6383   3
   3   2 -12 53.3892 73.2634   4
   3   2 -11 278.372 103.965   4
  -3  -2  11 244.082 52.0419   3
  -3   2  11 34.0464 114.265   6
   3  -2 -11 293.950 55.0877   5
  -3  -2  11 225.040 30.6337   6
   3  -2 -10 3536.85 164.257   5
  -3   2  10 3403.01 291.817   6
   3   2 -10 3775.22 325.914   4
  -3  -2  10 3608.67 179.117   3
  -3  -2   9 3820.08 194.033   3
   3  -2  -9 3545.16 161.876   5
   3   2  -9 3549.61 299.825   4
  -3   2   9 3773.09 297.752   6
   3  -2  -8 21151.8 393.541   5
   3   2  -8 21917.9 705.800   4
  -3   2   8 22210.3 701.068   6
  -3   2   7 31521.3 816.381   6
   3   2  -7 30794.8 798.807   4
  -3   2   6 18087.8 584.869   6
   3   2  -6 18766.9 591.154   4
  -3   2   5 17903.5 481.806   1
  -3  -2   5 17969.7 246.821   6
   3   2  -5 17492.6 538.291   4
  -3   2   4 2710.27 195.767   1
  -3  -2   4 2679.20 111.775   6
  -3   2   3 133.462 53.2021   1
  -3  -2   3 246.783 40.2441   6
  -3  -2   2 311.010 49.9967   6
   3  -2  -2 322.484 83.9350   1
   3   2  -2 340.147 50.2734   6
   3  -2  -1 1970.79 174.819   1
   3   2  -1 1916.25 125.709   6
  -3  -2   1 1867.95 131.426   6
  -3  -2   0 20941.2 470.310   6
   3   2   0 22765.6 464.839   6
   3   2   1 359.129 69.5923   6
   3  -2   2 112842. 1548.15   2
   3   2   2 106739. 1173.20   6
   3   2   3 1434.67 149.046   6
   3  -2   3 1396.96 192.508   2
   3  -2   3 1274.30 119.528   4
  -3  -2  -3 1353.08 83.9897   2
   3   2   4 37339.7 769.971   6
   3  -2   4 36360.2 628.559   4
   3  -2   4 37775.7 976.504   2
   3  -2   5 4291.35 345.419   2
   3  -2   5 4141.01 221.186   4
   3   2   5 4014.78 173.705   1
   3   2   5 4106.84 275.225   6
  -3   2  -5 4490.04 217.014   6
  -3  -2  -5 4269.35 237.592   5
  -3  -2  -6 73583.0 984.770   5
  -3  -2  -6 69803.5 828.792   3
  -3   2  -6 73291.1 882.295   6
   3   2   6 70824.1 1166.37   6
   3  -2   6 73376.6 957.740   4
   3  -2   6 71604.6 1474.18   2
  -3  -2  -7 5842.51 290.661   5
  -3   2  -7 5756.73 263.030   6
  -3  -2  -7 5520.17 229.869   3
   3   2   7 5757.40 351.459   6
  -3   2  -8 1051.29 120.432   6
   3   2   8 1024.52 152.500   6
  -3  -2  -8 1120.16 101.929   3
  -3   2  -9 35.1784 37.9358   6
   3   2   9 11.7822 61.4160   6
  -3  -2  -9 11.1441 33.7425   3
   3  -2   9 45.1626 63.8493   5
   3   2  10 910.689 166.849   6
   3   2  10 929.621 152.310   2
   3  -2  10 955.735 151.424   5
  -3   2 -10 998.522 173.471   4
   3   2  11 373.923 108.844   6
   3  -2  11 319.160 89.8437   5
  -3   2 -11 246.369 110.754   4
   3   2  11 234.842 87.2901   2
  -3   2 -12 788.867 175.473   4
   3  -2  12 630.027 132.475   5
   3   2  12 734.078 158.226   6
   3  -2  13 2764.29 263.236   5
   3   2  13 3026.93 318.552   6
  -3   2 -13 2855.86 322.194   4
   3   2  14 59.9638 79.5292   6
   3  -2  14 190.044 92.3515   5
   3   2  15 386.404 131.029   6
   3  -2  15 569.753 128.867   5
  -3  -2 -16 25.1052 70.3613   4
   3  -2  16 136.588 89.2249   5
   3   2  16 123.065 76.5911   6
   3  -2  17-149.483 89.8712   5
   3   2  17 66.3108 69.9951   6
  -3   3  20 501.476 175.978   6
  -3   3  19-64.3966 102.950   6
   3   3 -19-171.963 125.800   4
  -3   3  18-10.2257 88.6125   6
   3   3 -18 153.391 152.629   4
  -3   3  17-2.70747 70.0116   6
   3   3 -17 194.213 138.967   4
  -3   3  16-142.488 117.025   6
   3   3 -16-23.3504 112.838   4
  -3  -3  16 64.3003 54.7927   5
   3   3 -15-132.389 111.243   4
  -3   3  15 52.3265 85.9252   6
  -3  -3  14 96.8036 40.9390   3
  -3   3  14-41.1875 88.7138   6
   3   3 -14-123.946 135.260   4
  -3   3  13-35.5793 100.902   6
  -3  -3  13-45.4187 43.1212   3
   3   3 -13-10.2966 85.2370   4
   3  -3 -13 9.41299 37.7147   5
  -3   3  12-79.3592 108.952   6
   3   3 -12 170.557 124.018   4
   3  -3 -12 38.2141 31.7157   5
  -3   3  11 3487.00 333.795   6
   3  -3 -11 3475.41 197.338   5
   3   3 -11 3519.64 356.676   4
   3  -3 -10 5650.33 254.228   5
  -3   3  10 5448.94 411.946   6
   3   3 -10 5115.97 407.309   4
   3  -3  -9 232.451 63.0740   5
  -3   3   9 213.819 102.209   6
   3   3  -9 238.865 112.263   4
  -3   3   8 21241.6 766.857   6
  -3   3   8 22021.7 599.254   1
  -3   3   7 49510.5 887.000   1
  -3   3   7 49570.1 1134.07   6
  -3   3   6 696.654 158.079   6
  -3   3   6 729.860 122.460   1
  -3  -3   5 21876.0 355.375   6
  -3   3   5 22146.9 698.574   6
  -3   3   5 22390.3 597.893   1
  -3  -3   4 3752.33 175.159   6
   3   3  -4 3965.69 151.071   6
   3  -3  -3 10153.2 404.690   1
  -3  -3   3 10097.5 319.376   6
   3   3  -3 10468.5 280.871   6
   3   3  -2 1617.93 125.701   6
  -3  -3   2 1509.52 135.759   6
   3  -3  -2 1438.43 160.904   1
  -3   3   2 1572.43 177.260   2
   3   3  -1 41622.1 680.583   6
  -3  -3   1 42560.4 751.517   6
  -3   3   1 42032.7 908.642   2
  -3  -3   0 5454.43 287.572   6
   3   3   0 5656.08 271.320   6
   3   3   1 6014.43 297.448   6
  -3  -3  -1 6316.09 325.198   6
   3  -3   2 8517.09 476.254   2
  -3  -3  -2 8133.73 387.255   6
   3   3   2 7754.97 352.033   6
   3   3   3 5729.56 318.545   6
   3  -3   3 5980.34 418.759   2
   3   3   4 1121.49 156.327   6
  -3  -3  -4 1230.02 137.772   5
   3  -3   4 1205.35 200.639   2
   3  -3   4 1255.07 146.698   4
  -3  -3  -5 1834.17 175.952   5
   3   3   5 1862.20 204.443   6
   3   3   6 1669.55 200.946   6
   3  -3   7 99.2234 50.9827   4
  -3   3  -7 110.610 42.4521   6
   3   3   7 192.700 84.5591   6
  -3   3  -8 218.333 53.8204   6
   3  -3   8 130.200 68.1260   4
   3   3   8 223.627 96.4031   6
  -3  -3  -9 5483.17 268.212   3
   3   3   9 4676.62 181.396   1
  -3  -3 -10 1459.05 135.080   3
   3   3  10 1620.43 231.404   6
  -3   3 -10 1177.01 128.351   6
  -3  -3 -11-34.8678 36.3965   3
   3   3  11-26.3159 66.2801   6
   3  -3  11 108.066 79.9765   5
   3  -3  12 153.231 76.0058   5
   3   3  12-41.1379 84.4490   6
   3   3  13 291.980 111.328   6
   3  -3  13 195.226 98.2680   5
   3   3  14 25.9766 68.5448   6
   3  -3  14 15.3353 62.9486   5
   3   3  15 71.3192 109.350   6
   3  -3  15 195.642 83.4082   5
   3  -3  16 23.3533 68.7961   5
   3   3  16-3.42603 63.1697   6
   3  -3  17-35.6053 65.3172   5
   3   3  17 168.956 97.4348   6
  -3   4  18-60.1932 91.7397   6
  -3   4  17 65.7366 108.552   6
  -3   4  16 443.565 137.381   6
  -3   4  15 151.988 113.055   6
  -3   4  14 557.625 149.509   6
  -3  -4  14 467.991 90.4122   3
  -3   4  13 250.144 135.800   6
  -3   4  12 563.441 158.739   6
  -3   4  12 705.850 138.813   1
  -3   4  11 2832.56 236.396   1
   3  -4 -11 2356.85 190.680   5
  -3   4  11 2311.42 304.684   6
  -3   4  10 162.546 84.5545   1
  -3   4  10 21.8255 141.266   6
   3  -4 -10 151.057 56.0718   5
  -3   4   9 462.132 123.809   6
  -3   4   9 448.518 105.146   1
  -3   4   8 14540.8 517.397   1
  -3   4   8 13847.1 680.567   6
  -3   4   7 5907.12 437.595   6
  -3   4   6 426.700 139.770   6
  -3   4   5 1568.13 188.293   2
   3   4  -5 1763.94 106.842   6
  -3   4   5 1845.50 254.182   6
  -3   4   4 2539.88 268.795   6
   3  -4  -4 2766.99 227.297   1
  -3  -4   4 2683.38 183.590   6
  -3   4   4 2254.42 231.897   2
   3   4  -4 2766.79 155.571   6
   3   4  -3 519.970 79.4952   6
  -3  -4   3 613.792 106.222   6
   3  -4  -3 596.406 123.585   1
  -3   4   3 534.746 121.190   2
  -3   4   2 3998.90 312.644   2
   3   4  -2 4340.19 237.515   6
   3  -4  -2 4324.89 309.000   1
  -3  -4   2 4283.74 269.045   6
   3   4  -1 2992.89 209.901   6
  -3  -4   1 3313.79 250.025   6
  -3  -4   0 96.0270 48.1688   6
   3   4   0 52.4593 51.1291   6
  -3  -4   0 201.456 73.1127   2
  -3  -4  -1 4245.79 305.699   6
  -3   4  -1 4054.12 353.940   2
   3   4   1 3971.53 269.482   6
  -3  -4  -1 4589.39 217.005   2
  -3   4  -2 8371.55 516.141   2
   3   4   2 8102.78 402.492   6
  -3  -4  -2 8610.28 453.657   6
   3  -4   2 9272.59 548.319   2
  -3  -4  -2 7421.09 212.480   2
  -3   4  -3 1170.41 213.861   2
   3   4   3 745.472 130.255   6
   3   4   4 4522.41 324.655   6
   3  -4   4 4832.31 347.536   4
   3   4   5 589.967 121.375   6
   3  -4   5 769.976 152.752   4
   3   4   6 12306.0 576.254   6
   3   4   7 73.9767 73.0019   6
   3   4   8 4929.59 391.723   6
  -3   4  -8 5063.11 231.448   6
   3   4   9 2488.35 283.175   6
   3   4  10-44.6581 61.3586   6
  -3  -4 -10-62.4802 66.7143   3
  -3  -4 -11 2335.21 194.113   3
   3   4  11 2777.94 324.567   6
   3   4  12-81.2262 97.8204   6
   3   4  13 474.408 142.127   6
   3  -4  13 354.626 121.111   5
   3   4  14 79.6300 78.8017   6
   3  -4  14 224.808 108.601   5
   3  -4  15 215.091 113.617   5
   3   4  15 317.200 125.987   6
   3  -4  16-134.396 85.5251   5
  -3   5  17 467.568 168.998   6
  -3   5  16 42.9831 95.0015   6
  -3   5  15 119.653 88.2526   6
  -3   5  14 68.3046 98.1204   6
  -3   5  13 45.9951 91.0431   6
  -3   5  12 378.717 157.276   6
  -3   5  11 174.227 96.4786   6
  -3   5  10 7662.73 562.319   6
  -3   5   9 960.140 209.985   6
  -3   5   9 910.522 140.179   2
  -3   5   8 1564.30 230.712   6
  -3   5   8 2267.01 222.730   2
  -3   5   7 15011.1 570.891   2
  -3   5   7 12921.6 686.706   6
  -3   5   6 224.087 106.639   2
  -3   5   6 122.267 104.829   6
   3   5  -6 163.354 34.6851   6
  -3   5   5 18145.0 660.436   2
   3   5  -5 18121.1 415.714   6
  -3   5   5 16992.2 745.761   6
   3   5  -4 845.166 103.337   6
   3  -5  -4 855.084 151.324   1
  -3   5   4 857.087 187.151   6
  -3  -5   4 961.533 195.346   2
  -3  -5   3 5364.51 384.065   2
   3  -5  -3 5510.03 366.036   1
  -3   5   3 5243.11 404.125   6
   3   5  -3 5346.60 277.865   6
  -3  -5   2 1892.80 221.332   2
   3  -5  -2 1903.53 227.805   1
  -3   5   2 1974.38 250.060   6
   3   5  -2 2017.09 182.347   6
  -3  -5   2 2288.78 231.489   6
  -3  -5   1 241.839 105.273   6
  -3  -5   1 133.883 88.4691   2
  -3   5   1 117.234 113.454   2
   3   5  -1-79.7981 76.0055   6
  -3   5   1 415.235 144.371   6
  -3  -5   0 1310.69 200.382   6
  -3  -5   0 1016.53 141.302   2
  -3   5   0 869.831 184.967   2
   3   5   0 931.380 141.451   6
   3   5   1 4665.27 321.515   6
  -3   5  -1 4696.49 416.078   2
  -3  -5  -1 4640.82 248.236   2
   3   5   2 1949.12 218.940   6
   3   5   3 2007.15 226.958   6
   3   5   4 513.292 130.516   6
   3   5   5 457.604 131.291   6
   3   5   6 4082.02 360.798   6
   3   5   7 448.394 133.255   6
   3   5   8 713.653 167.754   6
   3   5   9-4.43015 75.1411   6
   3   5  10 1029.51 204.227   6
   3   5  11-39.1684 92.7926   6
   3   5  12 604.234 166.306   6
   3   5  13-130.732 120.558   6
   3   5  14-224.303 121.338   6
   3  -5  15 44.1594 93.7999   5
  -3   6  15 62.4847 104.746   6
  -3   6  14 2741.23 387.991   6
  -3   6  13-10.0052 88.1727   6
  -3   6  12 1129.62 252.966   6
  -3   6  11 1296.11 261.670   6
  -3   6  10 1497.96 273.879   6
  -3   6   9-81.0073 151.942   6
  -3   6   9 205.635 86.3539   2
  -3   6   8-104.204 163.073   6
  -3   6   8 298.300 100.687   2
  -3   6   7 1126.34 175.268   2
  -3   6   7 531.209 138.478   6
  -3   6   6 157.686 98.3720   6
   3   6  -6 329.831 59.3994   6
   3   6  -5 6796.29 292.778   6
  -3   6   5 6728.55 511.103   6
  -3   6   4 4593.91 414.536   6
  -3   6   4 5465.81 413.859   2
   3   6  -4 4604.97 265.670   6
   3  -6  -4 4517.03 346.040   1
  -3   6   3 7178.65 489.360   2
  -3   6   3 5664.46 445.819   6
   3   6  -3 5789.99 321.283   6
   3  -6  -3 5645.96 401.622   1
  -3   6   2 90.3267 84.4844   6
   3   6  -2 102.766 61.8245   6
  -3  -6   2 62.8313 63.2991   2
  -3   6   2 281.940 134.628   2
  -3   6   1 1416.02 225.611   6
  -3  -6   1 1701.08 210.507   2
   3   6  -1 1673.41 197.044   6
  -3  -6   0 2855.53 248.837   2
   3   6   0 3140.54 278.800   6
  -3   6   0 3131.18 316.392   6
   3   6   1 1096.92 175.766   6
  -3  -6  -1 1118.18 145.710   2
  -3   6  -1 1647.98 225.137   6
   3   6   2 4262.05 349.912   6
  -3   6  -2 4487.46 352.736   6
   3   6   3 127.072 79.8990   6
  -3   6  -3 340.726 113.271   6
  -3   6  -4 3649.10 295.709   6
   3   6   4 3222.43 327.214   6
   3   6   5 488.603 140.360   6
  -3   6  -5 838.016 151.020   6
   3   6   6 3702.19 370.562   6
  -3   6  -6 3344.85 259.595   6
   3   6   7-7.11303 68.8121   6
   3   6   8 5928.29 501.370   6
   3   6   9 560.076 185.765   6
   3   6  10 868.906 214.650   6
   3   6  11 2494.67 348.985   6
   3   6  12 39.5821 104.730   6
  -3   7  12 55.7899 112.812   6
  -3   7  11-85.2424 101.904   6
  -3   7  10 6613.83 593.814   6
  -3   7   9 2429.77 366.370   6
  -3   7   8 74.5808 100.393   6
  -3   7   7-86.0856 146.523   6
  -3   7   6 23.7504 120.049   6
   3   7  -5 47.0574 49.9509   6
  -3   7   5-95.0097 126.077   6
   3   7  -4 102.092 43.1245   6
  -3   7   4 30.5316 83.0908   6
   3   7  -3 51.1572 62.1191   6
  -3   7   3-78.3849 119.601   6
  -3   7   2 922.955 190.623   6
   3   7  -2 1331.15 182.642   6
   3   7  -1 86.9019 69.8010   6
  -3   7   1 233.529 100.199   6
   3   7   0 5603.38 403.896   6
  -3   7   0 5006.84 422.944   6
   3   7   1 1189.18 202.949   6
  -3   7  -1 1277.44 221.188   6
   3   7   2-64.7324 77.4577   6
  -3   7  -2-69.1543 95.3002   6
   3   7   3 7.47675 64.8857   6
  -3   7  -3 149.787 80.5883   6
   3   7   4 964.284 198.287   6
  -3   7  -4 701.406 146.378   6
   3   7   5 213.056 122.631   6
   3   7   6-30.0918 77.2638   6
   3   7   7 602.647 173.774   6
   3   7   8-55.3148 71.4956   6
   3   7   9 62.5622 92.7395   6
   3   7  10 328.530 158.909   6
  -3   8  10-35.7038 144.352   6
  -3   8   9 2542.65 389.349   6
  -3   8   8 408.461 155.676   6
  -3   8   7 1165.38 245.104   6
  -3   8   6-101.584 130.318   6
  -3   8   5 89.1586 86.3128   6
  -3   8   4 25.7120 89.5642   6
  -3   8   3-98.1114 136.870   6
   3   8  -3 71.1877 63.4760   6
   3   8  -2-33.9787 50.0195   6
  -3   8   2-211.726 140.699   6
  -3   8   1-66.6175 102.367   6
   3   8  -1 7.47613 50.1466   6
  -3   8   0 1568.86 251.805   6
   3   8   0 1550.65 226.910   6
  -3   8  -1 870.417 189.294   6
   3   8   1 1451.44 225.831   6
  -3   8  -2 1189.06 205.291   6
   3   8   2 1218.39 221.919   6
   3   8   3 438.528 143.500   6
   3   8   4 1029.33 228.902   6
   3   8   5 71.3731 83.4167   6
   3   8   6 1502.59 275.780   6
   3   8   7 41.6968 87.1135   6
  -3   9   6 404.434 161.058   6
  -3   9   5 269.642 145.945   6
  -3   9   4 122.796 92.9962   6
  -3   9   3 1130.44 249.114   6
  -3   9   2 197.620 136.005   6
  -3   9   1 200.718 125.012   6
   3   9   0 48.1998 65.9226   6
  -3   9   0 273.654 126.163   6
   3   9   1 183.455 104.008   6
   3   9   2 394.387 145.232   6
   3   9   3 212.405 104.780   6
   3   9   4 6.53740 86.1752   6
   4   0 -20 352.457 135.162   4
   4   0 -19-69.9621 96.1010   4
   4   0 -18 180.658 136.404   4
  -4   0  17-40.3139 47.6805   6
   4   0 -17 105.172 88.9806   4
  -4   0  16 124.001 60.0657   6
   4   0 -16 195.791 102.361   4
  -4   0  15-79.8711 74.8700   6
   4   0 -15-64.0708 97.2508   4
   4   0 -14-9.85539 97.8360   4
  -4   0  14 42.7345 54.4687   6
  -4   0  13-7.54716 43.1933   6
   4   0 -13 89.3229 82.7929   4
  -4   0  13-21.1021 32.8078   5
  -4   0  12 99.4938 50.7805   6
  -4   0  12 193.825 44.2055   5
  -4   0  11-140.156 87.7028   6
  -4   0  11 36.9946 29.4611   5
  -4   0  10 814.591 63.4004   5
  -4   0  10 890.418 130.321   6
   4   0  -9 22.2516 33.0451   3
  -4   0   9 16.0652 18.8579   5
   4   0  -8 8976.79 256.175   3
   4   0  -7-39.2552 30.7026   3
   4   0  -6 16616.5 335.747   3
   4   0  -5 19.6461 33.1093   3
   4   0  -4 905.463 83.9779   3
   4   0  -3-23.2324 21.1179   5
  -4   0   3 14.0279 15.8781   5
   4   0  -2 130255. 935.371   3
  -4   0   2 129192. 714.247   5
   4   0  -2 131407. 725.291   5
   4   0  -1-13.2090 19.4847   4
   4   0  -1 42.0277 35.5419   5
   4   0  -1 84.9120 45.6387   3
   4   0   0 114717. 843.917   5
  -4   0   0 112530. 1205.53   1
   4   0   0 113635. 872.567   3
   4   0   0 114557. 1153.11   1
   4   0   1-60.4981 58.4386   1
   4   0   1 23.5978 42.1235   3
   4   0   1 68.4836 49.8470   5
   4   0   2 86915.7 1116.52   1
   4   0   2 85144.1 850.548   5
   4   0   2 86419.6 758.121   3
  -4   0  -2 84392.6 1147.34   2
  -4   0  -3-3.02048 17.4674   4
  -4   0  -3-38.7046 72.5479   2
   4   0   3 6.16641 29.9679   3
   4   0   3 15.6366 37.2270   5
   4   0   4 20198.2 376.956   3
  -4   0  -4 20080.4 622.002   2
  -4   0  -4 21483.0 535.087   6
   4   0   4 19705.2 455.846   5
  -4   0  -4 20420.5 330.499   4
   4   0   5 7.37933 30.5987   3
  -4   0  -5-3.04421 28.4004   4
  -4   0  -5 101.975 86.4682   2
   4   0   5-45.9839 50.6203   5
   4   0   5-12.0977 58.6233   2
   4   0   6 4999.59 186.493   3
   4   0   6 5057.11 258.667   5
  -4   0  -6 5222.77 221.924   4
   4   0   6 5089.43 360.219   2
  -4   0  -7-17.0649 48.5824   6
   4   0   7-29.3295 79.5902   2
  -4   0  -7-13.0356 44.7704   4
   4   0   7-71.5027 53.2754   5
  -4   0  -8 3197.97 210.447   4
   4   0   8 3037.44 223.737   5
  -4   0  -8 3298.39 260.476   6
   4   0   8 3023.58 317.591   2
   4   0   9-146.341 99.9066   2
  -4   0  -9-17.3095 46.9890   4
   4   0   9-25.3109 67.4781   5
  -4   0 -10 638.839 123.847   4
   4   0  10 811.635 139.030   5
  -4   0 -11-20.5252 58.5843   4
   4   0  11 55.8460 69.1666   5
  -4   0 -12-13.8908 58.3079   4
   4   0  12 36.5891 71.0320   5
  -4   0 -13 64.7826 64.6473   4
   4   0  13-45.3170 60.1402   5
   4   0  14-27.7509 63.9447   5
  -4   0 -14-20.3948 75.8816   4
   4   0  15 88.0281 84.9791   5
   4   0  16-111.064 85.0155   5
   4   0  17-134.885 96.4501   5
   4  -1 -20 98.7834 89.4822   4
   4   1 -20 92.1596 136.247   4
   4  -1 -19 167.528 117.574   4
   4   1 -19-175.581 131.766   4
  -4   1  18-0.82817 61.8903   6
   4  -1 -18 90.4699 85.5252   4
   4   1 -18 54.1886 103.034   4
  -4   1  17 12.7406 52.1456   6
   4   1 -17 181.259 124.806   4
   4   1 -16 2220.45 312.591   4
  -4  -1  16 1979.95 184.292   6
  -4  -1  16 1781.11 147.229   5
  -4   1  16 1715.80 219.084   6
  -4  -1  15 235.057 62.3677   6
   4   1 -15 360.710 141.555   4
  -4   1  15 186.729 77.3910   6
  -4  -1  15 210.536 56.7554   5
  -4  -1  14 2458.95 148.039   5
   4   1 -14 2864.20 325.074   4
  -4   1  14 2379.66 249.497   6
  -4  -1  14 2734.96 201.769   6
   4   1 -13 114.720 114.606   4
  -4   1  13 52.2187 67.2632   6
  -4  -1  13 7.76830 40.8322   6
  -4  -1  13 34.7029 38.4230   5
   4   1 -12 3410.07 311.848   4
  -4  -1  12 2953.80 144.183   5
   4  -1 -12 2823.45 135.837   3
  -4  -1  12 3146.77 201.776   6
  -4   1  12 2803.78 256.045   6
   4   1 -11 505.207 121.414   4
  -4  -1  11 562.246 85.0294   6
  -4   1  11 477.261 104.636   6
   4  -1 -11 532.944 66.5697   3
  -4  -1  11 496.917 58.2594   5
  -4  -1  10-3.79127 55.1924   6
  -4   1  10 75.0979 74.9644   6
   4  -1 -10 103.721 39.0323   3
   4   1 -10-76.8020 105.074   4
  -4  -1   9 4454.28 180.109   3
   4   1  -9 4199.19 288.648   4
  -4  -1   9 4437.55 216.707   6
  -4   1   9 4756.10 311.368   6
  -4  -1   8 2485.36 137.646   3
   4  -1  -8 2403.60 81.0856   5
   4   1  -8 2281.25 204.265   4
   4  -1  -7 4386.06 102.052   5
  -4  -1   7 5201.78 198.796   3
   4   1  -7 5608.09 303.173   4
   4   1  -6 1992.37 171.644   4
  -4  -1   6 2109.30 130.395   3
   4   1  -5 50886.9 810.901   4
  -4  -1   5 52759.8 650.480   3
   4   1  -4 24631.5 528.377   4
  -4  -1   4 23126.4 463.683   4
  -4  -1   3 6709.68 233.638   4
   4   1  -3 7632.53 277.645   4
  -4  -1   2 8656.55 254.292   4
   4   1  -2 8518.04 274.300   3
   4  -1  -2 8724.43 340.952   1
   4   1  -1 337.487 60.4544   3
   4  -1  -1 335.179 80.5122   1
  -4  -1   1 298.102 51.3861   4
   4  -1   0 9322.13 378.239   1
   4   1   0 9949.32 294.178   5
  -4  -1   0 9233.59 305.789   1
  -4  -1  -1 19351.4 403.307   3
   4   1   1 18658.8 418.810   5
  -4  -1  -1 18861.1 447.798   1
  -4  -1  -2 1852.71 124.660   3
   4   1   2 2092.39 150.667   5
   4   1   2 1930.50 151.842   6
   4   1   2 2085.21 153.667   1
   4  -1   2 1911.52 96.2363   4
   4   1   3 5718.37 255.507   5
   4   1   3 5859.96 276.040   6
   4   1   3 5756.78 264.231   1
  -4   1  -3 5578.10 354.795   2
  -4  -1  -3 5854.28 218.047   3
  -4  -1  -3 5446.12 261.809   2
  -4  -1  -4 27315.9 623.972   2
  -4   1  -4 26948.4 792.062   2
  -4   1  -4 30777.9 622.776   6
   4  -1   4 27487.4 558.272   5
  -4  -1  -4 27323.1 464.039   3
   4   1   4 26541.1 574.822   5
   4   1   4 26598.8 599.340   1
   4  -1   4 28209.8 816.791   2
   4   1   4 27399.9 627.376   6
  -4   1  -5 27421.0 843.187   2
   4   1   5 26988.3 603.156   5
  -4  -1  -5 26863.0 454.598   3
  -4  -1  -5 27291.5 580.934   5
   4  -1   5 27127.5 581.070   5
   4   1   5 27824.1 667.172   6
  -4   1  -5 28906.7 619.444   6
   4  -1   5 28517.8 875.840   2
  -4  -1  -6 1135.09 153.262   6
   4   1   6 1135.81 150.043   6
  -4  -1  -6 1114.22 125.825   5
   4   1   6 1164.02 141.087   5
   4  -1   6 1051.96 91.5374   3
   4  -1   6 1235.33 139.964   5
   4  -1   6 1194.95 186.056   2
  -4   1  -6 1152.93 128.628   4
   4   1   7 135.834 65.2334   5
   4  -1   7-54.0151 117.515   2
   4  -1   7 43.9278 52.2604   5
   4  -1   7 120.044 37.9278   3
   4   1   7 153.316 74.4623   6
  -4   1  -7 67.8593 56.5889   4
   4   1   8 329.656 100.622   6
  -4   1  -8 324.028 80.6648   6
   4   1   8 289.324 93.6502   5
   4  -1   8 241.005 43.7877   3
   4  -1   8 478.347 101.378   5
  -4   1  -8 343.349 87.5832   4
   4  -1   9 895.972 76.5849   3
   4   1   9 1194.31 159.393   5
   4   1   9 1153.86 182.159   2
   4  -1   9 1110.15 146.443   5
  -4   1  -9 1257.95 166.452   4
  -4   1  -9 1046.69 145.114   6
   4   1   9 1147.78 171.943   6
   4   1  10 787.141 140.257   5
   4   1  10 887.873 164.254   6
   4   1  10 557.557 136.927   2
  -4   1 -10 731.388 140.291   4
   4  -1  10 763.141 129.944   5
  -4   1 -11-16.7387 67.7112   4
   4   1  11 110.259 75.2921   5
   4  -1  11 78.7913 74.9870   5
   4   1  11-20.5608 61.3988   6
   4  -1  12 3.42106 53.3949   5
   4   1  12 47.0415 54.2127   6
  -4  -1 -12-17.5048 70.0578   4
  -4   1 -12 20.4576 73.0827   4
   4   1  12 37.7884 73.0367   5
   4   1  13 94.1064 73.6692   5
   4  -1  13 97.6359 71.9733   5
  -4  -1 -13 8.62631 60.3771   4
  -4  -1 -14 280.116 112.350   4
   4  -1  14 339.148 121.367   5
   4   1  14 319.027 114.135   5
  -4   1 -14 276.403 120.948   4
   4  -1  15 185.609 107.123   5
   4   1  15 306.839 119.834   5
   4  -1  16 396.212 119.869   5
   4  -1  17-83.5014 70.9954   5
  -4   2  19 69.8397 72.6641   6
   4   2 -19 124.160 163.019   4
  -4   2  18 49.7453 65.6491   6
   4   2 -18-102.270 115.160   4
  -4   2  17 761.140 172.074   6
   4   2 -17 1009.94 261.929   4
  -4   2  16 1218.67 206.954   6
  -4  -2  16 1037.05 115.664   5
   4   2 -16 1177.82 254.514   4
  -4   2  15 58.0160 81.6135   6
  -4  -2  15 53.2901 33.0878   5
   4   2 -15 120.942 111.875   4
   4   2 -14 24.2970 80.8051   4
  -4   2  14 66.0346 73.0983   6
  -4  -2  14-50.6959 34.8626   5
  -4  -2  14-47.9154 26.5078   6
  -4   2  13 479.331 117.951   6
  -4  -2  13 477.646 52.7567   6
  -4  -2  13 738.549 83.0986   3
   4   2 -13 681.873 168.294   4
   4  -2 -13 543.399 67.4812   3
  -4  -2  12 39.1898 19.6684   6
   4   2 -12 16.9639 87.6802   4
  -4  -2  12 79.3669 46.7117   3
   4  -2 -12 32.8300 29.0568   5
  -4   2  11 2443.20 257.365   6
  -4  -2  11 2571.03 155.897   3
   4  -2 -11 2432.17 127.293   5
  -4  -2  11 2151.00 100.949   6
   4   2 -11 2288.74 265.826   4
   4  -2 -10 2065.67 113.898   5
  -4  -2  10 1658.68 84.8614   6
  -4  -2  10 2102.84 151.710   3
   4   2 -10 2248.81 256.062   4
  -4   2  10 2022.57 228.908   6
   4  -2  -9 5411.87 182.503   5
  -4  -2   9 5731.66 250.250   3
  -4  -2   9 4546.88 139.306   6
   4   2  -9 5728.33 382.030   4
  -4   2   9 5817.06 389.646   6
   4   2  -8 129.785 98.9920   4
  -4   2   8 127.669 121.251   6
  -4  -2   8-13.9555 42.6747   3
   4   2  -7 73.0840 85.6093   4
  -4  -2   7 18.9109 41.0933   3
  -4  -2   6-20.1353 45.7167   3
  -4  -2   6-16.0861 18.9149   6
   4   2  -6 48.6485 61.6274   4
  -4   2   5 47976.8 878.457   1
  -4  -2   5 47221.4 499.932   6
   4   2  -5 44223.2 868.625   4
  -4   2   4 95954.9 1259.96   1
  -4  -2   4 94277.7 788.110   6
   4  -2  -3 303.017 87.1789   1
  -4  -2   3 299.295 51.2006   6
  -4  -2   3 400.357 80.7573   4
   4  -2  -2 83731.2 1173.55   1
  -4  -2   2 82565.4 1010.92   4
  -4  -2   2 84174.1 879.652   6
  -4  -2   1 46.5806 33.5317   6
   4  -2  -1-8.68402 62.5064   1
   4   2  -1 50.0844 36.0790   6
   4   2   0 33983.6 607.553   6
   4  -2   0 34249.1 809.283   1
  -4  -2   0 34636.3 647.879   6
  -4  -2  -1 1847.43 125.913   1
   4   2   1 1709.53 147.391   6
  -4  -2  -2 91202.5 1014.12   3
   4   2   2 90559.7 1115.54   6
  -4  -2  -3-71.0059 49.0543   2
  -4  -2  -3 33.1427 55.4515   3
   4   2   3 24.9472 68.1293   6
   4  -2   3-47.9140 77.9458   2
   4  -2   3 52.6244 37.9749   4
  -4  -2  -4 102882. 952.825   2
  -4  -2  -4 104620. 1076.01   3
   4  -2   4 109601. 1764.43   2
   4   2   4 104242. 1330.41   6
   4  -2   4 103982. 1047.15   4
  -4   2  -5 1990.89 261.320   2
  -4  -2  -5 2049.90 172.671   5
   4  -2   5 1604.67 228.150   2
  -4   2  -5 2292.71 179.730   6
  -4  -2  -5 1807.85 147.542   3
   4   2   5 1821.30 138.215   1
   4   2   5 2053.84 202.362   6
   4  -2   5 1792.55 144.793   4
  -4  -2  -6 3409.25 197.504   3
   4   2   6 3001.09 194.133   1
  -4   2  -6 3241.35 211.217   6
   4   2   6 3248.85 264.669   6
   4   2   7 81.0313 55.9828   6
  -4  -2  -7 52.4105 47.4824   3
   4   2   7-45.0595 69.3368   1
  -4  -2  -8 13.0179 38.8301   3
   4  -2   8-8.37645 57.4822   5
   4   2   8-10.0878 66.8027   6
   4   2   9 241.888 94.8677   6
   4  -2   9 135.547 68.2869   5
  -4  -2  -9 260.234 54.0641   3
   4   2  10 59.7398 61.9490   6
  -4   2 -10 117.601 50.2856   6
   4  -2  10 133.762 71.7557   5
   4  -2  10 138.549 45.5763   3
   4   2  11 103.240 63.6778   6
   4  -2  11 154.802 78.7765   5
   4   2  12 142.393 77.1908   6
   4  -2  12 247.996 91.3960   5
   4  -2  13 1276.24 188.119   5
   4   2  13 1381.40 226.940   6
   4   2  14-44.4168 80.2506   6
   4  -2  14 34.4647 71.4393   5
   4   2  15 258.849 117.997   6
   4  -2  15 247.206 104.588   5
   4  -2  16-131.974 101.128   5
   4  -2  17-14.4243 68.5119   5
  -4   3  20 41.0143 78.7738   6
  -4   3  19-117.279 104.890   6
   4   3 -19 590.028 244.247   4
  -4   3  18 399.004 134.315   6
   4   3 -18 755.329 247.254   4
  -4   3  17 264.732 117.711   6
   4   3 -17 176.033 141.838   4
  -4   3  16 1260.31 223.223   6
   4   3 -16 926.871 243.636   4
  -4  -3  16 1071.09 134.301   5
  -4   3  15 61.0583 81.4859   6
   4   3 -15 46.4121 89.7949   4
  -4   3  14 590.848 163.295   6
   4   3 -14 464.947 175.218   4
   4  -3 -13 203.202 49.9471   5
  -4   3  13-57.2621 117.025   6
   4   3 -13 82.2752 97.9603   4
  -4   3  12 992.390 187.065   6
   4  -3 -12 1391.36 118.546   5
   4   3 -12 1275.08 230.941   4
   4   3 -11 4208.44 385.522   4
   4  -3 -11 4228.73 208.476   5
  -4   3  11 4128.48 361.472   6
   4   3 -10 79.8947 102.111   4
  -4   3  10 90.0566 88.8572   6
   4  -3 -10 122.127 47.2697   5
   4   3  -9 1875.07 246.280   4
  -4   3   9 1957.27 253.193   6
  -4   3   8 2108.24 266.085   6
  -4   3   8 2303.70 226.559   1
  -4   3   7 196.443 85.7695   1
  -4  -3   7 192.509 27.6090   6
  -4   3   6 5928.99 341.626   1
  -4  -3   6 5764.79 187.784   6
  -4   3   5 30591.9 769.200   1
  -4  -3   5 30616.4 495.406   6
  -4  -3   4 16631.2 403.020   6
   4  -3  -3 1593.99 184.530   1
   4   3  -3 1585.19 120.381   6
  -4  -3   3 1610.86 139.719   6
  -4  -3   3 1313.71 160.914   4
  -4  -3   2 562.980 94.8152   6
  -4   3   2 651.623 133.795   2
   4   3  -2 583.741 80.5980   6
   4  -3  -2 765.088 134.005   1
  -4  -3   1 3534.21 226.105   6
   4  -3  -1 3531.13 282.241   1
   4   3  -1 3479.60 207.080   6
   4   3   0 8714.17 344.684   6
  -4  -3   0 8865.83 377.271   6
   4   3   1 602.985 97.9161   6
  -4  -3  -1 657.666 109.766   6
  -4  -3  -2 269.489 74.5661   6
  -4  -3  -2 273.970 45.9869   1
   4   3   2 219.695 64.6668   6
   4   3   3 5104.41 309.246   6
   4  -3   3 5151.13 412.072   2
   4   3   4-38.7442 60.8935   6
   4  -3   4-11.1111 58.0853   4
   4   3   5 456.654 107.192   6
  -4  -3  -6 10.6524 54.9399   3
   4   3   6 69.1919 63.2763   6
  -4   3  -7 2223.24 178.231   6
  -4  -3  -7 2306.82 188.554   3
   4   3   7 2270.33 249.103   6
   4   3   8 194.094 104.758   6
  -4  -3  -8 176.499 73.8362   3
  -4  -3  -9 18237.2 489.982   3
   4   3   9 17173.3 715.492   6
   4  -3  10 2313.99 239.137   5
  -4  -3 -10 2290.58 165.584   3
   4   3  10 2081.49 261.805   6
   4  -3  11 2928.95 276.632   5
  -4  -3 -11 2756.91 168.729   3
   4   3  11 3077.13 325.587   6
   4   3  12 2.33127 56.5452   6
   4  -3  12 207.391 93.6651   5
   4  -3  13 224.413 103.256   5
   4   3  13 292.972 114.363   6
   4   3  14 33.7572 72.6769   6
   4  -3  14-13.1803 76.1506   5
   4  -3  15 109.913 65.8332   5
   4   3  15 82.1536 67.3134   6
   4  -3  16 10.8024 63.1865   5
   4   3  16 210.394 112.317   6
  -4   4  19 47.1376 66.4500   6
  -4   4  18 51.6404 97.3758   6
  -4   4  17 284.554 139.730   6
  -4   4  16 40.3387 80.3805   6
  -4   4  15 535.554 171.782   6
  -4  -4  14-28.7535 49.9542   3
  -4   4  14-54.4481 86.9537   6
  -4   4  13 102.238 80.7077   6
  -4  -4  13 218.344 80.5785   3
   4  -4 -12 130.084 58.9011   5
  -4   4  12 31.4615 94.9717   6
   4  -4 -11 2415.81 190.692   5
  -4   4  11 2276.44 298.926   6
  -4   4  10 455.246 142.547   6
  -4   4   9 1332.47 228.206   6
  -4   4   8 41.7096 80.6457   1
  -4   4   8-61.4316 99.3803   6
  -4   4   7 6469.04 472.704   6
  -4  -4   6 565.821 82.2612   6
  -4   4   6 500.602 168.552   6
  -4  -4   5 10329.6 345.277   6
   4  -4  -4 12900.3 521.280   1
  -4  -4   4 12125.6 550.043   4
   4   4  -4 12221.3 346.766   6
  -4  -4   4 12507.7 420.932   6
   4   4  -3 3010.33 187.077   6
   4  -4  -3 3326.74 284.550   1
  -4  -4   3 3060.45 224.418   6
   4  -4  -2 11476.7 531.599   1
   4   4  -2 11180.5 387.900   6
  -4  -4   2 11623.8 458.014   6
   4   4  -1 11300.5 414.679   6
   4  -4  -1 12053.4 565.659   1
  -4  -4   1 11832.6 485.112   6
  -4   4   0 16742.0 708.351   2
   4   4   0 17014.2 540.420   6
  -4  -4   0 17124.8 602.719   6
  -4  -4  -1 251.238 67.4210   6
  -4   4  -1 235.102 123.436   2
   4   4   1 234.091 78.4898   6
   4   4   2 1894.27 198.976   6
  -4  -4  -2 1461.28 90.4039   2
  -4   4  -2 1864.34 263.833   2
  -4   4  -3 284.007 140.898   2
   4   4   3 271.457 92.9050   6
  -4   4  -4 8955.90 584.479   2
   4  -4   4 9128.62 469.423   4
   4   4   4 9307.07 472.809   6
   4   4   5 1856.71 225.990   6
   4  -4   5 1941.74 226.642   4
   4   4   6 1610.10 216.473   6
   4   4   7-65.7018 75.8869   6
   4   4   8-2.44791 73.9817   6
  -4   4  -8 180.354 53.7712   6
  -4  -4  -9 101.390 58.6346   3
   4   4   9 93.9010 61.9152   6
   4   4  10 155.193 101.304   6
  -4  -4 -10 51.3474 67.7260   3
   4   4  11 80.0890 88.8876   6
   4   4  12 1074.56 210.479   6
   4  -4  12 594.594 139.921   5
   4   4  13-124.837 100.033   6
   4  -4  13 110.000 77.5592   5
   4   4  14 30.2843 77.9248   6
   4  -4  14 97.0119 60.0735   5
   4  -4  15 64.3351 74.5374   5
  -4   5  17 205.721 127.500   6
  -4   5  16 231.267 118.014   6
  -4   5  15-290.905 159.383   6
  -4  -5  14 24.3782 66.6827   3
  -4   5  14 400.749 160.162   6
  -4   5  13 735.698 207.136   6
  -4   5  12 351.434 116.631   6
  -4   5  11 2127.92 314.028   6
  -4   5  10 810.946 200.365   6
  -4   5   9 214.806 112.172   6
  -4   5   8 1437.59 248.661   6
  -4   5   7 10341.0 626.018   6
  -4   5   6 752.444 186.632   6
  -4   5   5 15550.1 735.043   6
   4   5  -5 16332.7 416.952   6
   4  -5  -4 4312.94 334.931   1
   4   5  -4 3967.52 227.036   6
  -4   5   4 4371.37 380.424   6
  -4  -5   4 4464.44 290.062   6
  -4   5   3 4210.54 372.790   2
  -4  -5   3 4241.11 308.175   6
   4  -5  -3 4128.40 343.072   1
   4   5  -3 3979.20 245.897   6
   4   5  -2 85.4139 50.6391   6
  -4   5   2 3.11828 90.3509   2
  -4  -5   2 49.3070 54.8031   6
   4  -5  -2 87.9854 85.1670   1
  -4  -5   1 86.5960 69.9150   6
   4   5  -1-61.4887 62.1319   6
  -4   5   1-128.848 121.268   2
  -4  -5   1 65.4276 73.3661   2
   4   5   0 445.729 103.952   6
  -4  -5   0 417.681 92.1652   2
  -4   5   0 417.955 158.662   2
   4   5   1-59.9991 71.0378   6
  -4  -5  -1 25.7068 44.4427   2
  -4   5  -1-30.8322 105.800   2
  -4   5  -2 1037.02 223.494   2
   4   5   2 729.297 141.674   6
   4   5   3 967.571 167.076   6
   4   5   4 1811.68 228.825   6
   4   5   5 1738.97 230.610   6
   4   5   6-85.9551 86.7417   6
   4   5   7 318.229 118.432   6
   4   5   8-51.3384 74.3608   6
   4   5   9 2705.06 323.616   6
   4   5  10-33.6867 77.1112   6
  -4  -5 -10-84.3618 69.5639   3
   4   5  11 1358.24 236.171   6
   4   5  12 73.6758 67.3278   6
   4   5  13 415.647 143.603   6
   4  -5  14 715.239 182.587   5
  -4   6  15-80.7066 102.791   6
  -4   6  14 519.754 187.009   6
  -4   6  13 315.252 171.250   6
  -4   6  12 1263.24 272.257   6
  -4   6  11-121.532 138.914   6
  -4   6  10-145.518 149.803   6
  -4   6   9-212.026 145.646   6
  -4   6   8 452.784 143.089   6
  -4   6   7 21195.5 954.851   6
  -4   6   6 2339.77 323.518   6
   4   6  -6 2408.37 161.459   6
  -4   6   6 2801.88 294.256   2
  -4   6   5 1316.78 217.902   2
   4   6  -5 1396.43 139.039   6
  -4   6   5 1209.57 227.667   6
  -4   6   4 15530.8 735.544   2
   4   6  -4 14114.7 472.249   6
  -4   6   4 13116.6 705.290   6
  -4   6   3 4364.46 410.455   2
  -4  -6   3 3491.88 330.666   2
   4   6  -3 3903.16 269.686   6
  -4   6   3 3873.72 381.749   6
  -4  -6   2 3743.91 314.847   2
  -4   6   2 4373.43 421.249   2
   4   6  -2 3833.22 281.582   6
  -4   6   2 3800.61 366.400   6
  -4  -6   1-75.0570 78.0249   2
  -4   6   1 83.3525 111.579   6
   4   6  -1 32.5870 60.8622   6
  -4   6   0 1829.87 253.342   6
   4   6   0 1877.37 221.938   6
  -4   6   0 1761.23 286.163   2
  -4  -6   0 1634.90 182.830   2
   4   6   1 1573.35 207.584   6
  -4  -6  -1 1743.93 164.842   2
   4   6   2 588.009 140.588   6
   4   6   3 1510.61 223.723   6
   4   6   4 2269.52 277.171   6
   4   6   5 30.2204 73.9094   6
   4   6   6-18.3091 73.9325   6
   4   6   7 1407.86 240.985   6
   4   6   8 187.753 113.713   6
   4   6   9 6.89738 88.4319   6
   4   6  10 215.070 117.060   6
   4   6  11-50.2075 91.3372   6
  -4   7  13 155.623 115.391   6
  -4   7  12 1590.79 319.435   6
  -4   7  11 6742.08 616.710   6
  -4   7  10 15.7039 125.834   6
  -4   7   9 485.266 184.668   6
  -4   7   8 354.620 147.289   6
  -4   7   7 354.175 118.934   2
  -4   7   7 116.106 115.610   6
  -4   7   6 1095.93 240.254   6
  -4   7   6 1342.04 236.756   2
  -4   7   5 474.170 156.350   2
   4   7  -5 309.837 80.4840   6
  -4   7   5 77.7360 87.0338   6
   4   7  -4 1352.97 160.673   6
  -4   7   4 997.232 222.073   6
   4   7  -3 382.233 98.3050   6
  -4   7   3 350.104 140.996   6
   4   7  -2 2209.20 230.327   6
  -4   7   2 1923.86 286.960   6
   4   7  -1 932.587 162.778   6
  -4   7   1 1028.71 211.767   6
  -4   7   0 213.856 117.126   6
   4   7   0 217.946 97.0685   6
  -4   7  -1 314.368 131.323   6
   4   7   1 72.8617 60.0686   6
   4   7   2 569.280 140.012   6
  -4   7  -2 628.695 158.456   6
  -4   7  -3 1583.97 232.294   6
   4   7   3 1528.15 240.432   6
   4   7   4 1619.78 260.587   6
  -4   7  -4 1963.86 247.175   6
   4   7   5 995.232 208.002   6
   4   7   6 1636.91 268.276   6
   4   7   7 494.987 154.146   6
   4   7   8 5.59706 74.4928   6
   4   7   9 2407.55 350.324   6
  -4   8  10 386.316 165.068   6
  -4   8   9-141.254 137.856   6
  -4   8   8 14.7456 101.027   6
  -4   8   7 660.570 199.589   6
  -4   8   6-162.864 131.851   6
  -4   8   5-156.251 141.567   6
  -4   8   4 30.4751 82.5301   6
   4   8  -3 286.072 79.6365   6
  -4   8   3 76.0655 88.6220   6
   4   8  -2 30.1737 52.6158   6
  -4   8   2 55.6244 100.495   6
   4   8  -1 170.672 81.1964   6
  -4   8   1-17.5022 108.434   6
  -4   8   0-21.1095 87.4805   6
   4   8   0 102.926 89.3577   6
   4   8   1 945.648 191.763   6
  -4   8  -1 623.565 170.650   6
   4   8   2-23.0053 95.7973   6
  -4   8  -2-49.3350 99.0465   6
   4   8   3 265.757 107.823   6
   4   8   4-56.9508 91.8715   6
   4   8   5 9.79864 76.4966   6
   4   8   6-37.2268 94.6938   6
   4   8   7-94.5932 126.682   6
  -4   9   6 346.688 154.616   6
  -4   9   5 1019.05 254.368   6
  -4   9   4 292.172 133.010   6
  -4   9   3 25.1479 89.6471   6
  -4   9   2-38.5009 125.551   6
  -4   9   1-187.305 164.385   6
   4   9   0 77.6791 75.6840   6
   4   9   1 142.274 90.4094   6
   4   9   2 1276.84 243.376   6
   4   9   3 487.290 162.994   6
   4   9   4 201.463 99.7542   6
   5   0 -20 130.337 161.750   4
   5   0 -19 136.555 100.048   4
   5   0 -18 60.3688 96.6608   4
   5   0 -17-5.79073 101.576   4
  -5   0  17 70.3397 45.9475   6
  -5   0  16-4.13122 59.2081   6
   5   0 -16-157.770 103.410   4
  -5   0  15 417.405 101.541   6
   5   0 -15 457.675 147.802   4
  -5   0  14 78.4249 78.5301   6
   5   0 -14-61.2049 93.7614   4
  -5   0  13 751.576 123.855   6
   5   0 -13 715.013 150.689   4
  -5   0  12-85.6068 81.9083   6
  -5   0  11 5640.14 325.734   6
  -5   0  10 150.615 107.315   6
   5   0 -10 40.0254 41.7636   3
   5   0  -9 41583.2 618.114   3
   5   0  -8-15.6384 36.8828   3
   5   0  -7 243.338 49.1849   3
   5   0  -6 12.8828 38.9133   3
   5   0  -5 27527.4 484.352   3
   5   0  -4-27.7125 31.7247   3
   5   0  -4-7.87839 18.6465   5
   5   0  -3 2235.34 140.230   3
   5   0  -3 2130.61 101.064   5
   5   0  -2-21.7725 29.8785   4
   5   0  -2 78.1770 36.7078   5
   5   0  -2 38.4278 37.6669   3
  -5   0   2 31.4507 28.5760   5
   5   0  -1 59545.8 631.039   5
   5   0  -1 61605.1 479.241   4
   5   0  -1 60439.7 712.504   3
  -5   0   1 57583.9 954.073   1
   5   0   0 76.6993 42.6070   5
   5   0   0 95.2606 47.9742   3
  -5   0   0 59.6688 67.1902   1
   5   0   0 158.235 69.2945   1
   5   0   1 2240.61 142.957   3
   5   0   1 2384.02 149.693   5
   5   0   1 2446.03 204.632   1
   5   0   2 2.77404 33.3040   5
   5   0   2 9.25122 32.9007   3
   5   0   2-10.5032 52.0733   1
  -5   0  -2-106.154 72.8687   2
   5   0   3 25421.0 532.026   5
   5   0   3 24945.4 461.193   3
  -5   0  -3 24661.0 700.948   2
   5   0   3 25074.5 693.873   1
  -5   0  -4 11.0993 22.5821   4
   5   0   4-8.68238 32.2368   3
  -5   0  -4 82.3685 89.6142   2
   5   0   4-65.3966 55.6166   5
   5   0   5 423.482 66.6461   3
   5   0   5 373.564 71.5073   5
  -5   0  -5 527.994 66.2477   4
  -5   0  -5 562.840 102.702   6
  -5   0  -5 410.101 118.729   2
  -5   0  -6 16.4927 37.9818   4
  -5   0  -6 55.9936 57.2499   6
  -5   0  -6 111.137 101.111   2
   5   0   6 9.06220 35.5056   3
   5   0   6-47.9611 54.6207   5
  -5   0  -7 73.0560 50.3946   4
   5   0   7 6.95192 63.2229   5
  -5   0  -8 72.1649 46.5930   4
   5   0   8 111.115 70.0529   5
   5   0   9 2039.73 204.824   5
  -5   0  -9 2211.92 195.844   4
  -5   0 -10 46.9291 59.1205   4
   5   0  10-55.1236 61.5022   5
  -5   0 -11-21.8386 55.8211   4
   5   0  11 70.3293 67.8089   5
  -5   0 -12 32.8860 66.2903   4
   5   0  12 66.8631 71.5073   5
  -5   0 -13 532.565 138.272   4
   5   0  13 451.446 128.192   5
   5   0  14 57.7655 68.8162   5
   5   0  15 236.579 101.378   5
   5   0  16 14.3924 81.4799   5
   5  -1 -20-67.5187 131.029   4
   5   1 -20 75.9427 115.632   4
   5   1 -19 741.014 211.348   4
  -5   1  19 628.730 149.309   6
   5  -1 -19 473.887 175.962   4
   5   1 -18 264.970 141.086   4
  -5   1  18 296.420 107.360   6
   5  -1 -18 176.431 111.307   4
   5   1 -17 259.455 130.504   4
  -5   1  17 223.824 81.0846   6
   5   1 -16 573.623 176.898   4
  -5  -1  16 380.516 77.5909   6
  -5   1  16 431.243 117.079   6
   5   1 -15 1258.73 228.514   4
  -5  -1  15 1252.97 138.940   6
  -5  -1  15 1121.47 96.4576   5
  -5   1  15 1491.72 212.239   6
   5   1 -14 715.809 180.223   4
  -5  -1  14 622.613 99.3971   6
  -5   1  14 365.537 98.0122   6
  -5  -1  14 564.528 66.5139   5
   5   1 -13 6115.08 442.501   4
   5  -1 -13 5587.86 214.592   3
  -5  -1  13 5495.29 178.546   5
  -5   1  13 5482.11 381.270   6
  -5  -1  13 6134.92 298.577   6
   5   1 -12 95.8418 100.949   4
  -5   1  12 14.8360 77.9459   6
  -5  -1  12 61.2025 58.3916   6
  -5  -1  12 178.249 35.8230   5
   5  -1 -12 105.922 46.4214   3
   5  -1 -11 2958.83 162.398   3
  -5  -1  11 2736.93 112.072   5
   5   1 -11 2652.18 265.605   4
  -5  -1  11 3004.18 200.308   6
  -5   1  11 2956.77 278.548   6
   5   1 -10 455.979 115.724   4
   5  -1 -10 461.292 73.6893   3
  -5  -1  10 848.568 124.814   6
  -5   1  10 1017.49 181.793   6
   5  -1  -9 7934.35 268.064   3
  -5  -1   9 7998.58 266.990   3
   5   1  -9 7209.58 384.832   4
   5   1  -8 17170.0 562.578   4
  -5  -1   8 18104.9 403.225   3
   5   1  -7 116.860 66.0776   4
  -5  -1   7 133.778 53.3192   3
  -5  -1   6 4045.11 193.489   3
   5   1  -6 3869.48 245.359   4
   5   1  -5 183.796 67.0853   4
   5   1  -5 226.949 57.5571   3
   5   1  -4 17791.4 431.375   3
  -5  -1   4 17493.0 318.817   5
   5   1  -4 18894.5 473.718   4
  -5  -1   3 35.6941 32.4234   4
   5   1  -3 5.76418 41.2642   3
  -5  -1   3 41.6102 28.1455   5
   5   1  -3 76.6063 50.6226   4
  -5  -1   2 3792.22 166.421   5
  -5  -1   2 3643.29 164.069   4
   5   1  -2 3731.40 197.604   3
   5   1  -1 1309.24 120.337   3
   5   1  -1 1186.70 109.878   5
   5  -1  -1 1273.19 154.131   1
  -5  -1   1 1221.34 92.3126   4
  -5  -1   0 4265.91 242.501   1
  -5  -1   0 4286.93 206.224   3
   5   1   0 4366.95 210.952   5
   5  -1   0 4554.23 290.379   1
   5   1   0 4547.44 218.529   3
  -5  -1   0 4560.17 166.928   4
   5   1   1 29262.7 565.391   5
   5   1   1 28070.8 543.164   3
   5  -1   1 29493.7 760.249   1
  -5  -1  -1 30109.4 535.176   3
  -5  -1  -1 28901.4 635.205   1
   5  -1   2-10.1443 16.6034   4
  -5   1  -2 10.5239 69.5026   2
   5   1   2 23.3485 46.8456   5
   5   1   2 50.1991 58.9632   1
  -5  -1  -2-10.6251 42.0450   3
   5  -1   2 17.9766 32.4747   5
   5  -1   3 3935.45 216.958   5
  -5  -1  -3 3903.70 195.269   3
   5   1   3 4018.81 233.487   5
   5   1   3 3700.13 238.849   1
  -5  -1  -3 3657.91 245.715   2
  -5   1  -3 3225.34 279.718   2
  -5  -1  -4 1074.72 106.456   3
   5  -1   4 1051.76 128.599   5
   5   1   4 1248.24 151.721   1
   5   1   4 1046.80 128.271   5
  -5  -1  -4 923.238 138.400   2
  -5   1  -4 1184.15 175.760   2
  -5  -1  -5 52744.4 1012.75   2
  -5   1  -5 51858.7 1227.41   2
   5   1   5 50536.5 950.109   6
   5   1   5 50628.3 882.189   5
   5  -1   5 48457.4 669.121   3
   5  -1   5 51523.0 848.867   5
  -5  -1  -5 51279.2 850.928   5
   5   1   5 51386.5 977.306   1
  -5  -1  -5 52906.6 1025.45   6
   5   1   6 2737.27 219.746   5
  -5   1  -6 2918.02 319.092   2
  -5   1  -6 2824.23 225.773   6
   5  -1   6 2655.06 158.232   3
   5  -1   6 2749.39 211.197   5
   5   1   6 2894.53 246.191   6
   5  -1   7 9814.91 294.138   3
   5   1   7 10033.6 437.320   5
   5  -1   7 10422.7 424.108   5
  -5   1  -7 11413.3 468.541   6
   5   1   7 10751.7 488.519   6
   5   1   8 127.332 76.6647   5
   5  -1   8 96.6272 59.9548   5
   5  -1   8 234.798 53.6471   3
  -5   1  -8 191.064 74.1891   4
   5   1   8 182.503 80.3539   6
   5  -1   9 6300.16 223.212   3
   5  -1   9 7448.28 393.819   5
   5   1   9 7486.01 404.503   5
  -5   1  -9 7344.60 368.962   4
   5   1  10 99.6208 70.7852   5
   5  -1  10 58.9149 69.8682   5
  -5   1 -10 101.613 70.4727   4
  -5  -1 -11 56.5603 52.0537   4
   5   1  11 130.175 77.1755   5
   5  -1  11 90.4295 61.9926   5
  -5   1 -11 120.152 73.5035   4
  -5  -1 -12-31.7776 58.7182   4
   5   1  12 42.7062 70.1891   5
   5  -1  12 27.7735 63.2421   5
  -5   1 -12 79.0304 81.3599   4
  -5  -1 -13 567.394 137.692   4
   5   1  13 462.881 125.648   5
   5  -1  13 414.974 122.976   5
  -5   1 -13 406.247 126.996   4
   5   1  14-11.6322 75.6986   5
   5  -1  14 125.933 82.9379   5
   5   1  15 7.65744 92.3032   5
   5  -1  15 141.930 96.5569   5
   5  -1  16 109.211 104.731   5
  -5   2  20-149.251 96.5158   6
  -5   2  19 30.1570 67.6586   6
   5   2 -19 138.976 110.256   4
  -5   2  18 300.584 121.275   6
   5   2 -18 534.903 208.069   4
  -5   2  17 471.712 139.489   6
   5   2 -17 726.104 216.917   4
  -5   2  16 343.384 118.335   6
   5   2 -16 388.972 159.217   4
  -5  -2  16 165.016 48.7184   5
   5   2 -15 124.673 117.823   4
  -5  -2  15 30.7606 34.7130   5
  -5   2  15 105.343 99.0271   6
  -5   2  14 415.847 115.119   6
   5  -2 -14 599.439 76.3597   3
  -5  -2  14 638.332 79.9839   5
  -5  -2  14 535.421 65.4387   6
   5   2 -14 638.464 176.508   4
  -5  -2  13 5921.92 240.927   3
   5  -2 -13 5146.44 224.885   3
  -5  -2  13 5141.10 189.199   6
   5   2 -13 5260.18 434.294   4
  -5   2  13 5533.40 418.544   6
   5   2 -12-39.3916 92.3167   4
  -5  -2  12 60.8690 49.9604   3
   5  -2 -12 30.5500 25.7007   5
  -5   2  12 68.8521 75.4318   6
  -5  -2  12-7.33168 21.1690   6
  -5  -2  11 3412.84 193.103   3
   5  -2 -11 3507.47 134.093   5
  -5  -2  11 3220.22 148.527   6
   5   2 -11 3130.54 311.824   4
  -5   2  11 3450.46 330.339   6
  -5   2  10 691.958 168.110   6
  -5  -2  10 605.647 90.2984   3
   5  -2 -10 443.075 49.6804   5
  -5  -2  10 461.584 62.6725   6
   5   2 -10 536.833 150.363   4
   5  -2  -9 1215.05 81.4136   5
  -5  -2   9 1244.02 130.071   3
   5   2  -9 1248.12 195.478   4
   5   2  -8 284.147 117.816   4
  -5  -2   8 157.954 59.3577   3
   5   2  -7 5460.95 350.558   4
  -5  -2   7 5684.32 264.486   3
  -5  -2   6 51.2088 54.9646   4
  -5  -2   6 3.19958 46.5952   3
  -5   2   6 117.413 85.7821   1
   5   2  -6 160.885 87.0694   4
  -5  -2   5 3231.45 220.171   4
  -5   2   5 3010.84 250.990   1
   5   2  -5 2756.78 227.838   4
  -5  -2   5 3098.31 155.959   6
  -5  -2   4 1089.10 130.252   4
  -5  -2   4 970.290 94.2317   6
   5  -2  -3 6585.97 351.381   1
  -5  -2   3 6839.53 306.165   4
  -5  -2   3 6346.26 251.037   6
  -5  -2   2 33174.4 611.769   6
   5  -2  -2 34013.6 809.019   1
  -5  -2   2 33565.4 658.679   4
  -5  -2   1 1244.18 124.996   6
   5  -2  -1 966.093 146.911   1
  -5  -2   0 4941.27 247.562   3
   5   2   0 4560.86 241.091   6
   5  -2   0 4646.82 322.444   1
  -5  -2   0 4939.14 265.350   6
  -5  -2  -1 146.983 55.3232   1
  -5  -2  -1 237.978 70.7632   3
   5   2   1 69.1069 44.7111   6
  -5  -2  -2 2812.19 189.197   3
   5   2   2 2875.19 213.620   6
  -5  -2  -3 18572.9 480.451   3
   5  -2   3 17491.5 409.436   4
   5   2   3 17112.6 544.635   6
  -5  -2  -3 17505.7 449.387   2
  -5   2  -4 15050.4 698.868   2
  -5  -2  -4 15442.3 445.151   3
   5  -2   4 15790.6 394.423   4
  -5  -2  -4 15392.1 432.639   2
   5   2   4 15151.3 530.506   6
   5   2   5 890.411 143.386   6
  -5  -2  -5 827.687 111.313   3
   5  -2   5 802.637 96.6461   4
   5   2   5 729.043 101.592   1
  -5   2  -5 890.807 207.530   2
  -5   2  -6 2176.56 315.004   2
  -5  -2  -6 2364.75 170.957   3
   5   2   6 2225.94 177.926   1
   5   2   6 1837.28 207.171   6
   5   2   7 4598.00 336.087   6
   5   2   7 4292.11 306.077   5
  -5  -2  -7 4442.91 227.874   3
   5  -2   7 4576.53 294.596   5
  -5   2  -7 4200.54 273.144   6
   5   2   7 4317.34 269.421   1
   5   2   8 9.66858 74.2160   1
  -5   2  -8-38.3502 57.6487   6
   5  -2   8 149.650 68.3447   5
  -5  -2  -8 97.4109 45.7250   3
   5   2   8 118.150 61.4097   6
   5   2   9 1.27002 74.0064   1
   5  -2   9 108.095 58.4776   5
   5  -2   9 155.380 44.7570   3
   5   2   9 158.609 86.0295   6
  -5   2  -9 57.2206 37.9773   6
   5   2  10 27.9117 67.5689   6
   5  -2  10 41.9264 56.7366   5
   5  -2  11 17.1040 62.1488   5
   5   2  11 101.256 61.2817   6
   5  -2  12 614.250 138.923   5
   5   2  12 931.493 194.878   6
   5   2  13 618.159 167.904   6
   5  -2  13 417.965 122.302   5
   5  -2  14 399.863 125.453   5
   5  -2  15 21.3965 77.9380   5
   5  -2  16-139.203 91.2276   5
  -5   3  20 660.277 181.654   6
  -5   3  19 345.604 144.652   6
   5   3 -19 0.41809 151.612   4
  -5   3  18 540.574 160.573   6
   5   3 -18 479.294 203.535   4
  -5   3  17 1375.17 245.856   6
   5   3 -17 1365.71 288.202   4
  -5   3  16 1043.78 217.954   6
  -5  -3  16 640.383 95.4419   5
   5   3 -16 1012.02 243.406   4
  -5   3  15 710.281 169.348   6
   5   3 -15 313.622 167.477   4
  -5   3  14-8.33267 149.679   6
   5   3 -14-34.0929 118.758   4
  -5   3  13 4510.60 419.269   6
   5  -3 -13 4827.52 204.426   5
   5   3 -13 4503.78 434.917   4
  -5   3  12-20.9742 97.1016   6
   5  -3 -12 140.147 43.1587   5
   5   3 -12 214.567 129.317   4
  -5   3  11 34.0650 106.716   6
   5  -3 -11 235.917 53.1592   5
   5   3 -11 313.747 150.845   4
  -5   3  10 20.8745 92.7625   6
   5   3 -10 66.6744 84.6640   4
  -5  -3  10 43.8374 58.5132   3
  -5   3   9 5674.34 432.839   6
   5   3  -9 4880.40 383.258   4
  -5  -3   8 17035.3 288.052   6
  -5  -3   7 4474.02 307.784   4
  -5  -3   7 4601.53 177.134   6
  -5  -3   6 945.563 142.598   4
  -5  -3   6 1008.49 94.3717   6
  -5  -3   5 10686.5 459.757   4
  -5  -3   5 9917.42 315.781   6
  -5  -3   4 1384.47 127.208   6
  -5  -3   4 1845.06 195.866   4
  -5  -3   3 58.6524 37.0133   6
   5  -3  -3 33.0337 68.0166   1
  -5  -3   3 87.6301 65.6799   4
   5  -3  -2 8322.91 445.647   1
   5   3  -2 7848.50 309.175   6
  -5  -3   2 8229.76 343.619   6
   5  -3  -1 5624.61 380.610   1
   5   3  -1 5454.50 274.077   6
  -5  -3   1 5999.63 311.041   6
  -5  -3   0 5108.78 298.923   6
   5  -3   0 5248.46 378.701   1
   5   3   0 5346.75 284.237   6
   5   3   1 12940.0 461.306   6
  -5  -3  -1 13343.5 506.911   6
  -5  -3  -2 3655.88 178.133   1
   5   3   2 3656.42 259.360   6
  -5  -3  -2 3765.68 279.703   6
  -5  -3  -3 16203.4 505.223   3
   5   3   3 16458.2 568.177   6
   5  -3   3 16244.6 504.482   4
  -5  -3  -3 15037.5 316.319   2
   5   3   4 291.214 95.3536   6
  -5  -3  -4 293.558 86.0797   3
  -5   3  -4 466.226 155.776   2
   5  -3   4 331.389 86.0767   4
  -5   3  -5 2741.22 350.579   2
   5  -3   5 2251.97 189.963   4
   5   3   5 2335.04 237.562   6
  -5  -3  -5 2243.82 193.363   3
  -5  -3  -6 1707.31 172.822   3
   5   3   6 1689.50 210.228   6
  -5  -3  -7 29727.1 679.838   3
   5   3   7 28635.1 875.559   6
  -5  -3  -8 5869.49 297.032   3
   5   3   8 5718.45 407.985   6
  -5   3  -8 5347.55 307.730   6
   5   3   9 613.026 155.966   6
  -5  -3  -9 781.432 112.744   3
   5  -3   9 706.634 145.267   5
   5   3  10 200.823 105.944   6
  -5  -3 -10 228.689 69.9488   3
   5  -3  10 209.066 91.4756   5
   5   3  11 962.298 198.720   6
   5  -3  11 784.646 159.505   5
   5   3  12 207.512 111.615   6
   5  -3  12 111.472 69.2952   5
   5   3  13 10.0722 71.9984   6
   5  -3  13-84.0457 88.1553   5
   5  -3  14 136.645 102.601   5
   5   3  14-10.1493 60.8399   6
   5   3  15-132.114 96.9173   6
   5  -3  15 9.91442 83.7766   5
  -5   4  19-184.291 118.548   6
  -5   4  18 102.928 108.988   6
  -5   4  17 410.251 159.850   6
  -5   4  16-58.2557 100.243   6
  -5   4  15 2001.69 257.642   1
  -5  -4  15 1589.02 165.947   3
  -5   4  15 1824.47 299.948   6
  -5   4  14-106.467 138.521   6
  -5  -4  14 25.2650 54.1683   3
  -5   4  14 17.0549 82.2922   1
  -5  -4  13 2688.80 230.950   3
  -5   4  13 1811.90 278.039   6
  -5   4  13 2622.45 283.710   1
  -5   4  12 177.399 126.181   1
  -5   4  12-78.2362 126.839   6
  -5  -4  12 86.0624 58.6897   3
   5  -4 -12 31.6850 41.9437   5
  -5  -4  11 2676.34 236.893   3
  -5   4  11 2948.75 296.097   1
  -5   4  11 2599.84 332.275   6
  -5   4  10 53.4697 105.427   6
  -5   4   9 602.552 185.903   6
  -5   4   8 9756.46 587.015   6
  -5   4   7 2686.84 311.826   6
  -5  -4   7 2445.80 148.621   6
  -5  -4   6 595.085 81.5508   6
  -5  -4   5-127.380 72.6084   6
   5  -4  -4 17033.2 641.706   1
  -5  -4   4 17581.1 528.890   6
  -5  -4   3 162.642 76.4158   6
   5  -4  -3 171.360 96.6328   1
  -5   4   3 1.72125 98.2177   2
   5   4  -3 110.662 47.4062   6
  -5   4   2 23768.3 843.884   2
   5   4  -2 22537.8 572.544   6
   5  -4  -2 23983.6 811.700   1
  -5  -4   2 23899.3 676.762   6
   5  -4  -1 1922.41 247.890   1
  -5   4   1 2005.95 262.205   2
   5   4  -1 1934.08 180.077   6
  -5  -4   1 2202.51 219.594   6
   5   4   0 474.963 102.520   6
  -5  -4   0 326.205 95.2403   6
  -5   4   0 383.804 137.621   2
   5   4   1 1341.21 165.438   6
  -5   4  -1 1139.13 219.906   2
   5   4   2 790.221 130.306   6
  -5  -4  -2 648.592 68.7648   1
  -5   4  -2 1032.44 224.936   2
   5   4   3 903.896 145.754   6
  -5   4  -3 1217.45 235.982   2
  -5   4  -4 109.185 131.258   2
   5   4   4 33.3624 62.7874   6
   5  -4   4-52.3479 60.0322   4
   5  -4   5 2442.26 246.194   4
   5   4   5 2513.59 262.363   6
   5  -4   6-82.9920 79.4643   4
   5   4   6 91.5498 77.2057   6
  -5  -4  -6-20.8722 75.4072   3
  -5  -4  -7 5474.42 329.614   3
   5   4   7 5869.60 422.798   6
   5   4   8 12.9287 64.1273   6
  -5  -4  -8 22.8343 60.4512   3
   5   4   9 16.9843 59.8240   6
  -5  -4  -9 32.5601 60.0765   3
   5   4  10 912.259 192.812   6
  -5  -4 -10 728.629 117.224   3
   5   4  11 298.071 114.517   6
   5  -4  11 136.260 78.6848   5
   5  -4  12 2305.44 276.520   5
   5   4  12 2320.84 313.412   6
   5   4  13 39.1878 69.6879   6
   5  -4  13 209.432 115.060   5
   5  -4  14 500.145 155.282   5
  -5   5  17 541.112 179.219   6
  -5   5  16-4.96840 97.4174   6
  -5   5  15 621.063 237.168   6
  -5   5  14 90.3669 108.119   6
  -5  -5  14 151.481 81.6710   3
  -5   5  13-237.103 170.878   6
  -5   5  13-51.6620 86.8987   1
  -5  -5  13 22.0655 69.6126   3
  -5   5  12 298.344 100.367   6
  -5   5  11 183.407 130.915   6
  -5   5  10 1347.64 256.757   6
  -5   5   9-13.9153 108.916   6
  -5   5   8 4759.93 457.961   6
  -5   5   7 2091.90 305.262   6
  -5   5   7 2257.68 274.055   2
  -5  -5   6 3360.12 226.846   6
  -5   5   6 3333.47 327.751   2
  -5   5   6 3317.55 369.018   6
  -5   5   5 2954.82 319.189   2
  -5  -5   5 2783.23 230.421   6
   5  -5  -4 9694.91 527.792   1
   5   5  -4 9367.62 362.757   6
  -5  -5   4 9303.03 442.258   6
  -5   5   4 9191.00 555.406   2
  -5  -5   3 828.827 149.667   6
  -5   5   3 989.092 207.248   2
   5   5  -3 883.415 121.820   6
  -5   5   2 7206.04 513.542   2
   5   5  -2 6505.17 339.476   6
  -5  -5   2 6957.66 420.868   6
   5   5  -1 5950.95 342.253   6
  -5   5   1 6392.44 490.386   2
  -5   5   0 3574.53 392.978   2
   5   5   0 3755.80 285.959   6
   5   5   1 283.596 92.8809   6
  -5   5  -1 395.970 176.684   2
  -5  -5  -1 292.027 68.2709   2
  -5   5  -2 5636.18 508.763   2
   5   5   2 5604.54 375.103   6
  -5   5  -3 1788.24 315.696   2
   5   5   3 2058.93 238.220   6
   5   5   4 5134.48 384.551   6
   5   5   5 1590.31 227.347   6
   5   5   6 13.4406 69.4597   6
   5   5   7 1622.51 242.049   6
   5   5   8-67.4493 80.8087   6
  -5  -5  -8-97.2335 82.4896   3
   5   5   9 63.7340 67.2309   6
  -5  -5  -9-13.6109 59.5964   3
   5   5  10 4.07744 83.3843   6
  -5  -5 -10 96.4784 67.8509   3
   5   5  11 44.6618 85.8310   6
   5   5  12 522.267 174.898   6
   5  -5  13 227.084 122.758   5
  -5   6  15 395.844 204.018   6
  -5  -6  14 422.645 132.728   3
  -5   6  14 819.904 227.648   6
  -5   6  13 321.661 159.441   6
  -5   6  12-72.9425 136.069   6
  -5   6  11 190.658 119.285   6
  -5   6  10 70.1229 83.5056   2
  -5   6  10 36.0651 105.826   6
  -5   6   9 4359.58 375.609   2
  -5   6   9 3479.99 417.545   6
  -5   6   8 8521.57 631.264   6
  -5   6   8 9337.46 558.379   2
  -5   6   7 552.383 158.727   2
  -5   6   7 248.917 132.428   6
  -5   6   6 802.044 175.223   2
  -5   6   6 839.963 205.340   6
  -5   6   5 861.131 198.875   2
  -5   6   5 918.569 215.441   6
   5   6  -5 1185.80 132.554   6
  -5   6   4 3943.76 401.693   2
   5   6  -4 3165.24 232.132   6
  -5   6   4 3438.01 376.791   6
  -5  -6   4 3243.80 287.975   6
  -5  -6   3 27.4236 77.7798   2
  -5   6   3 112.540 126.580   6
   5   6  -3 2.10722 42.9228   6
  -5   6   3-84.4729 109.503   2
  -5   6   2 9624.31 646.631   2
  -5  -6   2 8846.75 486.133   2
   5   6  -2 9503.33 448.256   6
  -5  -6   1 3170.04 271.980   2
  -5   6   1 3520.72 405.764   2
   5   6  -1 3507.62 286.322   6
   5   6   0 3083.32 284.317   6
  -5  -6   0 2949.93 230.640   2
  -5   6   0 3602.87 430.172   2
   5   6   1 351.316 114.680   6
  -5  -6  -1 347.890 73.7597   2
  -5   6  -1 613.627 208.716   2
   5   6   2 419.498 115.998   6
   5   6   3 425.984 131.063   6
   5   6   4 23.0020 57.5766   6
   5   6   5 258.453 97.3675   6
   5   6   6 1583.58 244.558   6
   5   6   7 1365.33 240.853   6
   5   6   8 183.092 116.425   6
  -5  -6  -9 977.511 178.299   3
   5   6   9 1787.76 294.283   6
   5   6  10-1.84924 96.5958   6
  -5   7  13 95.8857 117.893   6
  -5   7  12 298.658 171.543   6
  -5   7  11-91.1746 122.559   6
  -5   7  10 160.652 136.847   6
  -5   7   9-136.404 129.539   6
  -5   7   8-163.309 130.289   6
  -5   7   8-118.801 91.5586   2
  -5   7   7 337.580 145.327   6
  -5   7   7 649.462 186.169   2
  -5   7   6 136.893 104.911   6
  -5   7   6 355.093 144.258   2
  -5   7   5 424.995 142.459   2
  -5   7   5 615.691 193.522   6
   5   7  -5 495.227 98.1620   6
  -5   7   4 3350.61 396.722   2
   5   7  -4 2815.20 235.005   6
  -5   7   4 2471.38 339.802   6
   5   7  -3 446.718 102.484   6
  -5   7   3 610.722 182.690   6
  -5   7   3 348.359 172.356   2
  -5   7   2 3479.16 420.552   2
   5   7  -2 3328.20 287.064   6
  -5   7   2 3238.00 371.332   6
  -5   7   1 5410.30 536.524   2
   5   7  -1 4738.32 357.726   6
  -5   7   1 4933.34 445.140   6
   5   7   0 2068.89 246.020   6
  -5   7   0 2134.58 298.451   6
   5   7   1 21.5818 59.9149   6
  -5   7  -1 215.015 118.972   6
   5   7   2 63.0111 74.3003   6
  -5   7  -2 329.446 138.974   6
   5   7   3-57.4376 81.3394   6
  -5   7  -3 321.787 128.669   6
   5   7   4 1355.75 231.594   6
   5   7   5 332.188 123.299   6
   5   7   6 53.5624 77.9833   6
   5   7   7-169.816 125.080   6
   5   7   8 59.9897 89.5106   6
  -5   8  10 203.039 143.881   6
  -5   8   9-76.9085 127.677   6
  -5   8   8 1852.52 333.846   6
  -5   8   7 150.577 143.295   6
  -5   8   6 1010.65 253.057   6
  -5   8   5-68.7230 115.087   6
  -5   8   4 994.721 233.868   6
   5   8  -3 59.4681 57.3697   6
  -5   8   3-81.4296 113.108   6
   5   8  -2 640.391 141.205   6
  -5   8   2 752.152 204.229   6
   5   8  -1 66.8105 65.5186   6
  -5   8   1 14.2628 88.5834   6
  -5   8   0 1836.23 283.296   6
   5   8   0 1700.14 240.958   6
   5   8   1 1200.26 207.425   6
  -5   8  -1 1056.63 226.679   6
  -5   8  -2 236.308 124.376   6
   5   8   2 109.368 85.2594   6
   5   8   3 89.7105 72.7090   6
   5   8   4 107.658 79.9514   6
   5   8   5 1647.49 276.428   6
   5   8   6 1040.19 234.069   6
  -5   9   6-195.304 173.137   6
  -5   9   5-289.636 159.470   6
  -5   9   4 504.611 178.064   6
  -5   9   3-92.8281 100.994   6
  -5   9   2 128.580 106.931   6
  -5   9   1-77.8063 112.509   6
   5   9   0 81.2418 74.8870   6
   5   9   1 112.202 108.546   6
   5   9   2 1339.81 258.213   6
   5   9   3 104.823 119.877   6
   6   0 -20 567.591 198.587   4
   6   0 -19-50.4790 121.536   4
  -6   0  18 19.7450 54.9780   6
   6   0 -18 82.7758 98.6348   4
  -6   0  17 45.8441 62.3790   6
   6   0 -17 185.905 98.8745   4
  -6   0  16 293.252 98.9436   6
   6   0 -16 141.216 81.5178   4
   6   0 -15 0.44310 81.2772   4
  -6   0  15-45.8483 77.8511   6
  -6   0  14 48.0089 60.6676   6
   6   0 -14 0.20245 84.8787   4
  -6   0  13 3.29808 73.3581   6
   6   0 -13 10.1110 65.7151   4
  -6   0  12 8688.59 438.469   6
   6   0 -11 54.7151 57.0872   3
   6   0 -10 15951.5 424.744   3
   6   0  -9 103.775 53.4092   3
   6   0  -8 28138.9 552.365   3
   6   0  -7 38.6617 41.7077   3
   6   0  -6 33276.4 587.545   3
   6   0  -5 6.39104 21.4913   5
   6   0  -5 9.11360 36.3210   3
   6   0  -4 738.644 93.3376   3
   6   0  -4 769.594 65.7022   5
   6   0  -3-2.28381 24.9412   4
   6   0  -3-17.7097 28.2634   5
   6   0  -3 18.3099 35.2529   3
   6   0  -2 40693.6 649.630   3
   6   0  -2 40198.3 543.407   5
   6   0  -2 41960.8 487.247   4
   6   0  -1-21.3898 30.4324   5
   6   0  -1-19.3180 32.6475   3
  -6   0   1-52.5986 79.8174   1
   6   0  -1 5.36927 17.7445   4
   6   0   0 1326.33 169.710   1
   6   0   0 826.695 97.4400   5
  -6   0   0 1513.90 195.222   1
   6   0   0 921.685 100.059   3
   6   0   1 33.1852 67.1098   1
   6   0   1 17.2356 35.0664   5
   6   0   1 4.53399 39.9794   3
  -6   0  -2 188.130 102.223   2
   6   0   2 119.475 50.5963   5
   6   0   2 196.358 57.3579   3
   6   0   2 62.2615 66.1121   1
   6   0   3-13.3702 75.6656   1
  -6   0  -3-5.51770 46.4451   6
   6   0   3-35.5671 43.7821   3
   6   0   3-20.5521 48.3318   5
  -6   0  -3-68.4460 78.6490   2
   6   0   4 5644.80 249.040   3
  -6   0  -4 5141.18 361.399   2
   6   0   4 5357.51 278.323   5
   6   0   4 5520.54 370.276   1
  -6   0  -4 6248.96 351.934   6
  -6   0  -5-7.66712 46.2005   6
   6   0   5-75.0614 103.859   1
   6   0   5-57.8916 42.3558   3
   6   0   5-69.1437 70.5090   5
  -6   0  -5 78.4614 107.274   2
  -6   0  -5 36.6816 31.4499   4
  -6   0  -6 2576.68 290.157   2
   6   0   6 2281.78 158.645   3
   6   0   6 2410.99 209.013   5
  -6   0  -6 2645.52 151.328   4
   6   0   7-35.2149 61.9565   5
  -6   0  -7 73.6706 44.7725   4
   6   0   8 16935.7 588.631   5
  -6   0  -8 17693.5 474.155   4
   6   0   9 62.6758 75.9826   5
  -6   0  -9 114.168 62.8661   4
   6   0  10 3252.55 284.218   5
  -6   0 -10 3451.93 251.646   4
   6   0  11 94.0914 80.5357   5
  -6   0 -11 38.8583 55.7784   4
   6   0  12 3692.69 332.461   5
   6   0  13-18.8026 64.6063   5
   6   0  14 325.643 123.609   5
   6   0  15 189.138 112.422   5
   6   1 -20-154.502 100.385   4
   6  -1 -20-99.9166 98.6786   4
  -6   1  19-28.5971 63.3768   6
   6  -1 -19-35.1130 91.9252   4
   6   1 -19 110.673 109.528   4
   6   1 -18 164.298 110.649   4
  -6   1  18 324.994 105.986   6
   6  -1 -18 118.393 90.4520   4
   6   1 -17 361.024 155.589   4
  -6   1  17 159.201 87.1216   6
   6   1 -16 1107.06 216.700   4
  -6  -1  16 821.227 119.008   6
  -6   1  16 980.532 177.466   6
   6   1 -15 1790.17 277.950   4
  -6  -1  15 968.556 72.6483   5
  -6   1  15 1566.00 214.728   6
  -6  -1  15 1528.51 162.918   6
   6  -1 -14 3445.94 188.682   3
  -6  -1  14 2592.51 110.350   5
  -6   1  14 3493.92 316.792   6
  -6  -1  14 3628.54 246.600   6
   6   1 -14 3870.16 370.878   4
   6   1 -13 143.711 99.5710   4
  -6  -1  13 5.65244 62.8298   6
  -6   1  13 88.5885 91.8601   6
   6  -1 -13 11.9483 41.5787   3
  -6  -1  13-1.76898 17.7373   5
   6   1 -12 152.322 96.9010   4
  -6  -1  12 153.606 68.3993   6
  -6   1  12 304.999 136.500   6
  -6  -1  12 45.5731 17.1667   5
   6  -1 -12 83.7629 47.0453   3
   6   1 -11 721.234 143.865   4
   6  -1 -11 663.877 91.9837   3
   6   1 -10 1010.25 165.513   4
   6  -1 -10 1079.27 111.437   3
  -6  -1   9 173.902 55.8208   3
   6   1  -9 69.0850 62.3246   4
   6  -1  -9 80.8620 45.9009   3
   6   1  -8 711.341 126.882   4
  -6  -1   8 908.210 106.418   3
   6   1  -7 7137.49 306.457   3
  -6  -1   7 7272.52 282.485   3
  -6  -1   7 7223.24 178.074   5
   6   1  -7 7051.76 348.874   4
  -6  -1   6 21514.6 482.368   3
   6   1  -6 20833.2 514.383   3
  -6  -1   6 20708.1 322.331   5
   6   1  -6 20805.4 571.526   4
  -6  -1   5 5094.23 173.021   5
   6   1  -5 5480.22 281.534   4
   6   1  -5 5112.85 253.862   3
   6   1  -4 2021.44 161.382   3
  -6  -1   4 1770.27 109.568   5
   6   1  -4 1920.29 162.163   4
   6   1  -3 16404.4 445.252   3
  -6  -1   3 16349.9 346.398   5
   6   1  -3 16644.5 427.341   4
  -6  -1   3 16050.7 366.152   4
   6   1  -2 54608.5 732.919   5
   6   1  -2 56520.5 820.602   3
  -6  -1   2 56390.6 678.253   5
  -6  -1   2 54536.2 619.226   4
  -6  -1   1 11145.3 261.548   4
   6   1  -1 11432.2 374.352   3
  -6  -1   1 11279.1 427.949   1
   6   1  -1 10996.6 344.653   5
  -6  -1   1 11737.2 328.543   5
   6  -1  -1 10927.9 307.576   5
   6  -1  -1 11344.9 474.160   1
   6   1   0 6986.97 293.563   3
  -6  -1   0 7156.36 286.791   3
   6   1   0 7422.29 295.344   5
   6  -1   0 6902.03 384.682   1
   6  -1   0 6777.21 263.233   5
  -6  -1   0 6675.87 339.657   1
  -6  -1   0 6917.48 193.698   4
   6  -1   1 462.416 111.496   1
  -6   1  -1 470.760 124.258   2
   6   1   1 443.154 72.9963   3
   6   1   1 431.600 84.2733   5
   6  -1   1 481.699 73.4130   5
  -6  -1  -1 507.076 53.7246   4
  -6  -1  -1 609.684 92.8290   3
   6  -1   1 270.220 34.6234   4
   6   1   2 707.076 118.528   1
   6   1   2 670.618 94.0743   3
  -6   1  -2 688.708 151.142   2
   6   1   2 611.955 99.7193   5
   6  -1   2 775.423 146.564   1
   6  -1   2 572.918 86.1673   5
  -6  -1  -2 584.204 91.3618   3
  -6  -1  -3 6981.28 368.081   2
   6   1   3 6777.93 348.164   1
   6   1   3 6820.31 320.728   5
  -6  -1  -3 6776.87 278.157   3
   6  -1   3 6724.32 301.540   5
   6  -1   3 7423.79 447.014   1
  -6   1  -3 6501.64 426.505   2
  -6   1  -4 1215.91 156.289   6
   6   1   4 1074.52 143.429   5
   6  -1   4 1051.44 116.695   3
   6   1   4 925.062 139.308   1
  -6  -1  -4 1001.32 154.943   2
  -6   1  -4 1072.21 198.502   2
   6  -1   4 960.315 126.257   5
  -6  -1  -4 1035.98 151.196   6
  -6   1  -5 36.2662 45.2103   6
   6   1   5 165.905 80.5487   5
   6  -1   5 33.2162 52.1585   5
   6  -1   5 53.7077 44.7446   3
  -6  -1  -5 155.302 96.3976   2
  -6   1  -5 213.228 141.863   2
   6   1   5 17.6802 71.5780   1
  -6   1  -6 9497.73 583.986   2
  -6  -1  -6 10286.0 500.724   2
   6  -1   6 9022.45 318.593   3
   6   1   6 9950.34 440.666   5
   6  -1   6 10012.8 416.326   5
   6   1   6 9903.53 491.254   1
  -6   1  -6 11120.0 482.602   6
   6   1   7 238.566 106.566   1
   6   1   7 246.342 92.3160   5
   6  -1   7 226.397 62.7177   3
   6  -1   7 205.759 79.2269   5
   6   1   8 46.5395 55.7920   5
   6  -1   8 129.661 51.1132   3
   6  -1   8 124.932 68.0134   5
   6   1   8 115.909 81.6022   1
  -6  -1  -9 101.850 52.2260   4
   6  -1   9 166.797 53.1264   3
   6   1   9 139.737 80.6052   5
   6  -1   9 230.898 94.6070   5
  -6  -1 -10 43.2412 51.4984   4
   6   1  10 48.6069 63.0752   5
   6  -1  10 12.3940 69.0365   5
  -6  -1 -11 670.055 120.434   4
   6   1  11 433.627 119.672   5
   6  -1  11 695.024 145.730   5
   6   1  12 340.180 112.131   5
   6  -1  12 286.592 99.6864   5
   6   1  13 174.147 92.0220   5
   6  -1  13 35.5237 69.1725   5
   6   1  14-5.22843 76.8186   5
   6  -1  14 241.045 109.257   5
   6   1  15-50.3220 92.3065   5
   6  -1  15 162.375 103.447   5
  -6   2  20 261.897 98.2896   6
  -6   2  19 622.318 167.237   6
   6   2 -19 1012.39 262.652   4
  -6   2  18-43.4939 68.7837   6
   6   2 -18 72.3375 121.617   4
  -6   2  17 1605.84 251.134   6
   6   2 -17 1647.26 307.213   4
  -6   2  16 844.868 187.066   6
   6   2 -16 614.908 216.472   4
   6   2 -15 26.9814 95.8215   4
  -6   2  15-53.8474 105.933   6
  -6  -2  15 102.295 34.8383   5
  -6   2  14 4129.82 375.213   6
   6   2 -14 4152.19 410.987   4
   6  -2 -14 3602.47 202.570   3
  -6  -2  14 3540.93 176.171   6
   6  -2 -13 3318.17 198.362   3
   6   2 -13 2933.83 324.865   4
  -6  -2  13 3288.56 172.454   6
  -6   2  13 3388.50 332.677   6
   6   2 -12 4329.49 381.061   4
  -6  -2  12 4507.74 205.061   6
  -6   2  12 4985.56 409.322   6
   6   2 -11 456.392 134.278   4
   6  -2 -11 363.602 37.9779   5
  -6  -2  11 664.246 95.3019   6
  -6   2  11 796.576 211.647   6
   6  -2 -10 17324.9 267.980   5
   6   2 -10 19243.7 733.399   4
   6   2  -9 1074.77 186.427   4
   6   2  -8 7832.02 444.410   4
   6   2  -7 12157.8 528.339   4
  -6  -2   7 12643.5 459.371   4
   6   2  -6 81231.5 1288.39   4
  -6  -2   6 83557.0 1135.27   4
   6   2  -5 47230.5 934.251   4
  -6  -2   5 49968.8 704.855   6
  -6  -2   5 51755.0 870.470   4
  -6  -2   4 42.7303 44.0794   4
  -6  -2   4-14.6182 32.2011   6
   6  -2  -3 10132.6 467.966   1
  -6  -2   3 10196.8 350.686   6
  -6  -2   3 10068.1 333.350   5
  -6  -2   3 10148.9 371.328   4
   6  -2  -2 255.334 99.5938   1
  -6  -2   2 229.009 59.5597   6
  -6  -2   2 287.816 62.0928   5
  -6  -2   2 187.079 58.3746   4
  -6  -2   1 361.006 75.2340   6
   6  -2  -1 313.715 106.219   1
  -6  -2   1 460.779 82.9600   4
   6  -2   0 590.815 137.584   1
  -6  -2   0 721.026 107.594   3
  -6  -2   0 647.678 106.334   1
  -6  -2  -1 101.572 53.9137   1
  -6  -2  -1 54.4616 49.1021   3
   6  -2   1 66.3787 68.8962   1
  -6  -2  -2 871.009 116.991   3
   6  -2   2 834.030 89.2825   4
   6  -2   2 1054.44 185.828   1
   6  -2   3 6240.38 233.418   4
  -6   2  -3 6199.95 452.062   2
  -6  -2  -3 6251.02 291.778   3
   6   2   3 5931.86 334.794   6
  -6  -2  -3 6250.07 312.792   2
  -6  -2  -4 1443.01 160.179   2
   6  -2   4 1334.27 111.247   4
  -6  -2  -4 1141.44 125.989   3
  -6   2  -4 1326.39 235.715   2
   6   2   4 1325.58 172.492   6
   6   2   5 160.817 79.4262   5
  -6  -2  -5 326.583 85.2548   3
   6  -2   5 285.444 83.5253   5
  -6  -2  -5 276.431 96.9542   2
  -6   2  -5 224.045 140.161   2
  -6   2  -5 262.996 79.3624   6
   6   2   5 242.195 83.1152   6
   6   2   6 2183.16 225.052   5
  -6   2  -6 2567.00 229.796   6
  -6   2  -6 2323.81 322.438   2
   6   2   6 2291.93 201.151   1
  -6  -2  -6 2369.29 182.825   3
   6  -2   6 2367.18 224.277   5
   6   2   6 2185.97 235.360   6
   6  -2   7 2466.80 229.835   5
   6   2   7 2518.01 227.682   1
   6   2   7 2258.56 232.635   5
  -6  -2  -7 2454.17 181.036   3
   6   2   7 2352.61 247.139   6
   6   2   8 365.005 105.445   5
   6   2   8 447.132 111.393   1
   6  -2   8 651.333 130.673   5
   6   2   8 380.037 99.6876   6
   6  -2   8 359.538 77.3873   3
   6  -2   9 924.276 156.187   5
   6   2   9 957.554 173.902   6
   6  -2  10 1021.35 169.461   5
   6  -2  11-31.4742 63.7194   5
   6  -2  12 760.905 161.240   5
   6  -2  13 13.5921 84.4708   5
   6  -2  14 235.913 109.487   5
   6  -2  15-12.9564 77.8221   5
  -6   3  20 37.6427 73.2708   6
  -6   3  19 553.168 181.407   6
   6   3 -19 235.823 172.706   4
  -6   3  18 68.5168 75.3953   6
   6   3 -18 4.72430 121.036   4
  -6   3  17-115.512 120.033   6
   6   3 -17 189.280 168.547   4
  -6   3  16-158.680 103.869   6
   6   3 -16 68.4299 102.208   4
  -6   3  15-149.924 125.414   6
  -6  -3  15 26.5651 51.4912   3
   6   3 -15-12.2307 115.532   4
  -6   3  14 42.1231 113.778   6
  -6  -3  14 192.008 66.2140   3
   6   3 -14 245.977 116.937   4
  -6   3  13 19.2300 89.9953   6
   6  -3 -13-40.4568 32.8266   5
  -6  -3  13-50.4504 56.9129   3
   6   3 -13-38.8880 95.0400   4
   6  -3 -12 30.7043 28.7127   5
  -6  -3  12-24.6898 52.4149   3
   6   3 -12-108.457 112.337   4
   6  -3 -11 179.911 43.3255   5
  -6  -3  11 354.834 91.7378   3
   6   3 -11 226.415 136.718   4
  -6   3  10 5558.14 402.361   1
  -6  -3  10 6232.08 325.919   3
  -6  -3  10 4695.92 141.969   6
   6   3 -10 5961.72 445.878   4
  -6   3  10 6325.66 470.182   6
  -6  -3   9 1103.18 147.034   3
  -6  -3   9 968.000 78.8737   6
   6   3  -9 915.694 179.650   4
  -6   3   9 1139.20 202.471   1
  -6  -3   8 9189.03 399.729   3
  -6  -3   8 9143.73 266.565   6
  -6  -3   7 288.698 55.7549   6
  -6  -3   7 264.417 83.3618   3
  -6  -3   6 2623.28 240.199   4
  -6  -3   6 2747.48 225.630   3
  -6  -3   6 2441.02 162.538   6
  -6  -3   5 14.5265 29.8377   6
  -6  -3   5-12.1594 49.7243   4
  -6  -3   4 11060.1 478.198   4
  -6  -3   4 10411.3 373.322   6
  -6  -3   3 209.850 58.1514   6
  -6  -3   3 282.651 93.5806   4
   6  -3  -3 299.086 124.420   1
  -6  -3   2 565.419 96.6082   6
   6  -3  -2 969.217 179.804   1
  -6  -3   2 714.217 123.077   4
  -6  -3   1 8539.77 374.193   5
   6  -3  -1 8545.19 494.631   1
   6   3  -1 8059.69 350.713   6
  -6  -3   1 8328.62 377.451   3
  -6  -3   1 8053.91 379.469   6
  -6  -3   0 277.643 81.7381   6
  -6  -3   0 133.839 80.5768   3
   6  -3   0 61.1721 89.6099   1
   6   3   0 189.830 71.2144   6
  -6  -3  -1 18438.5 555.311   3
  -6  -3  -1 18650.4 479.562   1
  -6  -3  -1 18495.0 621.107   6
   6   3   1 18285.3 580.082   6
  -6  -3  -2 167.103 77.2898   3
  -6   3  -2 227.624 136.028   2
   6   3   2 289.808 90.7256   6
  -6   3  -3 3120.09 360.051   2
  -6  -3  -3 2292.49 204.894   3
   6  -3   3 2170.93 185.028   4
  -6  -3  -3 2676.58 173.451   2
   6   3   3 2468.63 240.057   6
   6   3   4 341.485 102.767   6
  -6  -3  -4 300.748 88.6571   3
  -6  -3  -4 189.214 55.1781   2
   6  -3   4 166.245 62.4539   4
  -6   3  -4 361.568 171.234   2
   6  -3   5 456.700 86.7142   4
  -6  -3  -5 514.589 107.320   3
   6   3   5 494.674 122.581   6
  -6   3  -5 631.011 200.532   2
  -6  -3  -6 2610.86 216.167   3
   6   3   6 2596.40 267.156   6
  -6   3  -6 2604.67 379.609   2
  -6   3  -6 2515.42 227.757   6
  -6   3  -7 4854.98 312.128   6
  -6  -3  -7 5023.13 287.893   3
   6   3   7 4939.71 381.053   6
   6   3   8 372.777 112.579   6
  -6  -3  -8 439.613 93.3071   3
   6  -3   8 472.480 135.316   5
   6  -3   9 236.555 104.142   5
  -6  -3  -9 110.701 61.5939   3
   6   3  10 163.885 96.8120   6
   6  -3  10 203.758 96.7009   5
   6  -3  11 48.6165 78.3950   5
   6   3  11 155.165 90.9535   6
   6  -3  12-70.1094 96.3616   5
   6   3  12 263.189 120.534   6
   6  -3  13 72.9026 79.1950   5
   6   3  13 24.2940 60.4973   6
   6  -3  14 68.5937 91.9905   5
  -6   4  19 68.4163 113.483   6
  -6   4  18 219.212 138.323   6
  -6   4  17 171.705 124.259   6
  -6   4  16 164.493 105.836   6
  -6   4  15 472.557 151.063   6
  -6  -4  15 305.168 80.1296   3
  -6   4  15 396.144 142.228   1
  -6   4  14 207.819 105.207   6
  -6  -4  14 261.907 78.8072   3
  -6   4  14 286.185 125.593   1
  -6  -4  13 2225.25 212.790   3
  -6   4  13 1865.25 293.549   6
  -6   4  13 2040.32 264.312   1
  -6   4  12 599.558 179.747   6
  -6   4  12 326.088 124.959   1
  -6  -4  12 346.276 102.632   3
   6  -4 -12 289.939 63.0311   5
  -6   4  11 145.794 140.654   6
  -6  -4  11 139.045 80.0247   3
  -6   4  11 188.449 124.237   1
  -6  -4  10 6877.15 385.471   3
  -6   4  10 7029.01 465.623   1
  -6   4  10 6995.96 535.988   6
  -6  -4   9 2231.91 225.052   3
  -6   4   9 2176.27 270.070   1
  -6  -4   9 1658.69 91.9465   6
  -6   4   9 2364.30 324.369   6
  -6   4   8 2491.96 276.421   1
  -6  -4   8 2570.04 155.417   6
  -6  -4   7 389.122 76.1640   6
  -6  -4   6 1991.72 173.257   6
  -6  -4   5 16465.5 513.591   6
  -6  -4   4 5375.44 307.545   6
   6  -4  -4 5188.24 386.746   1
   6  -4  -3 1237.80 204.430   1
  -6   4   3 1436.35 232.522   2
  -6  -4   3 1420.66 203.303   4
  -6  -4   3 1143.04 152.405   6
   6   4  -2 5123.40 291.909   6
  -6  -4   2 5480.28 337.119   6
  -6   4   2 4920.87 420.281   2
  -6  -4   1 116.463 63.4964   6
   6   4  -1 200.824 73.3780   6
  -6   4   1-22.9480 106.478   2
  -6   4   0 2493.40 314.128   2
   6   4   0 2318.07 213.575   6
  -6   4  -1 3608.01 375.102   2
  -6  -4  -1 3805.07 204.008   1
   6   4   1 3734.94 279.742   6
  -6   4  -2 3286.88 377.517   2
   6   4   2 3734.17 291.176   6
   6   4   3 622.090 128.495   6
  -6  -4  -3 890.513 142.781   3
  -6   4  -3 1134.88 240.375   2
   6   4   4 128.305 70.2930   6
  -6  -4  -4 201.294 76.8106   3
   6  -4   4 215.155 87.4803   4
  -6   4  -4 119.796 139.243   2
  -6   4  -5 2419.73 358.479   2
   6   4   5 2833.78 282.828   6
  -6  -4  -5 2689.74 242.144   3
   6  -4   5 2425.50 229.864   4
   6   4   6 477.966 137.903   6
   6  -4   6 411.937 104.203   4
  -6  -4  -6 608.311 124.108   3
  -6  -4  -7 2126.34 214.613   3
   6   4   7 2202.69 273.307   6
   6   4   8 934.663 182.964   6
  -6  -4  -8 931.924 150.422   3
  -6  -4  -9 499.149 109.998   3
   6   4   9 718.103 164.662   6
   6  -4  10 3325.47 327.476   5
   6   4  10 4010.25 395.768   6
   6  -4  11 640.687 158.977   5
   6   4  11 478.079 140.468   6
   6   4  12 29.2648 101.222   6
   6  -4  12 195.894 115.803   5
   6  -4  13 34.4444 73.0803   5
   6   4  13 42.9070 80.2018   6
  -6   5  17 501.488 173.896   6
  -6   5  16 31.4719 100.950   6
  -6   5  15 559.079 195.856   6
  -6  -5  15 866.570 155.879   3
  -6   5  14-12.1363 97.5674   6
  -6  -5  14-5.62634 66.5695   3
  -6   5  13 264.110 100.302   1
  -6  -5  13 382.063 115.747   3
  -6   5  12 1848.37 249.389   1
  -6  -5  12 1832.06 228.830   3
  -6   5  12 1536.60 288.715   6
  -6   5  11-163.936 159.461   6
  -6   5  10 993.822 230.870   6
  -6   5   9 565.790 188.703   6
  -6   5   8 1318.28 264.612   6
  -6  -5   7 218.666 75.2643   6
  -6   5   7 599.345 212.498   6
  -6   5   6 676.316 172.962   2
  -6  -5   6 927.161 133.574   6
  -6   5   5 21239.5 880.861   2
  -6  -5   5 21158.2 666.987   6
  -6  -5   4 3795.60 298.476   6
  -6   5   4 3514.91 370.031   2
  -6  -5   3 1156.92 169.836   6
  -6   5   3 1327.87 228.378   2
   6   5  -3 1170.50 146.108   6
   6   5  -2 11.7757 41.2065   6
  -6   5   2-172.291 137.816   2
  -6   5   1 2789.48 356.362   2
   6   5  -1 2564.54 231.735   6
   6   5   0 1067.52 159.016   6
  -6   5   0 1005.69 234.017   2
  -6   5  -1 6341.55 547.427   2
   6   5   1 6258.38 391.108   6
   6   5   2 81.1373 62.8966   6
  -6  -5  -2-6.34160 13.0727   2
  -6   5  -2 48.0234 113.115   2
  -6   5  -3 2603.23 374.302   2
   6   5   3 2503.83 268.950   6
   6   5   4 407.296 118.452   6
  -6   5  -4 628.662 207.917   2
   6   5   5 714.589 161.574   6
  -6  -5  -6 1460.10 198.546   3
   6   5   6 1430.90 231.485   6
   6   5   7-2.57930 64.8160   6
  -6  -5  -7-6.96438 66.4492   3
  -6  -5  -8 52.8046 62.6842   3
   6   5   8 200.537 120.328   6
   6   5   9 433.823 136.464   6
  -6  -5  -9 384.506 117.177   3
   6   5  10 2313.91 314.995   6
   6   5  11 78.5913 105.323   6
  -6   6  15 498.656 182.458   6
  -6  -6  14 653.872 160.127   3
  -6   6  14 759.510 228.451   6
  -6   6  13 313.978 168.864   6
  -6  -6  13 450.184 144.458   3
  -6   6  12 1684.13 304.173   6
  -6   6  11-4.94486 98.6327   6
  -6   6  11 8.15607 81.6684   2
  -6   6  10-57.0452 81.2493   2
  -6   6  10-118.775 110.679   6
  -6   6   9 1817.60 313.575   6
  -6   6   9 2391.08 309.928   2
  -6   6   8 7858.96 555.314   2
  -6   6   8 7438.53 607.130   6
  -6   6   7 907.840 230.885   6
  -6   6   7 840.871 208.097   2
  -6   6   6 1782.62 298.414   6
  -6   6   6 1738.96 269.985   2
  -6  -6   5 389.139 116.097   6
  -6   6   5 146.996 126.668   2
  -6  -6   4 742.052 161.201   6
  -6   6   4 440.941 162.161   2
   6   6  -4 572.449 107.695   6
  -6   6   3 5375.98 497.431   2
   6   6  -3 4844.08 315.958   6
   6   6  -2 1392.48 178.595   6
  -6  -6   2 962.200 166.252   2
  -6   6   2 1259.15 255.566   2
   6   6  -1 4.24274 46.2941   6
  -6   6   1 94.4253 107.757   2
  -6  -6   1 54.9553 63.4779   2
   6   6   0 319.639 103.349   6
  -6   6   0 394.350 179.741   2
   6   6   1 58.1950 55.5608   6
  -6   6  -1 215.809 148.281   2
   6   6   2 1077.72 184.887   6
  -6   6  -2 1043.63 260.908   2
   6   6   3 1380.10 218.373   6
   6   6   4 214.429 88.2648   6
   6   6   5 417.383 123.031   6
   6   6   6-3.80574 91.8222   6
   6   6   7 1627.38 260.629   6
  -6  -6  -7 1108.23 189.801   3
   6   6   8 119.037 104.836   6
  -6  -6  -8 47.1655 73.7687   3
   6   6   9 883.477 203.495   6
  -6  -6  -9 405.747 127.862   3
  -6  -7  14 105.342 125.060   3
  -6   7  12 452.199 160.690   6
  -6   7  11 631.451 206.380   6
  -6   7  10 1309.56 284.644   6
  -6   7   9 1126.07 255.473   6
  -6   7   8 651.960 210.436   6
  -6   7   8 393.796 164.851   2
  -6   7   7 113.063 121.233   6
  -6   7   7 63.1268 108.251   2
  -6   7   6-43.9698 97.6292   6
  -6   7   6 79.0550 105.751   2
  -6   7   5 1183.95 261.105   6
  -6   7   5 1546.25 289.639   2
  -6   7   4 5002.00 505.186   2
   6   7  -4 4154.70 295.497   6
  -6   7   4 4275.83 447.746   6
   6   7  -3 206.218 87.3252   6
  -6   7   3-20.2998 128.269   2
   6   7  -2 21.4952 58.7298   6
  -6   7   2 371.760 156.578   6
  -6   7   2 336.953 180.731   2
  -6   7   1 4452.33 510.773   2
   6   7  -1 3999.73 334.164   6
  -6   7   1 3571.28 388.067   6
   6   7   0 517.550 132.156   6
  -6   7   0 916.351 258.716   2
   6   7   1 5739.38 433.555   6
   6   7   2 196.064 115.552   6
   6   7   3 4499.28 409.188   6
   6   7   4-0.51724 77.3997   6
   6   7   5 496.683 163.228   6
   6   7   6-46.7623 77.8853   6
   6   7   7 432.191 145.156   6
  -6  -7  -8 282.757 122.894   3
  -6   8   9-74.7075 133.378   6
  -6   8   8-56.3780 127.757   6
  -6   8   7-205.970 171.564   6
  -6   8   6-329.864 163.394   6
  -6   8   5 89.8156 128.856   2
  -6   8   5 38.6920 88.7026   6
  -6   8   4 377.640 170.750   2
  -6   8   4 341.936 165.583   6
  -6   8   3-21.5467 101.301   6
   6   8  -3 26.4927 50.6510   6
   6   8  -2 35.0162 70.9242   6
  -6   8   2 9.03783 102.301   6
   6   8  -1 785.376 163.327   6
  -6   8   1 1075.76 232.351   6
   6   8   0-17.3974 86.1514   6
  -6   8   0 140.353 113.702   6
   6   8   1 721.869 168.018   6
  -6   8  -1 302.934 143.020   6
   6   8   2 1297.20 239.335   6
   6   8   3-47.6372 79.3999   6
   6   8   4 236.715 135.259   6
   6   8   5 764.275 216.357   6
  -6   9   6 41.5118 106.740   6
  -6   9   5 575.362 197.326   6
  -6   9   4 751.414 231.143   6
  -6   9   3 301.052 124.645   6
  -6   9   2-48.9925 97.4017   6
  -6   9   1-113.994 83.8923   6
   6   9   0-95.1009 80.4150   6
   6   9   1 310.915 141.284   6
   6   9   2 338.297 140.931   6
   7   0 -20-92.3920 136.462   4
   7   0 -19-27.4704 111.482   4
   7   0 -18 54.4513 108.454   4
  -7   0  18 118.704 77.1228   6
   7   0 -17 304.812 95.6592   4
  -7   0  17 346.629 104.654   6
   7   0 -16-121.260 100.997   4
  -7   0  16-174.596 103.876   6
   7   0 -15-20.5111 88.4450   4
  -7   0  15-5.51299 62.7118   6
   7   0 -14 11.5530 89.2490   4
  -7   0  14-52.9920 64.5893   6
  -7   0  13 8132.86 446.115   6
   7   0 -13 8039.16 486.542   4
   7   0 -12 119.756 101.702   4
   7   0 -12 39.6502 52.1155   3
   7   0 -11 20209.0 518.796   3
   7   0 -10-5.50255 49.9007   3
   7   0  -9 699.979 103.602   3
   7   0  -8 21.7894 42.4028   3
   7   0  -7 2912.33 195.616   3
   7   0  -6-6.97299 39.2228   3
   7   0  -5 4328.82 232.199   3
   7   0  -5 4288.94 160.169   5
   7   0  -4-59.3318 52.7312   4
   7   0  -4-21.4547 31.4870   5
   7   0  -4-20.8793 44.0061   3
   7   0  -3 6806.90 289.006   3
   7   0  -3 6397.90 228.804   5
   7   0  -3 6639.05 230.187   4
   7   0  -2 23.3400 29.7111   4
  -7   0   2-16.9630 75.0159   1
   7   0  -2-40.5722 46.2962   5
   7   0  -2-14.9839 46.8662   3
   7   0  -1 10452.4 357.266   3
   7   0  -1 10201.8 326.634   5
  -7   0   1 10208.0 480.812   1
   7   0   0 210.568 73.9319   5
   7   0   0 67.2233 41.6482   3
   7   0   1 27361.6 766.105   1
   7   0   1 27119.0 573.835   3
   7   0   1 26304.5 568.424   5
  -7   0  -2 28.3710 85.4382   2
   7   0   2-24.5687 71.4930   1
   7   0   2 12.7220 43.1629   3
   7   0   2 44.7871 45.6373   5
   7   0   3 7377.29 308.582   3
   7   0   3 6828.22 321.156   5
   7   0   3 7048.12 425.542   1
  -7   0  -3 7713.41 409.461   6
  -7   0  -3 6881.76 436.069   2
   7   0   4 14.0221 77.2227   1
   7   0   4 0.94771 42.9196   3
  -7   0  -4 33.1808 80.7258   2
   7   0   4 5.03616 48.9411   5
   7   0   5 1623.72 150.809   3
   7   0   5 1628.60 175.264   5
   7   0   5 1727.64 241.760   1
  -7   0  -5 1462.93 218.736   2
   7   0   6-33.8844 42.9275   3
   7   0   6-26.2170 54.0262   5
  -7   0  -6 67.4215 116.403   2
   7   0   7 1789.31 201.742   5
  -7   0  -7 1499.40 117.271   4
   7   0   8 23.6442 73.5980   5
  -7   0  -8 16.0147 42.9284   4
   7   0   9 2171.44 241.355   5
  -7   0  -9 2067.88 171.411   4
   7   0  10-8.92373 67.9153   5
   7   0  11 69.7924 68.6225   5
   7   0  12-13.7232 69.1542   5
   7   0  13-21.3093 70.4537   5
   7   0  14-35.0715 75.6405   5
   7   1 -20 218.415 123.435   4
   7  -1 -20 55.3164 85.2468   4
   7   1 -19 187.509 140.933   4
  -7   1  19-84.2313 84.1173   6
   7  -1 -19 11.9063 80.0138   4
   7   1 -18-13.5631 105.835   4
  -7   1  18 71.9292 61.3546   6
   7  -1 -18-94.7839 116.357   4
   7   1 -17 2628.34 352.925   4
  -7   1  17 2339.43 283.278   6
   7   1 -16 1677.81 275.142   4
  -7   1  16 1408.07 212.932   6
  -7  -1  16 1571.57 174.396   6
   7   1 -15 75.2889 113.616   4
  -7  -1  15-72.4442 68.6629   6
  -7   1  15-157.000 104.712   6
  -7  -1  14 3510.06 255.428   6
   7  -1 -14 3249.59 207.919   3
   7   1 -14 4066.84 385.057   4
  -7   1  14 3144.60 312.853   6
   7   1 -13 202.376 120.370   4
  -7  -1  13 202.142 86.9116   6
  -7   1  13 281.110 139.754   6
   7  -1 -13 74.6752 44.1630   3
   7   1 -12 177.551 83.7356   4
   7  -1 -12 169.013 61.6239   3
   7   1 -11 91.1463 87.8423   4
   7  -1 -11 11.8084 51.7240   3
   7   1 -10 1345.44 189.914   4
   7  -1 -10 1404.26 138.317   3
   7  -1  -9 11661.3 388.962   3
   7   1  -9 10483.8 481.093   4
   7   1  -8 791.243 135.407   4
   7   1  -8 729.898 109.080   3
  -7  -1   8 764.714 57.3455   5
   7  -1  -8 950.943 121.811   3
   7   1  -7 31869.3 684.641   3
  -7  -1   7 32082.1 387.805   5
   7  -1  -7 30833.2 309.927   5
   7   1  -7 30328.8 745.161   4
   7   1  -6 10654.0 395.160   3
  -7  -1   6 10832.0 245.456   5
   7  -1  -6 11223.3 222.312   5
   7   1  -6 10647.1 423.032   4
   7   1  -5 22676.6 567.918   3
  -7  -1   5 22302.2 382.291   5
   7  -1  -5 23652.2 365.946   5
   7   1  -5 23410.6 592.003   4
   7   1  -4 5712.76 287.525   3
  -7  -1   4 5527.54 205.956   5
   7  -1  -4 5865.76 202.439   5
   7   1  -4 5614.01 285.234   4
   7   1  -3 114705. 1256.92   3
  -7  -1   3 112414. 985.474   5
   7  -1  -3 114409. 958.805   5
   7   1  -3 113149. 1119.77   4
  -7  -1   2 2384.21 231.298   1
   7   1  -2 2522.40 195.490   3
  -7  -1   2 2487.65 158.272   5
   7  -1  -2 2651.66 161.494   5
   7   1  -2 2485.59 175.593   5
  -7  -1   1 112.211 30.1083   4
  -7  -1   1 164.180 94.9965   1
   7   1  -1 144.191 59.8664   3
   7   1  -1 128.826 50.9673   5
   7  -1  -1 142.642 50.6267   5
   7  -1  -1 118.882 73.5091   1
  -7  -1   1 136.373 63.7922   3
  -7  -1   0 118.949 28.7047   4
   7  -1   0 215.747 102.610   1
  -7  -1   0 129.768 79.8186   1
   7   1   0 168.797 56.0739   3
   7   1   0 183.633 64.1882   5
   7  -1   0 148.209 52.0104   5
  -7  -1   0 191.167 77.3244   3
   7   1   1 14572.0 450.514   3
   7   1   1 14200.7 452.236   5
  -7  -1  -1 14155.8 433.991   3
   7  -1   1 15172.9 627.984   1
   7  -1   1 14450.4 421.592   5
  -7   1  -1 14537.3 652.071   2
   7   1   2 3141.79 212.067   3
   7   1   2 3498.55 240.946   5
   7  -1   2 3295.95 211.411   3
  -7  -1  -2 3086.62 208.805   3
   7  -1   2 2995.01 208.503   5
   7  -1   2 2887.09 291.540   1
  -7   1  -2 3212.82 321.401   2
   7   1   3 3181.62 264.332   1
   7   1   3 2958.99 230.329   5
   7  -1   3 3107.42 203.072   3
   7  -1   3 2773.83 210.200   5
   7  -1   3 2950.95 308.805   1
  -7   1  -3 2734.72 301.341   2
  -7  -1  -3 2939.06 276.264   2
   7   1   4 223.234 100.510   1
  -7  -1  -4 122.980 86.6387   2
   7   1   4 27.8556 56.2680   5
  -7   1  -4 113.154 111.695   2
   7  -1   4 174.920 68.3704   5
   7  -1   4 91.3573 49.6029   3
   7   1   5 995.258 169.472   1
   7  -1   5 1012.83 122.081   3
   7  -1   5 1178.36 151.442   5
   7   1   5 963.595 150.022   5
  -7  -1  -5 1106.78 180.619   2
  -7   1  -5 1120.33 212.862   2
   7  -1   6 1345.55 136.754   3
   7   1   6 1440.03 183.598   5
   7  -1   6 1438.49 178.654   5
   7   1   6 1230.69 197.745   1
  -7   1  -6 1292.36 229.009   2
  -7  -1  -6 1506.23 217.970   2
  -7   1  -7 1277.56 247.163   2
   7  -1   7 990.718 123.223   3
   7   1   7 1079.15 168.552   5
   7  -1   7 1181.02 165.655   5
  -7  -1  -7 1007.39 96.9126   4
   7   1   7 1000.63 181.825   1
  -7  -1  -8 1.41921 33.0670   4
   7   1   8 19.8621 84.9750   1
   7  -1   8 7.44990 41.0037   3
   7   1   8 0.16321 61.9603   5
   7  -1   8-94.9057 81.4794   5
  -7  -1  -9 190.586 59.4334   4
   7   1   9 184.339 82.9416   5
   7  -1   9 178.332 90.4211   5
   7   1  10 253.941 92.9707   5
   7  -1  10 99.3393 75.5108   5
   7   1  11 196.286 95.0837   5
   7  -1  11 223.193 98.7254   5
   7   1  12-24.2305 93.8039   5
   7  -1  12 98.5545 71.7543   5
   7   1  13 249.031 117.863   5
   7  -1  13 120.877 80.1464   5
   7   1  14 93.8690 89.0048   5
   7  -1  14-33.2379 83.2441   5
  -7   2  20-33.5339 63.0326   6
  -7   2  19-56.7431 70.0359   6
   7   2 -19 413.361 198.399   4
  -7   2  18 94.2953 105.776   6
   7   2 -18 128.425 128.649   4
   7   2 -17-67.5201 92.6154   4
  -7   2  17-171.090 138.196   6
   7   2 -16 1508.48 281.908   4
  -7   2  16 1074.32 201.830   6
  -7  -2  15 3405.54 190.258   6
   7   2 -15 4043.81 422.788   4
  -7   2  15 4262.83 400.803   6
  -7  -2  14 2.51557 42.3862   6
   7   2 -14 4.56702 101.444   4
   7  -2 -14 133.453 58.0440   3
  -7   2  14 85.7998 94.3607   6
  -7   2  13 1484.34 247.416   6
  -7  -2  13 1372.27 143.933   3
   7  -2 -13 995.498 121.695   3
   7   2 -13 1141.54 212.615   4
  -7  -2  13 1081.93 116.771   6
   7   2 -12 217.473 111.351   4
  -7  -2  12 304.661 81.3567   3
   7   2 -11 165.167 95.7571   4
  -7  -2  11 157.298 65.1286   3
   7  -2 -10 134.463 23.6449   5
  -7  -2  10 290.258 78.9487   3
   7   2 -10 233.649 100.175   4
   7   2  -9-7.12563 70.2558   4
  -7  -2   9 75.2882 56.4555   3
  -7  -2   8 794.929 119.653   3
   7   2  -8 938.574 165.467   4
  -7  -2   7 852.924 118.137   3
  -7   2   7 856.891 178.651   1
   7   2  -7 963.365 162.446   4
  -7   2   6 4918.50 373.490   1
   7   2  -6 5215.16 337.624   4
  -7  -2   6 5603.89 289.403   3
  -7  -2   6 5215.37 289.757   4
  -7  -2   5 1548.03 131.022   5
  -7  -2   5 1697.88 144.279   6
  -7  -2   5 1629.88 157.204   4
  -7  -2   4 3349.34 194.124   5
  -7  -2   4 3262.57 218.379   4
  -7  -2   4 2978.57 202.341   6
  -7  -2   3 1138.86 116.109   5
  -7  -2   3 1283.89 134.887   4
  -7  -2   3 1262.50 139.930   6
  -7  -2   2 18.8339 31.3596   6
  -7  -2   2 27.5896 42.9044   4
   7  -2  -2 82.5184 83.8779   1
  -7  -2   1 1008.19 147.373   1
   7  -2  -1 894.900 165.240   1
  -7  -2   1 1068.68 131.996   3
  -7  -2   1 939.114 114.726   4
  -7  -2   1 1053.98 140.308   6
  -7  -2   0 3215.95 220.904   3
  -7  -2   0 3091.38 243.687   1
  -7  -2   0 3586.05 224.558   5
   7  -2   0 3272.03 315.180   1
  -7  -2   0 3299.45 195.996   4
  -7  -2   0 3698.26 269.923   6
  -7  -2  -1 3421.20 229.834   3
   7  -2   1 3788.36 342.987   1
  -7  -2  -1 3439.71 255.182   1
  -7   2  -1 3688.50 362.863   2
  -7   2  -2 529.834 135.688   2
  -7  -2  -2 642.984 108.182   3
   7  -2   2 807.290 84.7919   4
  -7  -2  -3 868.375 138.911   2
  -7   2  -3 882.997 198.486   2
  -7  -2  -3 1008.45 129.853   3
   7  -2   3 849.801 83.7197   4
  -7  -2  -4 2115.79 207.671   2
   7   2   4 2090.69 218.064   5
  -7  -2  -4 2200.47 192.254   3
   7  -2   4 1949.95 193.641   5
  -7   2  -4 1988.99 301.099   2
   7   2   5 1061.62 170.632   5
   7  -2   5 1084.96 156.146   5
  -7  -2  -5 1040.18 138.874   3
  -7  -2  -5 1012.65 156.891   2
  -7   2  -5 1181.03 233.822   2
   7   2   6 432.890 112.613   5
  -7   2  -6 554.604 211.223   2
   7  -2   6 670.651 123.938   5
  -7  -2  -6 668.487 110.309   3
   7   2   7 166.950 90.2566   5
   7   2   7 187.423 91.9762   1
   7  -2   7 141.090 79.6881   5
   7  -2   7 90.8476 43.8818   3
   7   2   8 1316.16 202.367   5
   7  -2   8 1249.23 180.064   5
   7  -2   9 180.141 84.9874   5
   7  -2  10 110.749 80.9326   5
   7  -2  11 319.062 113.769   5
   7  -2  12-206.931 110.465   5
   7  -2  13 272.536 115.745   5
   7  -2  14 198.061 110.968   5
  -7   3  20-145.004 107.881   6
  -7   3  19-31.0614 105.147   6
   7   3 -19-65.6746 114.546   4
  -7   3  18 195.150 116.515   6
   7   3 -18 105.599 125.674   4
  -7   3  17 414.028 133.126   6
   7   3 -17 264.208 135.991   4
  -7   3  16 451.306 146.529   6
   7   3 -16 535.518 172.886   4
  -7   3  15 900.963 203.899   6
  -7  -3  15 938.853 128.716   3
   7   3 -15 1033.70 236.535   4
  -7   3  14 48.1597 93.0397   6
  -7  -3  14 116.131 63.9761   3
   7   3 -14 24.7001 110.301   4
  -7   3  13 203.449 139.319   6
  -7  -3  13 49.8203 59.5066   3
   7   3 -13-5.44891 97.6321   4
  -7  -3  12 3139.57 233.110   3
   7  -3 -12 2916.91 137.350   5
   7   3 -12 2855.77 340.778   4
  -7   3  12 3556.45 387.931   6
  -7   3  11 743.738 180.673   1
  -7  -3  11 407.760 51.8038   6
  -7  -3  11 567.593 117.144   3
   7   3 -11 423.846 152.210   4
  -7   3  10 6078.74 451.089   1
   7   3 -10 5475.69 435.801   4
  -7  -3  10 6185.44 333.527   3
  -7  -3  10 5412.28 201.580   6
  -7   3   9 588.260 175.255   1
  -7  -3   9 492.578 68.8414   6
  -7  -3   9 503.440 114.390   3
   7   3  -9 501.548 142.867   4
  -7  -3   8 17.1861 28.3525   6
  -7   3   8 10.0040 91.2499   1
  -7  -3   8-12.1302 70.8556   3
  -7  -3   7 7571.92 371.418   3
  -7   3   7 7435.96 479.343   1
  -7  -3   7 6717.27 276.438   6
  -7  -3   6 5921.62 331.200   3
  -7   3   6 5599.65 416.822   1
  -7  -3   6 5754.37 351.168   4
  -7  -3   6 5500.91 266.132   6
  -7  -3   5 15171.2 519.689   3
  -7   3   5 14057.8 660.341   1
  -7  -3   5 15581.3 568.988   4
  -7  -3   5 14515.2 454.166   6
  -7  -3   4 9871.85 448.683   4
  -7  -3   4 9442.47 386.072   6
  -7  -3   3 27943.3 662.882   5
  -7  -3   3 30316.4 783.770   4
  -7  -3   3 29216.9 705.772   6
   7  -3  -3 28934.4 896.532   1
  -7  -3   2 20845.1 608.355   3
  -7  -3   2 21329.6 590.682   5
  -7  -3   2 20950.5 634.426   4
  -7  -3   2 21454.7 628.818   6
  -7  -3   1 17865.2 566.609   3
  -7  -3   1 19098.9 564.222   5
  -7  -3   1 18481.7 607.463   6
  -7   3   0 143.152 108.136   2
  -7  -3   0 393.427 102.998   3
  -7  -3   0 323.596 88.8993   1
  -7  -3  -1 2292.00 210.696   3
  -7   3  -1 1867.08 271.411   2
  -7  -3  -1 2311.56 193.760   1
  -7  -3  -2 3.18712 68.4898   3
  -7   3  -2-103.802 116.258   2
   7   3   2-20.3149 57.7077   6
  -7  -3  -3 2453.88 216.561   3
   7   3   3 2288.71 233.861   6
  -7   3  -3 2364.93 331.657   2
   7  -3   3 2392.83 190.386   4
  -7  -3  -3 2218.49 186.711   2
   7  -3   4 332.930 71.1653   4
  -7  -3  -4 292.568 77.7206   3
  -7  -3  -4 367.662 77.6292   2
  -7   3  -4 385.747 150.162   2
   7   3   4 312.301 97.5564   6
  -7  -3  -5 1945.18 193.338   3
   7   3   5 1773.04 225.133   6
   7  -3   5 1978.64 166.526   4
  -7   3  -5 1943.03 316.558   2
  -7   3  -6 183.249 144.440   2
  -7  -3  -6 44.1027 60.5277   3
   7   3   6-42.5998 72.8998   6
  -7  -3  -7 104.559 60.5333   3
   7  -3   7 92.2807 73.4545   5
   7   3   7 107.473 83.9336   6
   7  -3   8 208.130 91.3223   5
  -7  -3  -8 136.157 64.3230   3
   7   3   8 173.375 98.3988   6
   7   3   9-26.0046 62.6808   6
   7  -3   9 50.0601 74.2752   5
   7  -3  10 3201.48 313.081   5
   7  -3  11-24.7115 83.0698   5
   7  -3  12 250.882 109.770   5
   7  -3  13-75.0839 72.9628   5
  -7   4  19 62.0508 119.732   6
  -7   4  18 395.921 175.225   6
  -7   4  17-241.947 146.485   6
  -7   4  16 322.431 119.334   6
  -7   4  16 682.763 185.586   1
  -7   4  15-81.9271 135.110   6
  -7  -4  15 200.525 77.8209   3
  -7   4  15 87.4881 115.303   1
  -7  -4  14 1609.96 187.125   3
  -7   4  14 1438.08 275.405   6
  -7   4  14 1657.70 259.995   1
  -7   4  13 599.642 169.330   1
  -7   4  13 313.156 142.639   6
  -7  -4  13 435.846 112.102   3
  -7   4  12 875.884 221.555   6
  -7   4  12 460.248 151.953   1
  -7  -4  12 467.041 113.445   3
  -7   4  11 168.522 149.183   6
  -7  -4  11 21.5969 71.7333   3
  -7   4  11 30.5424 86.5497   1
  -7  -4  10 3604.97 287.087   3
  -7   4  10 3185.60 339.667   1
  -7  -4  10 2795.32 136.698   6
  -7   4  10 3765.42 413.790   6
  -7  -4   9 35.1464 38.9630   6
  -7  -4   9-24.9232 67.3196   3
  -7   4   9 16.4564 98.4147   1
  -7  -4   8 210.346 57.8172   6
  -7  -4   8 320.736 106.381   3
  -7   4   8 182.277 122.522   1
  -7  -4   7 430.846 85.3154   6
  -7  -4   7 500.032 132.542   3
  -7  -4   6 2387.58 240.619   3
  -7  -4   6 2299.95 194.208   6
  -7  -4   5 1214.88 173.203   3
  -7  -4   5 1431.99 162.839   6
  -7  -4   4 215.914 77.0613   6
  -7  -4   4 473.015 134.414   3
  -7  -4   3 9674.55 464.771   3
  -7  -4   3 9468.63 445.935   6
  -7   4   3 9832.16 608.690   2
  -7  -4   2 4266.61 311.525   3
  -7  -4   2 4475.99 338.939   4
  -7  -4   2 4225.65 308.264   6
  -7   4   2 4505.59 424.232   2
  -7  -4   1 2623.79 251.460   3
   7   4  -1 2664.73 236.054   6
  -7   4   1 2858.52 343.169   2
  -7   4   0 3248.67 371.171   2
   7   4   0 2983.80 255.357   6
  -7  -4   0 3025.41 258.424   3
  -7  -4  -1 150.965 64.3746   1
  -7  -4  -1 43.3390 70.3709   3
  -7   4  -1-57.7376 150.009   2
   7   4   1 141.800 75.5687   6
  -7  -4  -2 369.646 101.372   3
  -7   4  -2 559.404 185.204   2
   7   4   2 329.799 92.4838   6
  -7  -4  -3 239.650 47.0104   2
  -7  -4  -3 330.673 94.4976   3
  -7   4  -3 339.009 164.710   2
   7   4   3 278.967 100.223   6
  -7   4  -4 2432.55 358.417   2
   7   4   4 2566.01 275.310   6
  -7  -4  -4 2589.20 243.912   3
   7  -4   4 2532.98 238.478   4
   7   4   5 18.7444 56.1029   6
   7  -4   5 18.5175 48.6062   4
  -7   4  -5 156.781 146.401   2
  -7  -4  -5-27.8780 61.4722   3
   7   4   6 2854.41 308.034   6
  -7  -4  -6 3313.38 274.183   3
  -7  -4  -7 1359.65 176.403   3
   7   4   7 1592.53 236.195   6
   7   4   8 110.141 99.2988   6
  -7  -4  -8-19.6711 58.5794   3
   7   4   9 1309.89 229.948   6
  -7  -4  -9 1201.65 165.978   3
   7  -4   9 1279.44 211.621   5
   7  -4  10 1628.49 242.089   5
   7   4  10 1661.61 265.604   6
   7  -4  11 10.7290 85.3562   5
   7   4  11 168.677 117.094   6
   7  -4  12 336.338 124.012   5
   7   4  12 296.424 126.861   6
  -7   5  17-75.0153 139.221   6
  -7   5  16 33.3735 128.986   6
  -7   5  15 633.603 202.514   6
  -7  -5  15 735.107 151.084   3
  -7   5  14 27.0411 102.859   6
  -7  -5  14 18.5753 66.6218   3
  -7   5  14 98.8535 99.7614   1
  -7   5  13 208.840 115.174   1
  -7   5  13 257.925 165.396   6
  -7  -5  13 225.705 93.9324   3
  -7   5  12 522.088 180.806   6
  -7  -5  12 493.080 135.473   3
  -7   5  12 398.991 142.384   1
  -7   5  11 230.433 163.371   6
  -7  -5  11-52.8576 91.9739   3
  -7  -5  10 3190.45 305.069   3
  -7   5  10 3596.28 429.867   6
  -7  -5   9 1915.55 241.752   3
  -7   5   9 2078.25 333.744   6
  -7  -5   8 190.318 57.9321   6
  -7  -5   7 438.182 91.2122   6
  -7   5   6 16677.5 813.155   2
  -7  -5   6 16367.2 586.574   6
  -7   5   5 21576.9 943.912   2
  -7  -5   5 21590.7 707.293   6
  -7  -5   4 3419.35 290.848   6
  -7   5   4 3681.79 399.274   2
  -7   5   3 2712.35 348.248   2
  -7   5   2 320.141 145.156   2
   7   5  -2 429.107 101.814   6
  -7   5   1 1727.92 300.087   2
   7   5  -1 1663.94 196.545   6
   7   5   0-25.9801 51.1378   6
  -7   5   0-70.1106 125.281   2
   7   5   1 459.203 111.277   6
  -7   5  -1 637.381 196.975   2
  -7  -5  -1 645.895 94.6082   1
   7   5   2 1055.60 173.843   6
  -7  -5  -2 662.394 63.2543   2
  -7  -5  -2 1035.44 170.303   3
  -7   5  -2 1269.87 275.699   2
   7   5   3 219.964 85.1156   6
  -7  -5  -3 98.0465 86.2475   3
  -7   5  -3 266.146 180.013   2
   7   5   4 364.632 112.047   6
  -7   5  -4 675.512 223.242   2
  -7  -5  -4 502.828 129.197   3
   7   5   5 1244.27 216.442   6
  -7  -5  -5 953.159 166.082   3
   7   5   6 43.3179 63.7690   6
  -7  -5  -6 99.0974 83.5730   3
   7   5   7 255.214 107.672   6
  -7  -5  -7 181.362 84.6124   3
   7   5   8 150.778 106.607   6
  -7  -5  -8-42.2047 95.2188   3
   7   5   9-8.61705 90.0096   6
  -7  -5  -9-44.8423 75.1682   3
   7   5  10 124.902 101.092   6
  -7   6  15-87.1691 150.526   6
  -7  -6  15 156.055 78.3679   3
  -7   6  14 813.398 242.740   6
  -7  -6  14 793.586 176.196   3
  -7   6  13-108.260 118.819   6
  -7  -6  13-101.642 108.161   3
  -7   6  12 1042.88 269.305   6
  -7  -6  12 1155.48 199.488   3
  -7  -6  11 197.001 125.139   3
  -7   6  11 51.6507 96.4642   6
  -7   6  10 2252.17 363.116   6
  -7   6  10 2624.63 346.722   2
  -7   6   9 1987.09 309.024   2
  -7   6   9 2167.03 345.379   6
  -7   6   8 153.773 134.792   2
  -7   6   8 434.795 190.759   6
  -7   6   7 1691.30 288.459   2
  -7   6   7 1485.42 298.726   6
  -7   6   6 968.753 230.718   2
  -7   6   5 2019.46 313.402   2
  -7   6   4 114.346 135.237   2
  -7   6   3 588.128 169.453   2
   7   6  -3 694.809 130.245   6
  -7   6   2 1655.04 302.165   2
   7   6  -2 1749.59 205.643   6
  -7   6   1 178.121 139.769   2
   7   6  -1 36.6536 57.4415   6
   7   6   0 38.8183 57.0290   6
  -7   6   0 87.7813 162.215   2
   7   6   1 2382.42 269.659   6
  -7   6  -1 2390.91 379.366   2
  -7   6  -2 2025.49 374.385   2
   7   6   2 1608.68 224.711   6
   7   6   3 84.4460 53.3031   6
  -7   6  -3 57.0271 134.685   2
  -7  -6  -4 2585.13 286.092   3
   7   6   4 3156.50 334.720   6
   7   6   5 349.183 128.869   6
  -7  -6  -5 331.327 129.311   3
  -7  -6  -6 2361.23 270.564   3
   7   6   6 2720.55 330.863   6
   7   6   7-73.2185 84.4823   6
  -7  -6  -7-101.965 80.7280   3
   7   6   8 482.961 156.148   6
  -7  -6  -8 406.267 132.722   3
  -7  -7  14 261.053 146.040   3
  -7  -7  13 187.147 106.071   3
  -7  -7  12 510.024 163.788   3
  -7   7  12 578.329 210.345   6
  -7   7  11 425.214 159.977   6
  -7   7  10 248.115 159.565   6
  -7   7   9 291.523 145.803   6
  -7   7   9 189.975 121.861   2
  -7   7   8 369.025 168.969   6
  -7   7   8 372.160 142.407   2
  -7   7   7 105.946 100.326   6
  -7   7   7 16.8479 105.249   2
  -7   7   6 161.244 129.323   6
  -7   7   6-21.1536 114.704   2
  -7   7   5 455.196 176.006   6
  -7   7   5 174.485 139.350   2
  -7   7   4 274.518 166.794   6
  -7   7   4 197.942 140.214   2
   7   7  -3 1286.93 181.844   6
  -7   7   3 1197.53 271.445   2
  -7   7   2 239.561 152.354   2
   7   7  -2-28.9775 49.9466   6
   7   7  -1 657.222 142.146   6
  -7   7   1 791.356 250.687   2
   7   7   0 710.515 155.478   6
  -7   7   0 791.863 249.559   2
   7   7   1 25.3861 60.0569   6
  -7   7  -1-169.469 155.322   2
   7   7   2 209.018 96.7951   6
   7   7   3 285.222 124.655   6
   7   7   4 159.116 104.275   6
   7   7   5 228.799 100.637   6
  -7  -7  -5 298.996 112.870   3
   7   7   6 115.195 95.0061   6
  -7  -7  -6-122.339 120.960   3
  -7  -7  -7-0.65366 85.0647   3
  -7  -7  -8 80.6223 97.2974   3
  -7  -8  12 163.844 152.427   3
  -7   8   9-108.966 110.498   6
  -7   8   8-39.6066 112.652   6
  -7   8   7 662.438 229.465   6
  -7   8   6 138.890 144.661   6
  -7   8   6 357.713 183.194   2
  -7   8   5 209.731 149.053   6
  -7   8   5 388.528 204.872   2
  -7   8   4 358.801 162.214   6
  -7   8   4 494.285 206.901   2
  -7   8   3 67.4682 102.395   6
   7   8  -3 95.6358 78.2100   6
  -7   8   2 409.108 197.481   2
  -7   8   2 667.083 198.696   6
   7   8  -2 553.705 134.533   6
   7   8  -1 2972.43 313.516   6
  -7   8   1 2346.53 347.747   6
   7   8   0 418.099 142.947   6
  -7   8   0 702.780 199.624   6
   7   8   1-77.2032 84.9947   6
  -7   8  -1 432.120 175.521   6
   7   8   2 491.925 134.066   6
   7   8   3 940.611 201.790   6
   7   8   4 1544.93 263.769   6
  -7  -8  -6 651.368 187.022   3
  -7   9   5 191.591 150.305   6
  -7   9   4 126.846 92.0928   6
  -7   9   3-251.655 144.598   6
  -7   9   2 98.5213 111.582   6
  -7   9   1 16.8141 95.5007   6
   7   9   0 102.377 78.6748   6
   7   9   1 27.0652 69.6004   6
   8   0 -20-87.6303 118.403   4
   8   0 -19 221.744 141.688   4
   8   0 -18 28.4173 94.0188   4
  -8   0  18 297.110 110.025   6
   8   0 -17-91.4146 104.059   4
  -8   0  17 7.55051 72.3865   6
   8   0 -16 942.686 193.346   4
  -8   0  16 1080.62 175.904   6
   8   0 -15-44.6211 77.9702   4
  -8   0  15 57.8966 84.7534   6
   8   0 -14 3265.01 333.949   4
  -8   0  14 3590.73 314.461   6
   8   0 -13 75.2032 108.055   4
   8   0 -13-1.16664 59.4423   3
   8   0 -12 1135.76 193.799   4
   8   0 -12 1039.18 138.167   3
   8   0 -11 107.470 107.265   4
   8   0 -11 82.8607 71.3420   3
   8   0 -10-0.60741 62.0979   3
   8   0  -9 53.5805 60.1981   3
   8   0  -8 364.127 88.4875   3
   8   0  -7 65.9143 51.2843   4
   8   0  -7-33.3975 45.6552   3
   8   0  -6 3033.53 211.800   3
   8   0  -6 2971.34 141.826   5
   8   0  -6 2967.78 207.390   4
   8   0  -5-23.9702 41.4391   4
   8   0  -5 21.8150 34.6056   5
   8   0  -5-19.6679 44.3020   3
   8   0  -4 43193.4 781.327   3
  -8   0   4 41503.6 1018.03   1
   8   0  -4 43743.2 627.424   5
   8   0  -4 42786.0 664.123   4
   8   0  -3-9.51236 31.5765   4
  -8   0   3-76.6533 79.0551   1
   8   0  -3-57.3757 42.4926   5
   8   0  -3 48.3456 51.1932   3
   8   0  -2 3305.58 219.652   3
   8   0  -2 3451.48 199.160   5
  -8   0   2 3258.96 299.746   1
   8   0  -2 3590.26 161.662   4
  -8   0   1 203.940 130.084   1
   8   0  -1 313.648 96.9616   5
   8   0  -1 40.5983 61.6515   3
   8   0   0 123327. 1322.33   3
   8   0   0 123407. 1272.61   5
   8   0   1 259.764 96.5282   5
   8   0   1 135.887 68.5360   3
   8   0   1 270.330 133.028   1
  -8   0  -2 48.9219 90.0563   2
   8   0   2 141.018 55.1595   3
   8   0   2 267.001 81.1549   5
   8   0   2 216.870 106.489   1
   8   0   3 153.578 98.1948   1
  -8   0  -3-122.984 87.6942   2
   8   0   3-10.4543 50.6708   3
   8   0   3 92.4635 65.4916   5
  -8   0  -4 4354.69 385.580   2
   8   0   4 3997.32 253.218   3
   8   0   4 4102.50 274.555   5
   8   0   4 4422.64 379.500   1
   8   0   5 76.9027 66.7616   3
   8   0   5-25.8042 57.7953   5
  -8   0  -5 89.3081 94.5200   2
  -8   0  -6 6726.39 507.968   2
   8   0   6 6217.41 318.133   3
   8   0   6 6416.80 378.356   5
  -8   0  -7-48.1764 99.3862   2
   8   0   7 78.4182 75.7382   5
   8   0   8 231.975 103.453   5
   8   0   9 110.718 83.7170   5
   8   0  10 1305.35 205.502   5
   8   0  11-78.2207 69.3752   5
   8   0  12-83.3068 91.7374   5
   8   0  13 20.9390 83.5531   5
   8  -1 -20-54.4555 108.018   4
   8   1 -20 98.6426 112.809   4
   8   1 -19-24.9577 96.3785   4
  -8   1  19 201.761 108.813   6
   8  -1 -19-5.27452 81.0658   4
   8   1 -18 1359.46 286.708   4
  -8   1  18 1181.55 210.599   6
   8  -1 -18 1533.03 274.433   4
   8   1 -17 519.946 181.649   4
  -8   1  17 140.841 85.0190   6
   8   1 -16 1626.11 276.666   4
  -8   1  16 1690.26 241.448   6
  -8  -1  16 1470.21 178.488   6
   8   1 -15 85.1517 83.8861   4
  -8  -1  15 91.0609 58.8177   6
  -8   1  15 6.53770 77.1478   6
   8  -1 -14 2185.64 189.045   3
   8   1 -14 2371.41 302.446   4
  -8  -1  14 2434.62 235.583   6
  -8   1  14 2527.82 297.815   6
   8   1 -13 1443.54 236.044   4
   8  -1 -13 1510.84 156.038   3
   8  -1 -12 2895.93 209.506   3
   8   1 -12 3118.74 309.433   4
   8  -1 -11 1696.68 167.607   3
   8   1 -11 1774.87 231.139   4
   8  -1 -10 13428.9 449.512   3
   8   1 -10 12403.5 554.744   4
   8   1  -9 182.916 80.9093   4
   8   1  -9 185.646 67.1523   3
  -8  -1   9 184.465 29.4723   5
   8  -1  -9 315.595 88.9802   3
   8   1  -8 177.030 78.4017   4
   8   1  -8 197.576 71.5137   3
   8  -1  -8 109.691 22.0351   5
  -8  -1   8 150.848 31.1781   5
   8  -1  -8 82.9190 47.4832   3
  -8  -1   8 185.968 76.9325   3
   8   1  -7 268.676 83.3084   4
   8   1  -7 302.246 82.2446   3
   8  -1  -7 277.172 40.5232   5
  -8  -1   7 274.525 42.4282   5
   8  -1  -7 315.687 78.9521   3
  -8  -1   7 204.373 74.8892   3
   8   1  -6 310.206 96.8152   4
   8   1  -6 275.602 74.2441   3
  -8  -1   6 208.892 43.9791   5
   8  -1  -6 255.365 42.9966   5
   8  -1  -6 394.601 94.3666   3
   8   1  -5 1705.75 169.584   3
   8  -1  -5 1703.24 168.275   3
  -8  -1   5 1582.39 113.168   5
   8  -1  -5 1609.03 109.382   5
   8   1  -5 1725.56 172.527   4
   8   1  -4 7677.32 349.873   3
   8  -1  -4 7916.54 343.851   3
  -8  -1   4 8083.56 269.495   5
   8  -1  -4 7739.28 256.307   5
   8   1  -4 8101.91 341.486   4
   8   1  -3 7516.98 345.325   3
   8   1  -3 7741.60 311.487   5
   8  -1  -3 8127.01 346.322   3
  -8  -1   3 8158.07 287.226   5
   8  -1  -3 7833.89 275.358   5
   8   1  -2 1208.88 144.320   3
   8   1  -2 1250.59 130.332   5
  -8  -1   2 1339.78 150.646   3
   8  -1  -2 1177.90 135.462   3
   8  -1  -2 1251.88 119.239   5
  -8  -1   2 1192.56 180.765   1
   8   1  -1 245.658 71.2856   3
   8   1  -1 300.106 71.9280   5
   8  -1  -1 415.356 128.604   1
  -8  -1   1 242.394 60.9526   5
   8  -1  -1 226.260 62.5691   5
  -8  -1   1 209.158 96.2313   1
  -8  -1   1 315.941 87.0595   3
   8  -1  -1 215.328 56.2098   3
   8   1   0 15623.9 499.215   3
   8   1   0 15252.7 488.988   5
   8  -1   0 15575.1 474.775   3
  -8  -1   0 14955.0 477.963   3
   8  -1   0 14990.0 442.228   5
  -8  -1   0 15698.1 461.524   5
   8  -1   0 15915.0 659.174   1
  -8  -1   0 14608.4 600.159   1
  -8   1  -1 755.276 181.732   2
   8  -1   1 780.552 173.524   1
   8   1   1 739.704 114.798   3
   8   1   1 853.556 126.336   5
   8  -1   1 783.388 112.088   5
   8  -1   1 774.254 112.725   3
   8   1   2 1398.32 153.428   3
  -8   1  -2 1265.30 219.869   2
   8   1   2 1391.60 165.251   5
   8  -1   2 1562.87 156.589   3
   8  -1   2 1370.07 151.563   5
  -8  -1  -3 54.0386 79.3941   2
  -8   1  -3 61.6494 113.750   2
   8   1   3 122.372 73.2435   5
   8  -1   3 47.0004 50.4247   5
   8  -1   3 44.7448 50.0129   3
  -8  -1  -4 109.775 84.3567   2
   8   1   4 385.927 101.246   5
  -8   1  -4 468.393 163.395   2
   8  -1   4 345.567 95.1624   5
   8  -1   4 349.222 90.2803   3
   8   1   4 402.002 134.088   1
   8  -1   5 1112.39 135.261   3
   8   1   5 1267.51 171.143   5
   8  -1   5 1206.70 161.069   5
  -8  -1  -5 1158.99 196.710   2
  -8   1  -5 1063.67 226.446   2
   8   1   5 1068.68 195.887   1
   8   1   6 1327.77 223.459   1
   8  -1   6 1068.44 139.051   3
  -8  -1  -6 795.094 68.1913   4
   8   1   6 1094.20 162.460   5
   8  -1   6 1244.75 169.117   5
  -8  -1  -6 1524.24 234.822   2
  -8   1  -6 1412.83 263.052   2
  -8  -1  -7 210.215 44.5292   4
  -8   1  -7 315.514 155.664   2
   8   1   7 375.336 115.270   5
   8  -1   7 221.303 76.9095   3
   8  -1   7 229.460 89.5124   5
   8   1   8 799.742 160.849   5
   8  -1   8 792.296 145.623   5
   8   1   9 328.447 111.696   5
   8  -1   9 412.224 127.336   5
   8   1  10-23.8979 78.2768   5
   8  -1  10-15.3198 79.1405   5
   8   1  11 363.197 121.711   5
   8  -1  11 203.354 105.068   5
   8   1  12 24.4075 79.6712   5
   8  -1  12 97.3472 109.535   5
   8   1  13 44.0820 81.8415   5
   8  -1  13 155.098 101.142   5
  -8   2  20 367.288 164.851   6
  -8   2  19 346.958 148.227   6
   8   2 -19 85.0032 148.320   4
  -8   2  18 886.507 197.357   6
   8   2 -18 1100.34 263.067   4
   8   2 -17 139.609 124.970   4
  -8   2  17-6.58683 93.3490   6
   8   2 -16 4649.18 473.848   4
  -8   2  16 3876.24 400.754   6
   8   2 -15 54.8342 102.042   4
  -8  -2  15-50.7799 52.1035   6
  -8   2  15-40.7265 97.1113   6
   8   2 -14 543.558 156.348   4
  -8  -2  14 578.214 98.9722   6
  -8   2  14 930.018 207.565   6
   8   2 -13 98.5885 84.9101   4
  -8   2  13 559.256 188.700   6
   8   2 -12 1000.64 184.212   4
  -8  -2  12 1118.29 138.783   3
  -8  -2  11 34.2707 61.3946   3
   8   2 -11-9.10008 88.8592   4
  -8  -2  10 1110.56 142.780   3
   8   2 -10 1045.77 186.684   4
  -8  -2   9 1474.50 162.631   3
   8   2  -9 1579.21 223.173   4
  -8  -2   8 1358.61 154.118   3
  -8  -2   8 1296.74 110.427   5
  -8   2   8 1314.96 219.886   1
   8   2  -8 1372.45 204.359   4
  -8  -2   7 1377.50 154.341   3
  -8  -2   7 1258.94 112.375   5
   8   2  -7 1344.15 195.838   4
  -8   2   7 1366.08 223.288   1
  -8   2   6 118.609 103.790   1
  -8  -2   6 55.7974 36.9574   5
  -8  -2   6 61.7334 66.5135   3
   8   2  -6 145.044 87.4502   4
  -8  -2   5 2306.93 161.738   5
  -8  -2   5 2093.70 175.256   6
  -8  -2   5 2283.93 184.916   4
  -8  -2   4 1692.61 165.994   6
  -8  -2   4 1803.14 158.454   4
  -8  -2   3 19336.5 578.390   6
  -8  -2   3 18661.7 492.498   4
  -8  -2   2 15754.7 504.753   3
  -8  -2   2 15833.3 462.226   5
  -8  -2   2 15375.4 436.094   4
  -8  -2   2 16272.9 553.339   6
  -8  -2   1 1707.91 202.237   1
  -8  -2   1 2082.47 192.250   3
  -8  -2   1 1872.22 169.259   5
  -8  -2   1 1957.87 152.403   4
  -8  -2   1 2043.30 211.679   6
  -8  -2   0 13561.0 472.406   3
  -8  -2   0 13067.8 537.977   1
  -8  -2   0 14158.7 400.027   4
  -8   2   0 13357.9 690.791   2
  -8   2  -1 102.623 136.249   2
  -8  -2  -1 169.484 85.9817   3
   8  -2   1 159.154 74.3744   5
  -8  -2  -1 26.5896 40.3546   4
  -8  -2  -2 9913.44 410.744   3
   8  -2   2 9414.19 399.187   5
   8  -2   2 8937.61 244.878   4
  -8   2  -2 9601.19 609.609   2
  -8  -2  -3 1005.75 170.721   2
  -8   2  -3 659.164 187.439   2
   8  -2   3 843.786 135.480   5
  -8  -2  -3 782.260 134.358   3
  -8  -2  -4 11694.2 522.119   2
  -8   2  -4 10567.2 671.223   2
   8   2   4 11104.5 520.409   5
  -8  -2  -4 11453.1 444.434   3
   8  -2   4 11239.1 469.756   5
   8   2   5 156.099 87.9677   5
   8  -2   5 157.188 80.1005   5
  -8  -2  -5 243.504 100.529   2
  -8   2  -5-63.7295 123.936   2
  -8  -2  -5 207.633 76.4889   3
  -8  -2  -6 2227.16 244.550   2
   8   2   6 1845.23 230.183   5
   8  -2   6 1802.95 207.022   5
  -8   2  -6 2246.18 348.435   2
  -8   2  -7-41.6808 115.583   2
   8   2   7-50.5581 84.8091   5
   8  -2   7-22.6226 64.3119   5
   8   2   8 99.3868 68.8994   5
   8  -2   8 131.535 73.6258   5
   8  -2   9 12.5516 59.5867   5
   8  -2  10-14.6908 78.4277   5
   8  -2  11-113.374 94.5317   5
   8  -2  12 47.7334 84.9046   5
  -8   3  20 173.146 83.8258   6
  -8   3  19 560.657 178.023   6
   8   3 -19 241.587 157.992   4
  -8   3  18 458.659 165.015   6
   8   3 -18 763.523 256.671   4
  -8   3  17 525.593 177.475   6
   8   3 -17 404.316 171.607   4
  -8   3  16 560.198 156.036   6
   8   3 -16 181.536 135.513   4
  -8   3  15-60.3930 103.900   6
  -8  -3  15 88.7028 59.1515   3
   8   3 -15-141.172 158.713   4
  -8   3  14 164.132 142.088   6
  -8  -3  14 141.373 72.7934   3
   8   3 -14-83.2772 98.2400   4
  -8  -3  13 390.892 62.0307   6
  -8  -3  13 418.302 98.8246   3
   8   3 -13 259.959 109.184   4
  -8   3  12 6793.92 507.962   1
  -8  -3  12 6895.92 356.483   3
   8  -3 -12 5233.68 171.074   5
   8   3 -12 6095.69 499.919   4
  -8  -3  12 5484.49 202.954   6
  -8   3  11 3800.31 379.643   1
  -8  -3  11 3587.04 264.774   3
   8   3 -11 3202.82 349.099   4
  -8  -3  11 3005.36 161.298   6
  -8  -3  10 297.451 58.7903   6
  -8  -3  10 403.766 104.175   3
   8   3 -10 279.296 135.576   4
  -8   3  10 370.241 149.702   1
  -8   3   9 1711.49 254.336   1
  -8  -3   9 1806.53 195.566   3
  -8  -3   9 1517.61 131.207   6
  -8  -3   8 209.009 59.4809   6
  -8  -3   8 29.7271 66.1438   3
  -8   3   8 211.788 140.606   1
  -8  -3   7 9871.06 439.232   3
  -8   3   7 9285.96 566.966   1
  -8  -3   7 8781.56 345.896   6
  -8  -3   6 469.998 88.9210   6
  -8  -3   6 629.407 132.037   4
  -8  -3   6 482.018 111.593   3
  -8   3   6 523.639 151.932   1
  -8  -3   5 109.255 47.1739   6
  -8  -3   5 153.728 77.5639   4
  -8   3   5-12.7257 108.541   1
  -8  -3   5 170.523 62.3438   5
  -8  -3   5 153.183 83.0184   3
  -8  -3   4 1957.15 201.269   3
  -8  -3   4 1919.54 178.405   5
  -8  -3   4 1928.87 202.137   4
  -8  -3   4 1827.08 182.307   6
  -8  -3   3 4572.76 301.064   3
  -8  -3   3 4981.89 289.820   5
  -8  -3   3 5009.03 316.178   4
  -8  -3   3 4790.54 307.738   6
  -8  -3   2 970.497 155.113   3
  -8  -3   2 1063.89 150.316   4
  -8  -3   1 115.056 88.8392   1
  -8   3   1 124.313 131.068   2
  -8  -3   1 11.2420 68.6618   3
  -8  -3   1 66.9058 60.3909   4
  -8  -3   0 473.283 118.102   1
  -8   3   0 471.324 173.682   2
  -8  -3   0 665.112 134.066   3
  -8  -3  -1 3653.76 274.031   3
  -8  -3  -1 3526.43 262.910   1
  -8   3  -1 3641.45 389.981   2
  -8   3  -2-63.4603 150.512   2
  -8  -3  -2-13.6561 72.4757   3
   8  -3   2 88.3730 52.7879   4
  -8  -3  -3 10.7906 62.7933   2
  -8  -3  -3-88.2773 85.2079   3
  -8   3  -3 92.8343 112.022   2
   8  -3   3 51.2535 49.9387   4
   8  -3   4 318.538 67.3553   4
  -8  -3  -4 282.507 80.6732   2
  -8  -3  -4 303.968 87.8176   3
  -8   3  -4 325.072 148.085   2
  -8  -3  -5 48.9241 57.9342   3
   8  -3   5 5.78286 65.9039   5
  -8  -3  -5-19.0507 56.1032   2
  -8   3  -5-153.490 127.295   2
  -8   3  -6 58.6192 120.551   2
  -8  -3  -6-1.26635 72.0633   3
   8  -3   6 120.146 82.2838   5
   8  -3   7 99.5815 87.3225   5
  -8  -3  -7 103.477 74.8019   3
   8  -3   8 467.547 131.496   5
   8  -3   9 1674.02 230.656   5
   8  -3  10 293.217 109.228   5
   8  -3  11 58.2161 70.5431   5
   8  -3  12-16.7785 80.3236   5
  -8   4  19 433.333 190.275   6
  -8   4  18-62.4430 126.948   6
  -8   4  17-33.5414 98.0475   6
  -8   4  16 79.1534 94.4473   6
  -8  -4  16 142.833 72.9590   3
  -8   4  15 346.797 158.799   6
  -8  -4  15 449.788 117.584   3
  -8   4  15 309.986 129.146   1
  -8   4  14 18.6170 108.214   1
  -8   4  14 66.4740 126.664   6
  -8  -4  14 22.2075 61.3292   3
  -8   4  13 828.385 225.272   6
  -8   4  13 561.063 169.290   1
  -8  -4  13 573.675 119.001   3
  -8   4  12 1098.23 254.674   6
  -8   4  12 761.127 188.828   1
  -8  -4  12 656.336 133.082   3
  -8  -4  11-34.0418 91.8454   3
  -8   4  11 229.480 128.477   1
  -8  -4  10 59.6699 33.9780   6
  -8   4  10 140.594 106.266   1
  -8  -4  10 110.875 81.4511   3
  -8  -4   9 3431.57 284.393   3
  -8   4   9 3704.91 381.880   1
  -8  -4   9 3273.60 208.188   6
  -8   4   8 87.2411 124.215   1
  -8  -4   8 111.757 50.7490   6
  -8  -4   8-55.4284 88.5140   3
  -8  -4   7 4291.44 321.478   3
  -8  -4   7 3793.37 253.863   6
  -8  -4   6 2618.43 250.208   3
  -8  -4   6 2708.63 224.531   6
  -8  -4   5 1674.50 204.077   3
  -8  -4   5 1691.34 181.025   6
  -8  -4   4 781.077 138.633   6
  -8  -4   4 1085.97 176.166   3
  -8  -4   3 18072.0 648.588   3
  -8   4   3 18664.5 876.574   2
  -8  -4   2 38428.6 931.100   3
  -8  -4   2 38901.1 987.833   4
  -8   4   2 37169.2 1258.64   2
  -8  -4   1 13135.2 550.326   3
  -8   4   1 13357.0 765.230   2
  -8  -4   0 9807.80 413.788   1
  -8  -4   0 9352.32 464.855   3
  -8   4   0 9368.38 648.807   2
  -8  -4  -1 94.0573 57.2525   1
  -8  -4  -1 59.5755 69.0459   3
  -8   4  -1 20.5900 125.157   2
  -8   4  -2 4378.58 463.982   2
  -8  -4  -2 4279.99 316.701   3
   8   4   2 4249.58 334.400   6
  -8  -4  -3 65.9720 38.8894   2
  -8  -4  -3 156.949 84.1013   3
  -8   4  -3-67.3277 128.213   2
   8   4   3 53.5744 69.1302   6
  -8  -4  -4 547.672 68.2848   2
  -8  -4  -4 505.370 119.425   3
   8   4   4 893.555 172.621   6
  -8   4  -4 1025.83 257.291   2
  -8   4  -5 278.351 178.532   2
  -8  -4  -5 0.77299 77.1160   3
   8   4   5 145.057 82.8409   6
  -8   4  -6 811.249 267.052   2
  -8  -4  -6 560.875 132.802   3
   8   4   6 657.823 159.678   6
  -8  -4  -7 478.405 121.340   3
   8   4   7 506.748 145.229   6
   8   4   8 1199.50 219.385   6
  -8  -4  -8 1298.49 176.937   3
   8  -4   8 1237.92 205.294   5
   8  -4   9 238.797 116.815   5
   8  -4  10 268.260 131.082   5
   8  -4  11 31.1799 68.5736   5
  -8   5  17-22.0545 126.826   6
  -8   5  16 145.593 128.419   6
  -8   5  15 184.562 145.052   6
  -8  -5  15 344.223 115.633   3
  -8   5  14-45.2547 120.704   6
  -8  -5  14 9.14607 78.5011   3
  -8   5  14-55.0526 139.045   1
  -8   5  13 625.849 184.487   1
  -8   5  13 552.611 207.017   6
  -8  -5  13 512.230 127.174   3
  -8   5  12 74.4759 100.601   1
  -8   5  12 272.429 157.920   6
  -8  -5  12 44.3923 69.6331   3
  -8  -5  11 2573.91 272.282   3
  -8   5  11 2612.57 390.720   6
  -8   5  10 612.707 224.830   6
  -8  -5  10 196.793 108.951   3
  -8  -5   9-87.0372 98.4546   3
  -8  -5   8 58.1807 52.9248   6
  -8  -5   8 76.7763 85.5486   3
  -8  -5   7 16880.6 693.424   3
  -8  -5   7 16410.3 585.570   6
  -8  -5   6 1632.25 235.209   3
  -8   5   6 1187.21 256.521   2
  -8  -5   6 1408.58 182.742   6
  -8  -5   5 595.898 128.376   6
  -8   5   5 273.719 151.832   2
  -8  -5   5 240.846 115.610   3
  -8  -5   4 167.580 93.7267   3
  -8   5   4 174.401 145.764   2
  -8  -5   3 475.106 125.068   3
  -8   5   3 777.246 219.495   2
  -8  -5   2 3980.66 332.868   3
  -8   5   2 4448.33 469.930   2
  -8  -5   1 178.096 101.585   3
  -8   5   1 157.994 139.960   2
  -8  -5   0 596.498 107.914   1
  -8  -5   0 675.582 139.821   3
  -8   5   0 495.046 165.655   2
   8   5   0 803.010 148.719   6
  -8  -5  -1-34.9005 81.9548   3
  -8   5  -1-31.6718 112.688   2
   8   5   1 77.3727 64.2197   6
  -8  -5  -1-34.2509 49.0062   1
  -8  -5  -2 174.008 81.2300   3
  -8   5  -2 264.599 178.219   2
   8   5   2 160.738 94.2971   6
   8   5   3 8.83455 51.6113   6
  -8  -5  -3 5.98132 73.5003   3
  -8   5  -3 148.456 168.847   2
  -8   5  -4 3666.88 488.061   2
  -8  -5  -4 3077.81 286.426   3
   8   5   4 3311.22 334.853   6
  -8   5  -5 430.487 228.557   2
  -8  -5  -5 317.369 103.527   3
   8   5   5 80.7554 84.5940   6
  -8  -5  -6-132.896 92.2115   3
   8   5   6 2.94607 67.9741   6
  -8  -5  -7 1109.82 185.878   3
   8   5   7 1321.79 232.542   6
  -8  -5  -8 251.678 98.8536   3
   8   5   8 278.111 125.036   6
   8  -5   9 1156.02 225.317   5
   8   5   9 875.222 194.539   6
  -8   6  15-9.99445 104.318   6
  -8  -6  15 74.8415 78.6563   3
  -8   6  14-193.354 185.862   6
  -8  -6  14-51.8146 91.9314   3
  -8   6  13 528.097 228.625   6
  -8  -6  13 337.638 139.310   3
  -8   6  12 1206.82 281.168   6
  -8  -6  12 937.147 197.836   3
  -8   6  11 99.5832 135.176   6
  -8  -6  11-30.2522 102.761   3
  -8   6  10 538.984 187.566   6
  -8  -6  10 285.691 128.240   3
  -8   6  10 114.187 117.696   2
  -8   6   9 500.624 177.871   2
  -8  -6   9 371.318 142.523   3
  -8   6   9 482.500 198.917   6
  -8  -6   8 99.2765 95.9333   3
  -8   6   8 267.873 144.561   2
  -8   6   8 489.835 204.814   6
  -8   6   7 728.431 211.606   2
  -8   6   6 446.320 167.617   2
  -8   6   5-74.0599 128.463   2
  -8   6   4-4.34356 121.006   2
  -8   6   3 613.641 192.509   2
  -8   6   2 582.742 213.113   2
  -8   6   1 2718.83 409.859   2
   8   6  -1 2586.48 267.284   6
  -8  -6   0 326.644 113.356   3
  -8   6   0 347.023 174.931   2
   8   6   0 254.322 83.3514   6
  -8  -6  -1 139.677 84.5828   3
  -8   6  -1 70.2608 155.974   2
   8   6   1 66.6588 62.4329   6
  -8  -6  -2 597.419 151.606   3
  -8   6  -2 645.091 223.624   2
   8   6   2 562.369 144.721   6
  -8   6  -3 535.441 227.526   2
  -8  -6  -3 275.935 115.499   3
   8   6   3 480.201 143.117   6
  -8  -6  -4-173.093 110.050   3
   8   6   4-99.7662 113.057   6
  -8  -6  -5-80.2078 72.5352   3
   8   6   5 28.1648 81.8844   6
  -8  -6  -6 371.572 126.325   3
   8   6   6 741.700 185.823   6
  -8  -6  -7-73.9950 75.3971   3
   8   6   7-95.1184 105.878   6
  -8  -6  -8 129.680 92.3714   3
  -8  -7  14 136.008 105.280   3
  -8  -7  13 66.6992 119.191   3
  -8   7  12 56.7671 116.182   6
  -8  -7  12 14.3150 104.548   3
  -8   7  11 510.743 217.072   6
  -8  -7  11 711.557 192.288   3
  -8  -7  10 221.363 141.447   3
  -8   7  10 374.604 182.950   6
  -8   7   9 1005.42 264.213   6
  -8   7   9 1057.33 256.178   2
  -8   7   8 24.7192 110.161   6
  -8   7   8-63.0693 119.372   2
  -8   7   7 1801.34 344.960   6
  -8   7   7 1600.76 311.394   2
  -8   7   6 437.122 193.768   6
  -8   7   6-2.56879 122.671   2
  -8   7   5 349.425 178.975   2
  -8   7   4 432.453 202.847   2
  -8   7   3-100.394 115.120   2
  -8   7   2 211.737 164.780   2
   8   7  -1 2124.29 255.801   6
  -8   7   1 2376.18 418.369   2
  -8   7   0 318.300 221.467   2
   8   7   0 178.328 100.732   6
  -8   7  -1 777.539 256.056   2
   8   7   1 876.924 178.872   6
  -8  -7  -2 392.970 147.729   3
   8   7   2 451.125 134.668   6
   8   7   3-62.4672 75.9019   6
  -8  -7  -3-88.1544 93.5285   3
   8   7   4 558.646 157.821   6
  -8  -7  -4 675.580 172.861   3
   8   7   5 33.3039 85.3535   6
  -8  -7  -5 4.92233 97.0425   3
  -8  -7  -6 389.674 138.001   3
  -8  -7  -7 563.581 168.456   3
  -8   8   8 382.496 174.277   6
  -8   8   7-120.414 140.137   6
  -8   8   6 16.6612 96.7276   6
  -8   8   6 59.0501 138.155   2
  -8   8   5 540.870 208.191   6
  -8   8   5 889.348 285.385   2
  -8   8   4 682.952 228.648   6
  -8   8   4 520.044 229.275   2
  -8   8   3 523.575 203.050   6
  -8   8   3 695.523 269.587   2
  -8   8   2 55.3357 141.392   2
  -8   8   2 93.2239 120.386   6
  -8   8   1 429.037 255.163   2
  -8   8   1 404.540 169.725   6
   8   8  -1 318.814 119.065   6
  -8   8   0 1438.40 275.832   6
   8   8   0 1459.05 235.260   6
   8   8   1 140.743 112.540   6
  -8  -8  -2-128.913 128.727   3
   8   8   2-65.4221 92.6416   6
  -8  -8  -3 206.262 148.748   3
   8   8   3 81.9581 100.255   6
  -8   9   4 699.292 244.814   6
  -8   9   3-75.8954 91.5504   6
  -8   9   2 13.7863 124.319   6
   9   0 -20-17.5284 112.435   4
   9   0 -19 5.00921 106.166   4
   9   0 -18-57.1890 110.055   4
  -9   0  18-103.376 101.650   6
   9   0 -17 83.7325 79.1874   4
  -9   0  17 1.65149 69.6352   6
   9   0 -16-173.023 138.337   4
  -9   0  16 176.309 99.2336   6
   9   0 -15 7219.00 513.917   4
  -9   0  15 7018.34 459.866   6
   9   0 -14-27.7503 73.8183   4
   9   0 -13 35642.3 1035.51   4
   9   0 -12 158.045 127.350   4
   9   0 -11 12665.1 567.509   4
   9   0 -10 140.556 104.311   4
   9   0  -9 5563.49 342.869   4
   9   0  -8 36.1908 59.9397   4
   9   0  -7 19057.6 558.315   4
   9   0  -6 27.3807 46.3985   4
   9   0  -6 38.1323 40.8956   5
   9   0  -6 70.0142 68.1961   3
  -9   0   5 7204.62 466.927   1
   9   0  -5 7848.33 359.049   3
   9   0  -5 7057.91 262.629   5
   9   0  -5 7047.61 302.239   4
   9   0  -4 28.3302 46.3164   4
   9   0  -4 27.4757 41.0372   5
   9   0  -4 71.7515 56.5897   3
  -9   0   4-22.3055 101.636   1
   9   0  -3 1756.20 173.110   3
   9   0  -3 1791.93 151.747   5
  -9   0   3 1691.68 245.148   1
   9   0  -3 2117.62 148.013   4
  -9   0   2 74.0944 93.5912   1
   9   0  -2 7.28403 47.8935   5
   9   0  -1 14099.4 445.724   5
  -9   0   1 14007.2 656.125   1
   9   0   0-5.76103 50.2656   5
   9   0   1 137.647 69.2527   5
  -9   0  -2 10.8105 94.5128   2
   9   0   2-3.94630 55.4211   5
   9   0   3 7186.49 373.157   5
  -9   0  -3 7863.06 531.692   2
  -9   0  -4-210.748 141.051   2
   9   0   4-48.9868 83.2149   5
   9   0   5 292.092 85.7341   5
  -9   0  -5 321.058 143.989   2
   9   0   6-19.6184 64.2346   5
  -9   0  -6 128.003 120.609   2
  -9   0  -7 1185.77 259.614   2
   9   0   7 891.045 161.138   5
   9   0   8 147.026 92.6904   5
   9   0   9 245.387 118.903   5
   9   0  10 121.856 110.830   5
   9   0  11 49.4691 87.6151   5
   9   0  12 43.3622 82.9337   5
   9   1 -19-0.73431 110.520   4
   9  -1 -19-33.0688 90.5200   4
  -9   1  19-150.614 101.812   6
   9   1 -18-134.858 156.806   4
   9  -1 -18 172.551 129.646   4
  -9   1  18-49.5477 101.558   6
   9   1 -17 1044.78 234.562   4
  -9   1  17 980.085 209.843   6
   9   1 -16 1318.38 250.083   4
  -9  -1  16 1733.18 211.939   6
  -9   1  16 1890.07 270.664   6
   9   1 -15 2965.87 346.616   4
  -9  -1  15 3039.59 278.057   6
  -9   1  15 3121.24 341.246   6
   9   1 -14 2310.76 304.263   4
   9   1 -13 15494.2 718.706   4
   9   1 -12 237.957 111.663   4
   9   1 -11 300.328 114.210   4
   9   1 -10 5178.35 367.356   4
   9   1  -9 502.415 119.906   4
  -9  -1   9 522.018 49.6656   5
   9  -1  -8 6513.31 177.026   5
  -9  -1   8 6704.91 193.044   5
   9   1  -8 6883.63 389.909   4
   9   1  -7-15.9492 53.9338   4
  -9   1   7 92.4142 138.420   1
   9  -1  -7 29.8112 30.2280   5
  -9  -1   7 80.0058 30.9334   5
  -9  -1   6 2576.60 211.557   3
   9  -1  -6 2436.79 140.122   5
  -9  -1   6 2627.67 146.495   5
   9   1  -6 2361.47 218.244   4
   9  -1  -5 246.003 58.8787   5
   9   1  -5 226.884 82.6760   4
   9  -1  -4 30.7077 38.0610   5
  -9   1   4 228.688 140.505   1
   9   1  -4 162.559 71.7561   4
  -9  -1   3 2062.86 244.584   1
   9   1  -3 2129.41 179.333   5
  -9  -1   3 2110.55 195.368   3
   9  -1  -3 2150.48 160.984   5
  -9   1   3 1683.83 247.074   1
  -9   1   2 1442.69 236.296   1
   9   1  -2 1594.48 162.001   5
  -9  -1   2 1480.62 214.044   1
   9  -1  -2 1527.37 142.645   5
  -9  -1   2 1404.53 136.957   5
  -9  -1   1 1894.04 235.033   1
   9   1  -1 1677.93 167.561   5
   9  -1  -1 1789.99 159.361   5
  -9  -1   1 1853.87 168.789   5
   9  -1  -1 1097.96 70.2023   4
   9   1   0 60.6771 72.3868   5
  -9  -1   0-154.530 110.942   1
   9  -1   0-30.6409 50.5668   5
  -9   1  -1 894.694 200.032   2
   9   1   1 1049.85 153.320   5
   9  -1   1 997.926 137.311   5
  -9   1  -2 151.029 111.517   2
   9   1   2 61.8012 72.3634   5
   9  -1   2 170.662 76.9630   5
  -9  -1  -2 61.5173 93.9306   2
   9   1   3 12216.6 509.838   5
   9  -1   3 12535.2 489.222   5
  -9  -1  -3 12762.0 629.359   2
  -9   1  -3 12617.9 706.787   2
  -9  -1  -4 127.231 106.801   2
   9   1   4 209.689 106.803   5
  -9   1  -4 236.450 115.483   2
   9  -1   4 222.527 84.7053   5
  -9  -1  -5 1997.37 271.394   2
   9   1   5 1708.05 212.545   5
   9  -1   5 1845.23 208.135   5
  -9   1  -5 2034.28 304.787   2
   9   1   6 291.353 100.295   5
   9  -1   6 285.525 98.5869   5
  -9  -1  -6 88.0489 92.6061   2
  -9   1  -6 417.953 161.717   2
  -9   1  -7 2744.81 376.948   2
   9   1   7 2375.34 264.877   5
   9  -1   7 2693.68 268.228   5
   9   1   8 343.268 116.500   5
   9  -1   8 379.178 127.342   5
   9  -1   9 1651.14 228.577   5
   9   1   9 1593.15 239.527   5
   9   1  10 20.7710 80.6635   5
   9  -1  10-69.4789 70.2022   5
   9   1  11 87.7748 105.141   5
   9  -1  11 360.398 137.903   5
   9   1  12 180.959 110.649   5
   9  -1  12 255.231 115.067   5
  -9   2  20 246.449 138.512   6
  -9   2  19-463.779 163.594   6
   9   2 -19 75.9457 143.842   4
  -9   2  18-92.5446 138.415   6
   9   2 -18 296.888 138.460   4
   9   2 -17 1208.29 274.751   4
  -9   2  17 966.846 221.713   6
   9   2 -16 141.702 123.665   4
  -9   2  16 86.3408 105.100   6
   9   2 -15 4101.07 434.095   4
  -9  -2  15 3578.18 251.978   6
  -9   2  15 3970.39 416.179   6
   9   2 -14 1099.36 230.731   4
  -9   2  14 1715.85 287.439   6
   9   2 -13-0.24451 116.474   4
  -9  -2  13 136.584 24.3627   5
  -9  -2  12 5.94390 20.6614   5
  -9  -2  12 76.4900 62.7661   3
  -9  -2  11 1365.71 96.3462   5
  -9  -2  11 1567.51 173.074   3
   9   2 -11 1407.85 222.794   4
   9  -2 -10 314.886 34.9179   5
  -9  -2  10 360.099 56.6397   5
  -9  -2  10 445.262 108.616   3
   9   2 -10 425.608 117.454   4
  -9   2   9 2322.05 307.788   1
  -9  -2   9 2038.04 200.643   3
  -9  -2   9 2160.52 136.395   5
   9  -2  -9 2073.00 103.510   5
   9   2  -9 2054.54 253.963   4
  -9  -2   8 146.112 51.3468   5
  -9  -2   8 209.813 91.6690   3
  -9   2   8 341.985 178.468   1
   9   2  -8 171.771 108.257   4
  -9   2   7 7813.24 533.907   1
  -9  -2   7 8186.18 384.591   3
  -9  -2   7 8028.65 286.382   5
   9   2  -7 7533.58 438.148   4
  -9   2   6 252.651 148.366   1
  -9  -2   6 316.733 95.0281   3
  -9   2   5 117.769 98.1802   1
  -9  -2   5 122.522 74.5829   3
  -9  -2   5 157.878 59.7614   6
  -9  -2   4 7593.84 371.921   3
  -9  -2   4 7430.13 305.780   5
  -9   2   4 6956.50 500.363   1
  -9  -2   4 7306.09 367.658   6
  -9  -2   4 7382.48 316.789   4
  -9  -2   3 46.2703 34.7691   4
  -9  -2   3 97.6060 58.3991   5
  -9  -2   3 143.484 82.2607   3
  -9  -2   2 571.993 83.3867   4
  -9  -2   2 647.149 99.5094   5
  -9  -2   2 780.242 133.408   3
   9  -2  -2 553.233 96.2656   5
  -9  -2   2 842.656 162.440   1
  -9  -2   1 638.310 83.7536   4
  -9  -2   1 724.136 158.425   1
  -9  -2   1 786.146 134.100   3
   9  -2  -1 625.262 102.614   5
  -9   2   0 2174.91 310.292   2
  -9  -2   0 2189.02 211.548   3
   9  -2   0 2191.91 194.317   5
  -9  -2   0 2004.26 232.947   1
  -9  -2   0 2272.67 147.648   4
  -9  -2  -1 3731.10 274.412   3
   9  -2   1 3524.47 253.405   5
   9  -2   1 3152.45 136.235   4
  -9  -2  -1 3819.89 182.244   4
  -9   2  -1 3786.19 404.411   2
  -9   2  -2-87.1083 126.068   2
   9  -2   2 164.941 74.1221   5
  -9  -2  -2 137.753 87.4708   3
  -9  -2  -2 124.987 43.7737   4
  -9   2  -3 7256.89 567.949   2
  -9  -2  -3 7154.08 372.470   3
   9  -2   3 7142.70 380.138   5
  -9  -2  -3 6081.52 222.321   4
  -9  -2  -3 7744.40 457.867   2
   9   2   4 1506.89 205.916   5
   9  -2   4 1340.13 180.866   5
  -9  -2  -4 1344.54 197.133   2
  -9   2  -4 1424.03 280.043   2
   9   2   5 48.7686 82.5392   5
   9  -2   5 16.4100 63.9949   5
  -9  -2  -5-110.190 83.4002   2
  -9   2  -5-16.4300 137.882   2
   9   2   6-97.1472 98.2383   5
   9  -2   6 72.0312 62.2833   5
  -9   2  -6 3.72924 133.474   2
  -9  -2  -6 103.799 78.7993   2
  -9   2  -7 10.5261 129.787   2
   9   2   7-16.1371 88.4235   5
   9  -2   7 155.444 82.8919   5
   9  -2   8-38.4563 75.8518   5
   9  -2   9-80.1343 94.2046   5
   9  -2  10 0.43642 67.8539   5
   9  -2  11-118.391 82.9919   5
  -9   3  20 140.781 94.1463   6
  -9   3  19 62.2461 121.331   6
  -9   3  18-226.593 168.589   6
   9   3 -18-136.215 147.345   4
  -9   3  17 33.8787 89.3792   6
   9   3 -17 229.805 163.038   4
  -9   3  16 59.7509 104.942   6
   9   3 -16-66.6689 103.413   4
  -9  -3  15 3102.42 246.200   3
   9   3 -15 3319.45 416.756   4
  -9   3  15 3140.51 399.041   6
  -9   3  14 186.069 140.062   6
  -9  -3  14 9.43443 64.7108   3
   9   3 -14-5.16221 98.7167   4
  -9   3  13 2316.83 327.530   1
  -9  -3  13 2203.63 215.194   3
   9   3 -13 2510.26 337.485   4
  -9  -3  12 362.500 105.976   3
  -9   3  12 41.4202 130.116   1
   9   3 -12 269.343 137.928   4
  -9  -3  12 174.064 44.4849   6
  -9  -3  11 144.145 44.3703   6
  -9  -3  11 198.383 88.7030   3
   9   3 -11 217.065 132.578   4
  -9   3  11 127.126 112.716   1
  -9  -3  10-9.00342 24.6751   6
  -9   3  10-131.739 134.102   1
  -9  -3  10 65.0367 72.4483   3
   9   3 -10 18.7954 91.3841   4
  -9  -3   9 211.511 56.1504   6
  -9   3   9 342.475 163.667   1
  -9  -3   9 521.500 120.201   3
  -9  -3   8 108.950 43.7928   6
  -9  -3   8 32.3390 73.8380   3
  -9   3   8 161.075 129.992   1
  -9  -3   7 89.6588 47.5052   6
  -9   3   7-82.1183 140.276   1
  -9  -3   7-54.3061 55.6587   5
  -9  -3   7-23.6311 88.5942   3
  -9  -3   6 1101.32 130.059   5
  -9   3   6 1118.54 230.922   1
  -9  -3   6 1214.20 164.745   3
  -9  -3   6 1135.62 143.286   6
  -9  -3   5 573.202 104.623   6
  -9  -3   5 496.658 101.166   4
  -9  -3   5 632.804 101.591   5
  -9  -3   5 496.239 113.434   3
  -9   3   5 330.050 113.067   1
  -9  -3   4 64.4097 59.9652   4
  -9  -3   4-148.447 97.8561   3
  -9  -3   3 3852.56 290.781   3
  -9  -3   3 4016.46 279.068   4
  -9  -3   2 30.3149 54.7259   4
  -9  -3   2 0.13631 77.9941   3
  -9   3   1 2184.41 321.837   2
  -9  -3   1 2440.30 249.378   1
  -9  -3   1 2164.02 225.828   3
  -9  -3   1 2246.81 210.169   4
  -9  -3   0 18370.2 617.439   3
  -9  -3   0 18993.8 660.513   1
  -9  -3   0 18611.2 572.129   4
  -9   3   0 18976.1 918.488   2
  -9  -3  -1 23460.3 692.713   3
  -9  -3  -1 21936.7 599.283   4
  -9   3  -1 22327.0 1000.75   2
  -9   3  -2 5601.10 531.432   2
  -9  -3  -2 5651.15 347.888   3
   9  -3   2 5313.71 259.108   4
  -9   3  -3 2070.19 336.102   2
  -9  -3  -3 1413.51 180.941   3
   9  -3   3 1626.55 135.707   4
  -9  -3  -3 2385.12 229.140   2
  -9  -3  -4 1318.48 167.647   2
  -9  -3  -4 1261.90 169.192   3
  -9   3  -4 1199.88 267.159   2
   9  -3   4 1036.21 162.775   5
  -9  -3  -5 1415.36 180.873   2
   9  -3   5 1219.58 181.697   5
  -9  -3  -5 1202.61 168.209   3
  -9   3  -5 1165.56 277.791   2
   9  -3   6 67.9959 62.3372   5
  -9  -3  -6 92.7116 69.9165   3
   9  -3   7 822.432 160.515   5
   9  -3   8 27.4491 77.1217   5
   9  -3   9 759.191 173.165   5
   9  -3  10 328.801 117.760   5
  -9   4  19-51.0681 174.313   6
  -9   4  18 56.0635 98.5082   6
  -9   4  17 92.9548 113.520   6
  -9   4  17 466.127 193.135   1
  -9   4  16 94.1398 124.651   1
  -9   4  16-40.5565 141.330   6
  -9  -4  16-29.8442 71.4691   3
  -9   4  15 18.3085 116.231   1
  -9   4  15-17.1499 90.8163   6
  -9  -4  15-39.4788 63.0997   3
  -9   4  14 311.719 158.607   1
  -9   4  14 544.052 218.003   6
  -9  -4  14 411.164 114.563   3
  -9   4  13 1237.15 288.676   6
  -9   4  13 843.949 221.115   1
  -9  -4  13 725.654 146.545   3
  -9  -4  12-113.015 80.4092   3
  -9   4  12-70.1465 135.752   1
  -9  -4  11 549.702 134.773   3
  -9   4  11 557.227 190.063   1
  -9  -4  10 89.3327 49.6626   6
  -9   4  10 5.23819 97.0650   1
  -9  -4  10 65.7722 82.1735   3
  -9  -4   9 6670.14 409.378   3
  -9   4   9 6327.36 523.788   1
  -9  -4   9 6224.11 315.268   6
  -9  -4   8 4873.67 348.059   3
  -9   4   8 4213.60 431.927   1
  -9  -4   8 3936.50 260.136   6
  -9  -4   7 181.590 67.0131   6
  -9  -4   7 132.405 80.7821   3
  -9  -4   6 127.463 52.6295   6
  -9  -4   6 102.782 68.1107   3
  -9  -4   5 668.230 142.002   3
  -9  -4   4 27408.1 809.202   3
  -9  -4   3 4125.27 322.464   3
  -9   4   3 4140.20 445.931   2
  -9   4   2 2190.80 328.239   2
  -9  -4   2 2130.13 237.796   3
  -9  -4   2 1994.16 238.009   4
  -9   4   1 353.884 169.566   2
  -9  -4   1 350.507 105.732   3
  -9  -4   1 486.541 113.850   1
  -9  -4   1 460.522 118.752   4
  -9  -4   0-2.55737 65.7276   1
  -9   4   0-16.3737 142.728   2
  -9  -4   0-65.5511 87.7525   3
  -9  -4   0 169.477 92.4059   4
  -9   4  -1 1345.85 275.126   2
  -9  -4  -1 1317.55 182.600   3
  -9  -4  -1 1478.80 176.301   1
  -9  -4  -2 118.459 90.7753   3
  -9   4  -2 36.7603 120.961   2
  -9  -4  -3 101.331 60.7429   2
  -9  -4  -3-96.6648 80.5194   3
  -9   4  -3-96.7320 135.799   2
  -9  -4  -4 315.121 106.104   3
  -9   4  -4 520.093 220.880   2
  -9  -4  -5 190.281 84.6488   3
  -9   4  -5 315.297 151.892   2
  -9  -4  -6-24.1665 75.6618   3
   9  -4   6 73.9072 67.0145   5
  -9  -4  -7 1438.03 199.850   3
   9  -4   7 1555.46 233.235   5
   9  -4   8 100.866 86.2441   5
  -9  -4  -8 98.6348 70.6118   3
   9  -4   9 119.355 94.0891   5
  -9   5  17-5.51031 131.305   6
  -9   5  16 392.925 190.961   6
  -9  -5  16 303.887 113.948   3
  -9   5  15 1144.50 292.620   6
  -9   5  15 924.906 235.789   1
  -9  -5  15 863.700 170.385   3
  -9   5  14 443.783 201.510   6
  -9  -5  14 320.536 117.136   3
  -9   5  14 175.710 135.340   1
  -9   5  13 106.952 112.143   1
  -9  -5  13 5.27838 94.2878   3
  -9   5  12 144.852 125.923   1
  -9  -5  12-5.86637 84.8120   3
  -9   5  11 925.766 269.832   6
  -9  -5  11 148.787 87.2096   3
  -9  -5  10 258.142 89.7627   3
  -9  -5   9 46.0197 95.0407   3
  -9  -5   8 69.3390 76.2972   3
  -9  -5   7 1369.29 220.276   3
  -9  -5   6 1790.47 235.951   3
  -9   5   6 2014.88 332.308   2
  -9   5   5 526.205 193.572   2
  -9  -5   5 532.681 140.963   3
  -9   5   4 444.141 182.574   2
  -9  -5   4 498.689 146.965   3
  -9   5   3 716.516 216.093   2
  -9  -5   3 769.391 160.182   3
  -9   5   2-41.4469 117.585   2
  -9  -5   2 219.564 116.779   3
  -9  -5   1 783.547 160.985   3
  -9   5   1 303.030 164.981   2
  -9  -5   0 125.808 77.1801   1
  -9  -5   0 3.12885 94.5826   3
  -9  -5  -1 1033.44 174.738   3
  -9   5  -1 1230.56 287.252   2
  -9   5  -2 3709.54 481.430   2
  -9  -5  -2 3245.75 310.029   3
  -9  -5  -3 862.742 165.586   3
  -9   5  -3 1034.63 278.521   2
  -9  -5  -4 168.146 94.4585   3
  -9   5  -4 231.415 163.157   2
  -9   5  -5 400.771 171.558   2
  -9  -5  -5 373.351 106.828   3
  -9  -5  -6 86.2134 69.0384   3
  -9  -5  -7 190.316 96.2557   3
   9  -5   8 8.04106 71.6933   5
  -9  -6  15 255.630 126.850   3
  -9   6  14 179.063 145.085   6
  -9  -6  14 156.532 106.337   3
  -9   6  13 1826.18 362.463   6
  -9  -6  13 1719.63 255.530   3
  -9   6  12 253.372 163.728   6
  -9  -6  12 114.916 116.239   3
  -9   6  11 430.533 213.363   6
  -9  -6  11-62.3708 101.889   3
  -9  -6  10 157.752 101.470   3
  -9   6  10 121.627 101.181   2
  -9   6   9 58.7259 138.518   2
  -9  -6   9 242.158 126.047   3
  -9   6   8 622.915 191.506   2
  -9  -6   8 443.958 145.274   3
  -9   6   7 372.717 186.870   2
  -9  -6   7 158.746 108.043   3
  -9   6   6 140.722 135.484   2
  -9  -6   6 33.1180 84.1191   3
  -9   6   5-125.393 122.395   2
  -9  -6   5 58.0466 90.0454   3
  -9  -6   4 5729.56 456.317   3
  -9   6   4 4371.73 501.908   2
  -9  -6   3 732.408 170.033   3
  -9   6   3 539.622 193.595   2
  -9  -6   2 1792.73 259.591   3
  -9   6   2 1510.54 324.034   2
  -9  -6   1-1.58505 90.7562   3
  -9   6   1-325.544 179.218   2
  -9  -6   0 434.682 131.564   3
  -9   6   0 450.794 203.967   2
  -9  -6  -1-76.3720 79.5256   3
  -9   6  -1-14.3876 140.506   2
  -9  -6  -2 2047.49 263.878   3
  -9   6  -2 2445.39 439.823   2
  -9   6  -3 138.516 148.181   2
  -9  -6  -3 252.527 111.967   3
   9   6   3 456.310 141.639   6
  -9   6  -4 358.021 214.279   2
  -9  -6  -4 143.497 112.938   3
   9   6   4 90.2196 101.652   6
  -9  -6  -5 137.313 100.552   3
   9   6   5 507.422 160.556   6
  -9  -6  -6-34.8790 94.1211   3
   9   6   6 224.644 124.288   6
  -9  -6  -7 489.421 147.036   3
  -9  -7  14 16.0438 84.8071   3
  -9  -7  13 23.9102 93.8396   3
  -9  -7  12 406.591 177.350   3
  -9   7  11 194.495 139.250   6
  -9  -7  11 314.257 142.824   3
  -9   7  10 247.822 152.257   6
  -9   7  10 116.100 141.128   2
  -9  -7  10-8.01895 111.638   3
  -9   7   9 549.097 198.351   2
  -9  -7   9 407.917 154.267   3
  -9   7   8 755.620 242.535   6
  -9  -7   8 676.309 196.234   3
  -9   7   8 279.619 161.053   2
  -9   7   7 229.063 171.332   6
  -9  -7   7-211.693 149.809   3
  -9   7   7 23.1710 125.369   2
  -9  -7   6 625.489 181.900   3
  -9   7   6 183.097 163.703   2
  -9  -7   5 261.172 156.102   3
  -9   7   5 283.067 164.999   2
  -9  -7   4-247.854 140.993   3
  -9   7   4-39.2775 133.679   2
  -9  -7   3 41.0156 137.572   3
  -9   7   3 229.936 154.970   2
  -9  -7   2 270.299 149.797   3
  -9   7   2 166.943 146.260   2
  -9  -7   1 730.213 190.623   3
  -9   7   1 585.806 227.928   2
  -9  -7   0 1336.30 245.337   3
  -9   7   0 1645.29 377.163   2
  -9   7  -1 209.947 179.838   2
  -9  -7  -1 268.173 130.284   3
  -9   7  -2 2191.37 425.990   2
  -9  -7  -2 1810.99 275.839   3
   9   7   2 1907.13 274.433   6
  -9  -7  -3 210.154 109.073   3
   9   7   3 310.454 115.357   6
  -9  -7  -4 29.9424 86.4721   3
   9   7   4 306.948 115.482   6
  -9  -7  -5 67.4798 90.7761   3
  -9  -7  -6 785.420 197.554   3
  -9   8   8 190.377 155.207   6
  -9   8   7 337.906 194.811   6
  -9   8   7 446.180 214.267   2
  -9   8   6 1812.34 343.143   6
  -9   8   6 2028.17 399.297   2
  -9   8   5 373.768 210.640   6
  -9   8   5 343.006 213.558   2
  -9   8   4 464.393 196.550   6
  -9   8   4 336.699 199.373   2
  -9   8   3 671.942 219.956   6
  -9   8   3 690.417 284.156   2
  -9   8   2 98.6435 196.095   2
  -9   8   1 251.945 203.156   2
  10   0 -19 67.1475 116.968   4
  10   0 -18 16.2512 120.411   4
 -10   0  18-34.2735 86.7721   6
  10   0 -17-53.7578 95.5871   4
 -10   0  17 65.5135 73.4451   6
  10   0 -16 167.207 110.787   4
 -10   0  16 446.847 147.904   6
  10   0 -15 39.0798 78.0665   4
  10   0 -14 839.082 172.915   4
  10   0 -13-58.6196 101.768   4
  10   0 -12 8749.54 502.227   4
  10   0 -11 233.653 129.506   4
  10   0 -10 53089.6 1115.20   4
  10   0  -9 114.409 95.4514   4
  10   0  -8 9395.24 419.425   4
  10   0  -7 84.8539 61.8845   4
 -10   0   6 2860.97 330.073   1
  10   0  -6 3082.35 181.214   5
  10   0  -6 2864.43 214.637   4
  10   0  -5 108.298 56.4463   4
  10   0  -5 101.348 52.9947   5
 -10   0   5 171.541 143.042   1
  10   0  -4 100.350 52.1117   4
 -10   0   4 50.4133 109.901   1
  10   0  -4 200.458 70.7468   5
  10   0  -3 6.30674 50.9936   5
  10   0  -3 30.4939 41.5579   4
  10   0  -2 6423.06 318.833   5
 -10   0   2 6354.95 471.714   1
  10   0  -1-26.2392 55.8832   5
  10   0   0 6038.59 330.108   5
  10   0   1 15.5355 58.6234   5
 -10   0  -2 446.654 148.010   2
  10   0   2 499.459 112.097   5
 -10   0  -3 100.913 159.419   2
  10   0   3 25.1367 60.7702   5
 -10   0  -4 6.73856 98.4100   2
  10   0   4-4.94026 70.3810   5
  10   0   5-25.7700 86.6369   5
 -10   0  -5-8.09200 115.509   2
  10   0   6 172.998 81.3591   5
 -10   0  -6 294.476 156.316   2
 -10   0  -7-188.341 102.422   2
  10   0   7 25.0600 76.8173   5
  10   0   8 1218.85 205.717   5
  10   0   9-212.577 115.255   5
  10   0  10 1208.04 218.264   5
  10   1 -19 16.0555 109.798   4
  10  -1 -19-27.3777 121.613   4
 -10   1  19-188.081 116.121   6
  10   1 -18 268.240 150.651   4
  10  -1 -18 123.066 126.094   4
 -10   1  18-2.45638 79.9261   6
  10   1 -17 331.442 135.541   4
 -10   1  17 442.069 145.177   6
  10   1 -16-2.91178 88.9353   4
 -10  -1  16 177.090 104.046   6
 -10   1  16 141.109 131.866   6
  10   1 -15 122.374 108.074   4
  10   1 -14 383.418 145.713   4
  10   1 -13 801.286 181.653   4
  10   1 -12 11826.7 612.153   4
  10   1 -11 3590.99 321.417   4
  10   1 -10 17677.8 690.695   4
  10   1  -9 378.428 94.6841   4
  10  -1  -9 346.507 45.2965   5
 -10   1   8 7144.24 524.443   1
  10  -1  -8 7224.66 219.661   5
 -10  -1   8 7049.06 224.178   5
  10   1  -8 6784.12 396.959   4
  10   1  -7-18.5195 60.1368   4
  10  -1  -7 27.9693 34.5110   5
 -10  -1   7 28.1513 29.4383   5
 -10   1   7 89.7033 109.693   1
 -10   1   6 791.207 200.529   1
  10  -1  -6 927.226 98.6193   5
 -10  -1   6 835.168 91.4943   5
  10   1  -6 992.658 153.145   4
 -10   1   5 182.657 137.525   1
  10  -1  -5 144.492 49.0600   5
  10   1  -5 170.012 77.9403   4
 -10  -1   4 9301.86 544.222   1
  10  -1  -4 9833.22 346.377   5
 -10  -1   4 9540.21 338.533   5
 -10   1   4 9388.71 590.879   1
 -10  -1   3-26.1016 103.916   1
 -10   1   3 62.4936 109.425   1
  10   1  -3 47.8159 71.9430   5
  10  -1  -3 39.5042 48.8605   5
 -10  -1   3 95.9621 52.9295   5
  10   1  -2 738.789 128.887   5
  10  -1  -2 786.978 118.307   5
 -10  -1   2 514.321 147.959   1
  10  -1  -2 571.441 61.1922   4
  10   1  -1 6885.90 361.976   5
  10  -1  -1 6989.46 334.084   5
 -10  -1   1 6281.52 447.063   1
  10   1   0 2717.05 237.893   5
  10  -1   0 2536.49 216.088   5
 -10   1  -1-112.735 141.353   2
  10   1   1 72.8769 80.9942   5
  10  -1   1 48.3976 65.3502   5
  10   1   2 3847.93 301.076   5
  10  -1   2 3919.33 279.659   5
 -10  -1  -2 4533.55 404.724   2
 -10   1  -2 3484.23 404.924   2
  10   1   3 5143.30 354.815   5
  10  -1   3 5041.52 328.711   5
 -10  -1  -3 4376.43 392.049   2
 -10   1  -3 4475.82 450.128   2
 -10  -1  -4 628.675 161.909   2
  10   1   4 584.687 124.005   5
 -10   1  -4 610.858 191.458   2
  10  -1   4 619.051 124.145   5
  10   1   5-8.49080 84.7854   5
  10  -1   5-27.3978 69.9387   5
 -10  -1  -5-28.3094 88.4231   2
 -10   1  -5 159.594 134.091   2
  10  -1   6 1654.24 216.529   5
  10   1   6 1595.34 222.102   5
 -10  -1  -6 1761.68 281.210   2
 -10   1  -6 1566.92 310.995   2
 -10   1  -7 78.4991 146.706   2
 -10  -1  -7-71.9978 93.7039   2
  10   1   7-77.5430 88.4268   5
  10  -1   7 18.6268 70.9946   5
  10   1   8 237.875 105.939   5
  10  -1   8 473.104 137.699   5
  10   1   9-5.97258 74.2613   5
  10  -1   9 86.8331 84.1637   5
  10   1  10-19.9160 98.6757   5
  10  -1  10-21.7386 91.3467   5
 -10   2  20-18.4084 103.097   6
 -10   2  19-70.2668 138.312   6
  10   2 -19 80.6476 139.618   4
 -10   2  18 196.906 141.892   6
  10   2 -18 99.7062 141.159   4
 -10   2  17 333.772 156.275   6
  10   2 -17 313.016 174.306   4
 -10   2  16 315.070 146.668   6
  10   2 -16 84.6199 117.151   4
 -10   2  15 648.724 206.548   6
  10   2 -15 45.6509 93.1131   4
  10   2 -14 288.892 126.656   4
  10   2 -13-83.1660 105.496   4
 -10  -2  12 2106.26 106.292   5
  10   2 -12 2650.65 317.054   4
 -10  -2  11 2174.71 213.995   3
 -10  -2  11 2168.87 118.083   5
  10   2 -11 2270.08 287.073   4
 -10   2  10 3837.04 413.094   1
 -10  -2  10 3856.60 281.066   3
 -10  -2  10 3831.25 169.149   5
  10  -2 -10 3132.17 116.862   5
  10   2 -10 3892.14 361.321   4
 -10  -2   9 768.934 82.7637   5
  10  -2  -9 708.232 69.0260   5
 -10  -2   9 702.144 135.625   3
 -10   2   9 800.401 203.852   1
  10   2  -9 683.466 152.672   4
 -10   2   8 5991.54 504.570   1
 -10  -2   8 5976.34 346.882   3
 -10  -2   8 5652.37 234.010   5
  10  -2  -8 5555.14 209.850   5
  10   2  -8 5724.84 406.974   4
 -10  -2   7 5854.27 344.157   3
 -10   2   7 5477.09 478.968   1
  10  -2  -7 5881.83 237.144   5
  10   2  -7 5661.42 385.243   4
 -10  -2   6 3860.48 283.678   3
  10  -2  -6 3465.26 194.148   5
 -10   2   6 3946.47 398.125   1
 -10  -2   5 926.640 112.290   5
  10  -2  -5 895.381 110.761   5
 -10   2   5 768.325 202.814   1
 -10  -2   5 1090.98 165.967   3
 -10  -2   4 5272.62 330.600   3
 -10  -2   4 5391.78 277.420   5
  10  -2  -4 5305.55 265.163   5
 -10   2   4 5096.76 450.370   1
  10  -2  -3 1512.07 154.082   5
 -10  -2   3 1510.72 226.435   1
 -10  -2   3 1378.93 175.359   3
 -10  -2   2 291.655 128.314   1
  10  -2  -2 322.275 76.2171   5
 -10  -2   2 232.801 79.4426   3
 -10  -2   1 289.520 117.635   1
 -10  -2   1 353.171 59.2398   4
  10  -2  -1 493.870 98.9286   5
 -10  -2   1 284.741 82.9735   3
 -10  -2   0 1255.23 198.783   1
 -10   2   0 1658.20 294.805   2
  10  -2   0 1421.97 165.542   5
 -10  -2   0 1179.99 157.757   3
 -10  -2   0 1134.12 92.1823   4
 -10  -2  -1 410.710 51.5203   4
 -10   2  -1 529.724 178.134   2
  10  -2   1 762.925 131.574   5
 -10  -2  -1 526.111 124.065   3
 -10  -2  -2 118.987 26.2583   4
 -10   2  -2 298.033 168.217   2
  10  -2   2 348.780 104.664   5
 -10  -2  -2 393.227 117.462   3
 -10  -2  -2 119.499 88.1395   2
 -10  -2  -3 587.037 153.005   2
 -10   2  -3 359.195 164.358   2
  10  -2   3 512.764 118.730   5
 -10  -2  -4 5822.24 428.535   2
 -10   2  -4 4840.81 512.509   2
  10  -2   4 5161.52 352.660   5
 -10  -2  -5 2088.40 262.552   2
  10   2   5 1608.15 228.258   5
  10  -2   5 1633.90 209.668   5
 -10   2  -5 1362.82 297.112   2
  10  -2   6 1188.78 190.984   5
 -10   2  -6 1032.07 287.020   2
 -10  -2  -6 1474.27 232.145   2
 -10   2  -7 299.123 182.842   2
  10  -2   7 397.585 124.689   5
  10  -2   8 155.714 81.7766   5
  10  -2   9 155.483 84.2147   5
  10  -2  10-224.191 120.448   5
 -10   3  20 58.8163 129.276   6
 -10   3  19 17.9571 99.1842   6
 -10   3  18 25.0177 124.967   6
  10   3 -18 155.577 150.424   4
 -10   3  17 1473.03 291.907   6
  10   3 -17 1479.92 305.212   4
 -10   3  16 162.580 146.213   6
  10   3 -16 91.1446 117.363   4
 -10   3  15 103.817 139.351   1
 -10   3  15 363.423 172.655   6
 -10  -3  15 138.430 85.1317   3
  10   3 -15 95.1509 111.649   4
 -10   3  14 2462.22 358.472   1
 -10  -3  14 2016.65 214.818   3
  10   3 -14 2033.18 327.970   4
 -10  -3  13 2419.14 238.819   3
  10   3 -13 2449.80 342.612   4
 -10   3  13 2354.60 348.178   1
 -10  -3  12 104.676 81.7505   3
  10   3 -12 185.759 123.778   4
 -10   3  12 271.307 142.453   1
 -10   3  11-89.8548 151.964   1
 -10  -3  11 34.2756 70.8475   3
  10   3 -11 50.7207 95.4850   4
 -10  -3  11 38.3517 30.9016   6
 -10  -3  10-9.53422 36.6726   6
 -10   3  10 85.7909 143.395   1
 -10  -3  10-51.9864 91.3060   3
 -10  -3   9 44.0313 34.9917   6
 -10  -3   9-34.2083 72.2922   3
 -10   3   9-57.6988 120.121   1
 -10  -3   8 63.6257 43.3828   6
 -10   3   8-7.48339 115.302   1
 -10  -3   8 57.2020 35.9264   5
 -10  -3   8 18.3209 71.7104   3
 -10  -3   7 146.960 54.5823   6
 -10  -3   7 113.719 51.7775   5
 -10  -3   7 109.409 86.5050   3
 -10   3   7-28.5034 136.420   1
 -10   3   6 825.918 211.327   1
 -10  -3   6 794.186 136.235   3
 -10  -3   5-16.9645 61.0747   4
 -10  -3   5-56.1279 83.4473   3
 -10  -3   4 1150.19 152.069   4
 -10  -3   4 1116.61 165.752   3
 -10  -3   3 2375.59 231.497   3
 -10  -3   3 2374.68 210.463   4
 -10  -3   2-11.7904 52.9118   4
 -10  -3   2 132.515 88.1214   3
 -10  -3   2 156.652 84.5648   1
 -10   3   2-86.9544 136.711   2
 -10  -3   1 23850.9 726.609   3
 -10  -3   1 23386.0 792.502   1
 -10  -3   1 22824.8 610.606   4
 -10   3   1 22872.0 1054.21   2
 -10   3   0 1680.86 310.661   2
 -10  -3   0 1598.43 208.162   3
 -10  -3   0 1388.18 206.302   1
 -10  -3   0 1404.05 153.893   4
 -10   3  -1 1024.66 242.982   2
 -10  -3  -1 1002.10 163.818   3
  10  -3   1 848.072 139.065   5
  10  -3   1 858.380 104.435   4
 -10  -3  -1 878.476 124.697   4
 -10   3  -2 825.317 217.229   2
 -10  -3  -2 998.617 163.340   3
  10  -3   2 894.407 149.801   5
 -10  -3  -2 925.849 116.692   4
 -10  -3  -3-42.9225 72.2380   2
 -10   3  -3 194.111 152.941   2
  10  -3   3-129.946 87.7893   5
 -10  -3  -3 112.577 73.3887   3
 -10  -3  -4 441.560 122.499   2
  10  -3   4 294.461 100.133   5
 -10   3  -4 313.712 174.364   2
 -10  -3  -4 372.203 107.922   3
  10  -3   5-147.590 87.1412   5
 -10  -3  -5-28.7819 65.1743   3
 -10   3  -5 17.6611 152.889   2
 -10   3  -6 299.116 178.806   2
  10  -3   6 356.611 115.752   5
 -10   3  -7 305.996 167.160   2
  10  -3   7 425.627 121.758   5
  10  -3   8-10.6467 64.3277   5
  10  -3   9-142.595 96.6323   5
 -10   4  19-14.0029 143.068   6
 -10   4  18 23.3012 114.103   6
 -10   4  17 34.3160 147.154   1
 -10   4  17 92.9907 164.191   6
 -10   4  16-190.492 155.556   1
 -10   4  16 68.8164 131.303   6
 -10  -4  16 196.288 92.0740   3
 -10   4  15 2.68713 105.066   1
 -10   4  15 193.027 162.459   6
 -10  -4  15 116.268 86.4328   3
 -10   4  14 155.580 156.338   1
 -10  -4  14 60.9532 73.7676   3
 -10   4  13 995.605 246.985   1
 -10  -4  13 957.617 165.859   3
 -10  -4  12 5901.55 389.911   3
 -10   4  12 5575.42 531.753   1
 -10   4  11 110.904 139.733   1
 -10  -4  11-5.47507 67.8542   3
 -10  -4  10 5922.34 392.089   3
 -10   4  10 5273.98 504.368   1
 -10  -4   9 2216.28 246.510   3
 -10   4   9 1998.97 320.966   1
 -10  -4   9 2006.53 191.961   6
 -10  -4   8 2409.54 252.305   3
 -10  -4   8 2231.89 209.402   6
 -10   4   8 2011.72 324.123   1
 -10  -4   7 307.964 95.0802   3
 -10  -4   6-152.351 99.5451   3
 -10  -4   5 350.347 99.2746   3
 -10  -4   4 5237.67 368.479   3
 -10   4   3 260.259 176.894   2
 -10  -4   3 113.645 71.9731   3
 -10  -4   2 677.680 146.454   1
 -10   4   2 786.726 240.940   2
 -10  -4   2 508.218 123.868   3
 -10  -4   1 25.6815 66.5243   1
 -10   4   1 145.789 153.474   2
 -10  -4   1 21.5063 91.9497   3
 -10  -4   1 66.0017 67.0589   4
 -10  -4   0 154.871 81.4153   1
 -10   4   0 153.012 139.526   2
 -10  -4   0 163.339 89.1183   3
 -10  -4   0 228.475 97.1185   4
 -10   4  -1 738.250 225.779   2
 -10  -4  -1 937.162 161.940   3
 -10   4  -2 235.139 140.232   2
 -10  -4  -2 225.550 104.679   3
 -10  -4  -2 250.373 92.7245   2
 -10  -4  -3 135.496 95.7220   3
 -10   4  -3-13.3446 130.445   2
 -10  -4  -4 206.188 90.4064   3
 -10   4  -4 258.711 168.925   2
 -10  -4  -5 648.817 143.223   3
  10  -4   5 369.315 125.124   5
 -10   4  -5 387.427 200.184   2
 -10   4  -6 110.429 185.398   2
  10  -4   6 27.9253 74.7199   5
 -10  -4  -6-124.296 88.6978   3
  10  -4   7 808.014 174.606   5
 -10  -4  -7 602.814 143.252   3
  10  -4   8 10.7053 76.1217   5
 -10   5  16 341.875 176.925   6
 -10  -5  16 153.567 78.7067   3
 -10   5  15 271.579 177.242   6
 -10  -5  15 176.485 72.7582   3
 -10   5  15 314.275 166.422   1
 -10   5  14-73.9506 142.514   1
 -10   5  14 250.858 186.222   6
 -10  -5  14 112.172 101.748   3
 -10  -5  13-44.7138 85.1807   3
 -10   5  13-124.415 167.909   1
 -10   5  12-93.8618 139.901   1
 -10  -5  12-14.8172 90.3866   3
 -10  -5  11-8.77689 111.631   3
 -10  -5  10 2497.19 277.278   3
 -10  -5   9 190.033 98.8760   3
 -10  -5   8 781.495 168.106   3
 -10  -5   7 4.29282 83.5967   3
 -10  -5   6 4723.14 379.469   3
 -10   5   6 4377.93 496.056   2
 -10   5   5 89.5050 132.949   2
 -10  -5   5 80.4623 84.4751   3
 -10   5   4 3.93803 117.684   2
 -10  -5   4 26.9258 107.632   3
 -10   5   3 185.182 161.352   2
 -10  -5   3 378.575 135.816   3
 -10   5   2-21.4933 139.781   2
 -10  -5   2-19.0310 99.0940   3
 -10   5   1 3159.91 440.418   2
 -10  -5   1 3161.77 273.927   1
 -10  -5   1 3282.30 316.092   3
 -10  -5   0 266.333 119.561   3
 -10  -5   0 176.194 76.6466   1
 -10  -5  -1 805.757 166.777   3
 -10   5  -1 724.428 253.667   2
 -10  -5  -2 913.382 174.916   3
 -10   5  -2 1179.79 312.182   2
 -10  -5  -3 1148.35 203.564   3
 -10   5  -3 1220.18 304.628   2
 -10  -5  -4 79.5713 76.5329   3
 -10   5  -4 257.909 206.746   2
 -10   5  -5 979.786 305.113   2
 -10  -5  -5 1092.65 189.738   3
 -10  -5  -6 32.7452 76.9801   3
 -10  -5  -7 420.229 138.507   3
  10  -5   7 351.245 138.547   5
 -10  -6  15 245.308 111.139   3
 -10   6  14 438.395 192.409   6
 -10  -6  14 138.585 111.601   3
 -10   6  13 519.863 231.069   6
 -10  -6  13 269.155 129.292   3
 -10   6  12 671.601 261.282   6
 -10  -6  12 76.4926 81.7855   3
 -10   6  11 527.907 236.436   6
 -10  -6  11 369.414 123.430   3
 -10  -6  10-143.380 117.769   3
 -10   6   9 242.835 155.893   2
 -10  -6   9 219.490 108.684   3
 -10   6   8 136.323 154.023   2
 -10  -6   8 174.993 94.9078   3
 -10   6   7 79.1215 133.274   2
 -10  -6   7 74.4371 92.8771   3
 -10   6   6 344.057 178.671   2
 -10  -6   6 211.383 126.613   3
 -10   6   5 460.235 185.618   2
 -10  -6   5 540.390 158.088   3
 -10   6   4-66.6002 120.008   2
 -10  -6   4 1.86664 83.6533   3
 -10  -6   3-207.456 101.818   3
 -10   6   3 168.254 150.506   2
 -10  -6   2 841.689 177.158   3
 -10   6   2 767.206 263.130   2
 -10  -6   1 236.569 125.160   3
 -10   6   1 195.644 157.573   2
 -10  -6   0 10.3658 91.3214   3
 -10   6   0 255.642 154.685   2
 -10  -6  -1 177.514 104.524   3
 -10   6  -1 535.252 250.936   2
 -10  -6  -2 96.0480 77.9781   3
 -10   6  -2 228.028 176.473   2
 -10   6  -3 555.915 250.573   2
 -10  -6  -3 88.4955 93.6965   3
 -10   6  -4 219.932 192.829   2
 -10  -6  -4 418.961 142.489   3
 -10  -6  -5 907.423 193.157   3
 -10  -6  -6 250.498 119.514   3
 -10  -7  14-171.184 118.425   3
 -10  -7  13 171.422 112.103   3
 -10  -7  12-2.20569 106.757   3
 -10   7  11 334.346 214.614   6
 -10  -7  11 38.3654 119.887   3
 -10   7  10 997.956 286.365   6
 -10   7  10 426.409 206.317   2
 -10  -7  10 998.315 244.078   3
 -10   7   9 443.450 220.269   6
 -10   7   9 242.608 164.836   2
 -10  -7   9 104.844 113.893   3
 -10   7   8-115.287 158.648   2
 -10  -7   8 86.9144 122.688   3
 -10  -7   7 252.704 148.609   3
 -10   7   7 161.776 161.634   2
 -10  -7   6 86.5939 108.683   3
 -10   7   6-245.314 199.872   2
 -10  -7   5-129.546 120.904   3
 -10   7   5 60.4683 127.055   2
 -10  -7   4 1063.36 229.631   3
 -10   7   4 995.512 276.389   2
 -10  -7   3 1743.37 297.784   3
 -10   7   3 1350.75 329.293   2
 -10  -7   2 134.696 98.8604   3
 -10   7   2-29.2081 171.807   2
 -10  -7   1 1210.19 233.928   3
 -10   7   1 987.280 318.553   2
 -10  -7   0 143.072 96.1412   3
 -10   7   0 348.054 225.353   2
 -10   7  -1 350.183 219.839   2
 -10  -7  -1 278.979 115.841   3
 -10   7  -2 164.147 200.206   2
 -10  -7  -2-50.3491 92.3528   3
 -10  -7  -3 24.4866 88.4292   3
 -10  -7  -4 186.718 130.592   3
 -10  -7  -5 408.961 153.058   3
 -10   8   7-335.898 193.571   2
 -10   8   6 458.272 221.760   6
 -10   8   6 48.9152 136.675   2
 -10   8   5 846.991 253.809   6
 -10   8   5 491.206 222.240   2
 -10   8   4 158.809 195.712   2
 -10   8   3 313.449 210.653   2
 -10   8   2 4.76820 150.083   2
  11   0 -19 145.581 114.803   4
  11   0 -18-45.8504 103.615   4
 -11   0  18 64.3640 75.1258   6
  11   0 -17 232.261 119.874   4
 -11   0  17 464.645 156.392   6
  11   0 -16-94.6896 85.8884   4
  11   0 -15 652.051 163.547   4
  11   0 -14-55.0678 96.5771   4
  11   0 -13 550.384 151.816   4
  11   0 -12 17.5582 64.6085   4
  11   0 -11 6212.93 409.813   4
  11   0 -10-21.0703 64.0035   4
  11   0  -9 11497.1 505.787   4
  11   0  -8-75.3929 72.9438   4
  11   0  -7 426.021 96.5499   4
 -11   0   7 674.102 196.811   1
  11   0  -6-45.6803 58.2581   4
  11   0  -6-19.4788 43.5120   5
 -11   0   6 51.3383 120.930   1
 -11   0   5 1058.94 218.931   1
  11   0  -5 1408.39 143.510   5
  11   0  -5 1503.69 153.590   4
  11   0  -4-40.7705 62.3488   5
 -11   0   4-26.1739 107.948   1
  11   0  -4-113.577 58.1781   4
 -11   0   3 108.854 115.935   1
  11   0  -3 86.1523 55.7914   5
 -11   0   2-40.3128 118.021   1
  11   0  -2-82.5822 71.8656   5
  11   0  -1 1818.66 194.037   5
  11   0   0 140.117 78.3837   5
  11   0   1-135.659 95.3192   5
 -11   0  -1-138.621 132.888   2
 -11   0  -2-100.815 113.174   2
  11   0   2-50.3113 89.2090   5
 -11   0  -3 304.684 153.921   2
  11   0   3 489.692 120.070   5
 -11   0  -4-57.7566 100.949   2
  11   0   4-71.3277 79.3278   5
  11   0   5 1260.84 200.200   5
 -11   0  -5 1028.63 244.128   2
  11   0   6 92.1263 71.9365   5
 -11   0  -6 180.751 137.532   2
 -11   0  -7 100.602 129.356   2
  11   0   7 132.909 75.5947   5
  11   0   8-32.2662 67.1239   5
  11   0   9 325.882 146.274   5
  11   1 -19 10.2768 108.404   4
  11  -1 -19 65.3775 128.883   4
 -11   1  19 91.3674 104.421   6
  11   1 -18 84.9730 98.0077   4
  11  -1 -18 29.2115 79.3883   4
 -11   1  18 18.8558 89.1570   6
  11   1 -17 121.141 111.202   4
  11  -1 -17-2.56063 76.4754   4
 -11   1  17 35.3317 95.1061   6
  11   1 -16 23.4942 99.6446   4
  11  -1 -16 54.9175 92.1384   4
  11   1 -15 108.709 98.4766   4
  11   1 -14 211.630 124.561   4
  11   1 -13 871.214 190.410   4
  11   1 -12 2606.48 295.610   4
  11   1 -11 2210.50 265.757   4
  11   1 -10 11125.2 558.705   4
 -11   1   9 4519.25 454.540   1
  11  -1  -9 3841.96 162.120   5
  11   1  -9 4345.12 336.223   4
  11   1  -8 28.6806 73.9666   4
  11  -1  -8 59.9730 49.1347   5
 -11   1   8 209.415 163.909   1
 -11   1   7 15461.0 801.503   1
  11  -1  -7 15457.9 397.711   5
  11   1  -7 16293.7 617.973   4
 -11   1   6 661.454 214.425   1
  11  -1  -6 382.669 81.7453   5
  11   1  -6 443.699 113.194   4
 -11  -1   5 10308.9 608.974   1
  11  -1  -5 10312.7 363.894   5
 -11  -1   5 10643.4 366.788   5
 -11   1   5 9621.69 631.489   1
 -11  -1   4 113.014 122.029   1
  11  -1  -4 177.803 52.0724   4
  11  -1  -4 386.825 88.4891   5
 -11   1   4 158.092 121.622   1
 -11  -1   4 232.841 73.7502   5
  11   1  -3 4162.36 285.755   5
 -11  -1   3 3858.17 386.392   1
  11  -1  -3 4073.84 253.779   5
 -11   1   3 3671.65 395.606   1
  11  -1  -3 4098.39 185.743   4
 -11  -1   2 247.128 141.306   1
  11   1  -2 442.115 111.755   5
  11  -1  -2 295.908 85.0274   5
  11  -1  -2 264.394 41.8644   4
  11   1  -1 4820.99 320.746   5
  11  -1  -1 4625.31 290.042   5
 -11  -1   1 4441.17 409.916   1
  11   1   0 73.9303 77.6004   5
  11  -1   0 5.81087 60.6791   5
 -11   1   0-157.407 162.459   2
  11   1   1 4839.01 345.024   5
  11  -1   1 4684.90 309.066   5
 -11   1  -1 4533.88 470.847   2
 -11  -1  -2 275.876 138.540   2
 -11   1  -2 193.286 152.120   2
  11   1   2 108.620 94.4626   5
  11  -1   2 111.533 75.4865   5
 -11  -1  -3-1.53914 97.0645   2
 -11   1  -3-89.0814 142.706   2
  11   1   3 5.29067 65.1105   5
  11  -1   3-109.217 84.9070   5
  11   1   4 733.320 153.709   5
 -11  -1  -4 729.418 183.027   2
 -11   1  -4 903.027 231.407   2
  11  -1   4 593.382 140.375   5
  11   1   5 247.965 92.9186   5
  11  -1   5 356.989 108.555   5
 -11  -1  -5 194.605 112.261   2
 -11   1  -5 286.796 154.127   2
  11   1   6 343.271 119.464   5
  11  -1   6 324.813 120.011   5
 -11  -1  -6 120.886 122.203   2
 -11   1  -6 121.191 149.194   2
 -11   1  -7 1338.44 303.023   2
 -11  -1  -7 1047.95 244.321   2
  11   1   7 1020.85 199.237   5
  11  -1   7 1353.31 220.217   5
  11   1   8 264.546 121.579   5
  11  -1   8 180.505 103.799   5
  11   1   9 64.5088 94.7014   5
  11  -1   9 20.0468 80.9076   5
 -11   2  20-306.807 150.160   6
 -11   2  19-92.1199 130.914   6
  11   2 -19 209.451 157.252   4
 -11   2  18 176.326 138.192   6
  11   2 -18-83.3770 116.044   4
 -11   2  17 1068.19 259.438   6
  11   2 -17 565.885 211.537   4
 -11   2  16 450.689 177.109   6
  11   2 -16 374.687 166.067   4
  11   2 -15 142.000 150.677   4
  11   2 -14 2603.23 340.810   4
  11   2 -13 180.186 127.431   4
 -11   2  12 244.716 178.277   1
  11   2 -12-79.4501 108.207   4
 -11  -2  11 622.924 66.7137   5
 -11   2  11 822.383 245.756   1
  11   2 -11 625.899 174.346   4
 -11  -2  10 1488.30 190.036   3
  11  -2 -10 1105.03 81.3043   5
 -11  -2  10 1460.84 109.658   5
 -11   2  10 1136.63 255.978   1
  11   2 -10 1274.58 222.655   4
 -11   2   9 1667.95 294.097   1
 -11  -2   9 1641.60 202.524   3
  11  -2  -9 1605.23 115.251   5
 -11  -2   9 1602.01 125.541   5
  11   2  -9 1711.87 242.582   4
 -11   2   8 167.710 143.762   1
  11  -2  -8 5.49837 33.5290   5
 -11  -2   8 187.677 102.433   3
  11   2  -8 26.5317 86.5292   4
 -11  -2   7 18779.7 635.370   3
  11  -2  -7 18199.1 444.088   5
 -11   2   7 17319.0 870.683   1
 -11   2   6 323.014 170.337   1
 -11  -2   6 396.388 79.6596   5
  11  -2  -6 403.714 80.5112   5
 -11  -2   6 635.866 149.180   3
 -11   2   5 790.021 198.276   1
  11  -2  -5 1053.26 125.428   5
 -11  -2   5 1371.28 188.408   3
 -11   2   4-204.371 168.649   1
 -11  -2   4 55.6524 112.883   1
  11  -2  -4-62.4108 58.0969   5
 -11  -2   4-39.5787 66.8463   3
 -11  -2   3 93.4092 127.778   1
  11  -2  -3 4.98424 46.9500   5
 -11  -2   3 21.8276 71.0497   3
 -11  -2   2 645.067 173.676   1
  11  -2  -2 715.270 116.054   5
 -11  -2   2 710.293 139.032   3
  11  -2  -1 287.546 90.8469   5
 -11  -2   1 277.425 117.120   1
 -11  -2   1 204.883 90.7023   3
 -11   2   1 386.287 160.331   2
 -11   2   0 1740.08 313.703   2
 -11  -2   0 1913.49 217.680   3
  11  -2   0 2043.55 208.837   5
 -11   2  -1-133.672 164.280   2
  11  -2   1 73.9689 65.1025   5
  11  -2   2 11876.0 519.634   5
 -11  -2  -2 13026.6 676.602   2
 -11   2  -2 11047.9 758.728   2
  11  -2   3 2432.92 248.348   5
 -11   2  -3 2107.26 362.143   2
 -11  -2  -3 2261.78 288.000   2
 -11  -2  -4 1890.54 274.551   2
  11  -2   4 2051.42 242.919   5
 -11   2  -4 1483.70 309.326   2
 -11  -2  -5 1912.59 287.042   2
  11  -2   5 2012.15 246.448   5
 -11   2  -5 1674.99 334.769   2
  11  -2   6 403.739 126.847   5
 -11   2  -6 326.428 179.942   2
 -11  -2  -6 335.406 142.899   2
 -11   2  -7 466.884 217.961   2
  11  -2   7 262.497 118.764   5
  11  -2   8 10.3055 101.328   5
  11  -2   9-109.738 92.3417   5
 -11   3  20-43.2036 154.876   6
 -11   3  19-65.6310 129.285   6
 -11   3  18 107.702 174.561   1
 -11   3  18-91.1241 111.622   6
  11   3 -18 194.840 163.053   4
 -11   3  17 0.36395 116.853   1
 -11   3  17 217.589 168.640   6
  11   3 -17 91.8090 144.716   4
 -11   3  16-138.157 128.274   1
  11   3 -16-10.1122 102.112   4
 -11   3  15 203.004 153.441   1
  11   3 -15 291.102 138.154   4
 -11  -3  14 541.355 132.711   3
 -11   3  14 606.062 211.477   1
  11   3 -14 259.015 147.413   4
 -11  -3  13 591.938 131.215   3
  11   3 -13 400.419 165.833   4
 -11   3  13 429.690 176.647   1
 -11   3  12 1903.84 332.935   1
 -11  -3  12 1918.69 227.049   3
  11   3 -12 1678.19 273.165   4
 -11   3  11 335.675 187.842   1
  11  -3 -11 284.319 48.9179   5
 -11  -3  11 328.582 111.774   3
 -11  -3  10 327.836 71.0412   6
 -11   3  10 462.632 194.594   1
 -11  -3  10 376.025 111.416   3
 -11  -3   9 3790.83 305.014   3
 -11  -3   9 3395.25 215.464   5
 -11   3   9 3399.12 411.027   1
 -11  -3   8 3984.72 315.144   3
 -11  -3   8 4072.27 244.257   5
 -11   3   8 3735.17 431.510   1
 -11  -3   7 2853.36 269.203   3
 -11   3   7 2258.27 348.270   1
 -11   3   6 1151.35 261.175   1
 -11  -3   6 1391.19 185.594   3
 -11  -3   5 10138.4 490.394   3
 -11  -3   5 10233.8 446.644   4
 -11  -3   4 5786.80 376.209   3
 -11  -3   4 5179.73 306.094   4
 -11  -3   3 211.953 61.7009   4
 -11  -3   3 339.454 117.690   3
 -11  -3   3 279.937 125.429   1
 -11  -3   2 321.808 81.3797   4
 -11   3   2 407.056 186.363   2
 -11  -3   2 493.020 149.921   1
 -11  -3   2 566.509 140.698   3
  11  -3  -2 510.688 112.834   5
 -11  -3   1 17309.3 650.573   3
  11  -3  -1 16903.5 584.224   5
 -11  -3   1 16550.4 710.311   1
 -11  -3   1 16139.2 484.225   4
 -11   3   1 16767.7 940.236   2
 -11   3   0 79.8159 121.145   2
 -11  -3   0 68.5454 91.2700   1
  11  -3   0 172.339 95.8074   5
 -11  -3   0 105.350 95.0516   3
 -11   3  -1 932.767 251.699   2
  11  -3   1 795.935 147.728   5
 -11  -3  -1 1050.56 173.161   3
 -11   3  -2-92.8003 123.115   2
  11  -3   2-85.4803 86.7429   5
 -11  -3  -2 23.5417 68.9126   3
 -11  -3  -2-40.0166 91.1485   2
 -11  -3  -3 41.3579 79.4280   2
 -11   3  -3 206.216 159.214   2
  11  -3   3-93.4015 78.1027   5
 -11  -3  -3-5.79670 71.7143   3
  11  -3   4 23.9755 62.8003   5
 -11   3  -4 171.903 145.669   2
 -11  -3  -4 162.253 101.728   3
  11  -3   5-11.6752 59.5433   5
 -11   3  -5 208.788 193.815   2
 -11   3  -6 1063.60 299.925   2
  11  -3   6 625.835 153.137   5
 -11   3  -7 85.6883 157.619   2
  11  -3   7-14.6016 84.1079   5
  11  -3   8-32.3966 77.8301   5
 -11   4  18-67.5429 158.852   1
 -11   4  18 492.474 206.531   6
 -11   4  17 174.848 164.487   1
 -11   4  17 90.0771 113.798   6
 -11   4  16 164.539 173.691   6
 -11   4  16 67.1377 169.946   1
 -11  -4  16 150.400 95.6119   3
 -11   4  15 249.268 200.560   6
 -11   4  15 60.8331 125.993   1
 -11  -4  15 80.7125 82.8169   3
 -11  -4  14 3630.27 316.205   3
 -11   4  14 3288.05 445.761   1
 -11  -4  13 207.944 107.520   3
 -11   4  13-49.9753 121.094   1
 -11   4  12 227.597 165.229   1
 -11  -4  12 512.608 127.501   3
 -11   4  11 988.000 250.502   1
 -11  -4  11 1302.44 194.087   3
 -11   4  10 1869.52 324.319   1
 -11  -4  10 1915.45 234.469   3
 -11   4   9 499.136 190.437   1
 -11  -4   9 858.093 161.276   3
 -11  -4   8-25.4762 71.6905   3
 -11  -4   7 582.556 133.364   3
 -11  -4   6-42.4307 88.0207   3
 -11  -4   5-64.6203 85.8998   3
 -11  -4   4-7.88407 70.8418   3
 -11   4   4-47.6051 134.905   2
 -11   4   3-26.9024 116.822   2
 -11  -4   3 28.6853 69.9317   3
 -11   4   2 1818.50 336.031   2
 -11  -4   2 1651.18 214.344   3
 -11  -4   2 1407.52 206.520   1
 -11   4   1 519.161 197.469   2
 -11  -4   1 505.764 137.720   3
 -11  -4   1 384.215 120.089   1
 -11  -4   0-53.4950 77.3022   1
 -11  -4   0 15.0504 79.2212   3
 -11   4  -1-66.0176 148.149   2
 -11  -4  -1 47.5335 75.6446   3
 -11  -4  -2 1887.23 234.658   3
 -11   4  -2 1864.24 368.312   2
 -11  -4  -3 318.941 121.025   3
 -11   4  -3 280.899 202.166   2
  11  -4   3 340.359 105.665   5
  11  -4   4 832.919 163.547   5
 -11  -4  -4 737.025 160.840   3
 -11   4  -4 489.630 228.181   2
  11  -4   5-46.3644 78.0686   5
 -11  -4  -5 88.4010 90.8714   3
 -11   4  -5 144.791 204.739   2
 -11   4  -6 57.3336 163.458   2
  11  -4   6 488.388 148.102   5
 -11  -4  -6 417.072 124.947   3
  11  -4   7-91.2027 87.2844   5
 -11   5  16 215.958 140.671   6
 -11   5  16 251.724 177.665   1
 -11  -5  16 85.9396 96.4387   3
 -11  -5  15 58.5553 87.4587   3
 -11   5  15-8.78178 140.457   1
 -11   5  14 24.5312 152.732   1
 -11  -5  14-2.62540 74.7637   3
 -11   5  13 136.221 148.012   1
 -11  -5  13-14.5661 76.8860   3
 -11  -5  12 150.307 89.1915   3
 -11  -5  11 143.886 91.1252   3
 -11  -5  10 753.580 162.125   3
 -11  -5   9 848.902 176.175   3
 -11  -5   8 19.1675 83.9003   3
 -11  -5   7 1920.63 252.639   3
 -11  -5   6 1745.31 239.972   3
 -11   5   6 1288.88 292.441   2
 -11   5   5 88.0155 160.655   2
 -11  -5   5 269.754 122.627   3
 -11   5   4 1901.94 352.244   2
 -11  -5   4 1991.15 254.038   3
 -11   5   3 375.781 160.340   2
 -11  -5   3 552.474 150.520   3
 -11   5   2 199.821 138.118   2
 -11  -5   2 185.078 95.2642   3
 -11  -5   2 176.535 100.706   1
 -11   5   1 92.8316 124.341   2
 -11  -5   1 126.328 99.1025   1
 -11  -5   1 241.449 111.785   3
 -11   5   0 629.276 271.574   2
 -11  -5   0 790.062 165.496   3
 -11  -5  -1 1282.63 213.226   3
 -11   5  -1 1225.92 295.797   2
 -11  -5  -2 398.204 118.743   3
 -11   5  -2 436.837 235.632   2
 -11  -5  -3 36.0513 81.0217   3
 -11   5  -3 232.336 198.097   2
 -11  -5  -4-10.8071 84.4696   3
 -11   5  -4-138.642 181.679   2
 -11   5  -5 273.049 216.441   2
 -11  -5  -5 438.947 144.440   3
  11  -5   5 454.405 136.520   5
 -11  -5  -6-39.7762 85.9084   3
 -11  -6  16 30.7492 73.6544   3
 -11  -6  15 89.8387 121.714   3
 -11  -6  14 267.828 117.437   3
 -11   6  13 636.826 252.981   6
 -11  -6  13-6.33688 91.3028   3
 -11   6  12 666.350 256.320   6
 -11  -6  12 75.4034 99.0703   3
 -11  -6  11 34.4975 109.384   3
 -11  -6  10 1139.38 214.247   3
 -11   6  10 963.852 269.174   2
 -11   6   9 153.129 157.859   2
 -11  -6   9 290.635 124.301   3
 -11   6   8 143.913 150.721   2
 -11  -6   8 27.5002 94.1660   3
 -11   6   7 795.899 243.141   2
 -11  -6   7 749.501 168.641   3
 -11   6   6-150.110 173.444   2
 -11  -6   6-138.617 114.237   3
 -11   6   5 426.266 205.821   2
 -11  -6   5 1353.70 227.316   3
 -11   6   4-63.1555 158.807   2
 -11  -6   4 163.631 112.250   3
 -11   6   3 1696.18 350.365   2
 -11  -6   3 1444.12 236.796   3
 -11  -6   2 30.0904 98.2042   3
 -11   6   2 285.092 179.881   2
 -11  -6   1 386.747 136.789   3
 -11   6   1 375.997 203.029   2
 -11  -6   0 1751.89 258.565   3
 -11   6   0 1768.22 378.594   2
 -11  -6  -1 270.091 124.647   3
 -11   6  -1 536.402 234.616   2
 -11  -6  -2 145.456 96.5431   3
 -11   6  -2 494.388 253.390   2
 -11   6  -3 220.521 219.945   2
 -11  -6  -3 115.727 79.1642   3
 -11  -6  -4 54.4771 80.2148   3
 -11  -6  -5 39.7248 84.3922   3
 -11  -6  -6-179.531 103.781   3
 -11   7  11 289.220 195.340   2
 -11  -7  11 284.040 153.700   3
 -11   7  10 1737.95 368.679   2
 -11  -7  10 1718.98 301.027   3
 -11   7   9 158.634 170.751   2
 -11  -7   9 200.265 142.250   3
 -11   7   8-128.335 152.630   2
 -11  -7   8 334.354 170.654   3
 -11   7   7 131.975 152.714   2
 -11  -7   7 347.101 140.220   3
 -11  -7   6-93.7379 140.377   3
 -11   7   6 61.4830 131.414   2
 -11  -7   5 488.153 169.538   3
 -11   7   5 320.751 198.075   2
 -11  -7   4 256.000 126.661   3
 -11   7   4 57.6888 155.834   2
 -11  -7   3 912.532 204.236   3
 -11   7   3 1119.67 326.543   2
 -11  -7   2-143.723 130.706   3
 -11   7   2-136.260 164.724   2
 -11  -7   1 150.297 93.7555   3
 -11   7   1 87.1014 155.381   2
 -11  -7   0 323.015 133.834   3
 -11   7   0 427.361 225.819   2
 -11  -7  -1 197.283 130.610   3
 -11  -7  -2-1.05713 102.728   3
 -11   8   8 220.668 185.958   2
 -11   8   7 36.8331 149.941   2
 -11   8   6 231.511 195.348   2
 -11   8   5-178.641 177.906   2
 -11   8   4-5.93059 145.150   2
  12   0 -19-22.5044 129.193   4
  12   0 -18 1660.00 303.856   4
 -12   0  18 1664.25 271.208   6
  12   0 -17-62.1010 84.9854   4
  12   0 -16-118.134 113.360   4
  12   0 -15-92.7017 84.0093   4
  12   0 -14 1462.86 239.577   4
  12   0 -13 50.8772 86.4234   4
  12   0 -12 1388.93 214.301   4
  12   0 -11 101.697 98.2741   4
  12   0 -10 1089.76 173.800   4
  12   0  -9-6.21319 54.7396   4
 -12   0   8 13268.8 769.671   1
  12   0  -8 13623.2 538.251   4
  12   0  -7 32.9818 60.9281   4
  12   0  -7-51.5181 57.2095   5
 -12   0   7-25.4796 115.900   1
  12   0  -6 164.850 68.2086   4
 -12   0   6 182.546 153.131   1
  12   0  -6 254.403 76.5927   5
  12   0  -5-52.7014 60.6106   5
 -12   0   5 100.239 113.247   1
  12   0  -5 35.8143 59.1382   4
 -12   0   4 221.252 148.383   1
  12   0  -4 358.635 93.2166   5
  12   0  -4 373.861 76.1625   4
 -12   0   3-197.959 165.155   1
  12   0  -3-34.1738 52.9008   5
  12   0  -2 4170.83 291.321   5
  12   0  -1 17.9965 67.6312   5
  12   0   0 1086.21 162.219   5
 -12   0  -1-47.8784 123.635   2
  12   0   1 31.8012 72.3822   5
  12   0   2 5317.82 372.237   5
 -12   0  -2 5266.73 502.382   2
 -12   0  -3-87.1259 151.286   2
  12   0   3-42.8862 81.8111   5
  12   0   4 2455.99 268.392   5
 -12   0  -4 1711.93 315.886   2
  12   0   5-65.4890 96.1910   5
 -12   0  -5 288.626 175.571   2
  12   0   6 818.712 182.929   5
 -12   0  -6 981.553 272.597   2
 -12   0  -7-40.9265 117.748   2
  12   0   7-15.8029 76.6694   5
  12   0   8-67.2547 93.3975   5
  12   1 -19 343.239 186.003   4
  12  -1 -19 44.4165 132.632   4
 -12   1  19 20.5491 108.596   6
  12   1 -18 260.528 148.733   4
  12  -1 -18 332.519 146.822   4
 -12   1  18 543.482 185.554   6
  12   1 -17 297.015 128.092   4
  12  -1 -17 363.793 158.625   4
  12   1 -16-141.561 144.623   4
  12  -1 -16 171.858 111.142   4
  12   1 -15 129.069 127.127   4
  12  -1 -15 188.870 119.266   4
  12   1 -14 1885.56 279.949   4
  12   1 -13 1038.15 203.655   4
  12   1 -12-31.8668 80.7049   4
  12   1 -11 653.567 157.185   4
  12   1 -10 118.176 75.4605   4
 -12   1  10-51.5661 113.507   1
  12  -1  -9 111.497 45.6723   5
 -12   1   9 184.805 125.064   1
  12   1  -9 203.078 98.6726   4
 -12   1   8 6930.32 581.084   1
  12  -1  -8 7001.25 274.744   5
  12   1  -8 7264.11 441.625   4
 -12   1   7 6127.24 543.356   1
  12  -1  -7 6315.66 283.481   5
  12   1  -7 6537.74 403.464   4
  12  -1  -6 1710.73 158.605   5
 -12  -1   6 1940.86 301.202   1
  12   1  -6 1719.94 194.982   4
 -12   1   6 1320.38 254.991   1
  12  -1  -6 1652.76 167.876   4
 -12  -1   5 2679.77 343.544   1
 -12   1   5 2400.52 338.593   1
  12  -1  -5 2771.49 207.890   5
  12  -1  -5 2950.38 197.824   4
  12  -1  -4 479.308 75.1424   4
 -12  -1   4 544.533 166.600   1
  12  -1  -4 613.562 107.886   5
 -12   1   4 500.587 189.649   1
 -12  -1   3 95.8377 108.218   1
  12   1  -3 316.442 103.992   5
  12  -1  -3 262.824 71.4191   5
  12  -1  -3 208.356 46.1352   4
 -12  -1   2-31.0637 125.947   1
  12   1  -2-57.4917 70.0477   5
  12  -1  -2-83.1816 75.5326   5
  12   1  -1 111.048 64.1344   5
  12  -1  -1-11.8087 75.6535   5
 -12   1   0-101.395 112.405   2
  12   1   0 77.8461 75.6783   5
  12  -1   0-31.8895 80.5437   5
 -12   1  -1 387.138 173.240   2
  12   1   1 464.834 128.964   5
  12  -1   1 441.309 106.422   5
 -12  -1  -1 416.884 159.461   2
 -12   1  -2 187.869 115.977   2
  12   1   2 323.023 113.210   5
  12  -1   2 121.348 71.8196   5
 -12  -1  -3 660.791 189.542   2
 -12   1  -3 723.278 236.875   2
  12   1   3 779.048 160.866   5
  12  -1   3 809.475 152.693   5
  12   1   4-78.7468 98.1681   5
 -12  -1  -4 132.742 111.118   2
  12  -1   4-10.7944 68.5900   5
 -12   1  -4-71.2161 160.319   2
  12   1   5 1262.93 209.348   5
  12  -1   5 1428.85 221.133   5
 -12  -1  -5 992.236 224.860   2
 -12   1  -5 1418.43 316.884   2
  12   1   6-27.8280 83.1329   5
  12  -1   6 115.761 98.8481   5
 -12  -1  -6 246.196 143.352   2
 -12   1  -6 216.873 189.025   2
 -12   1  -7 641.594 238.216   2
  12   1   7 458.173 159.679   5
  12  -1   7 584.313 165.335   5
  12   1   8 654.450 175.832   5
  12  -1   8 550.343 150.225   5
 -12   2  20-31.7776 116.474   6
 -12   2  19 56.9559 132.370   6
 -12   2  18 899.454 235.140   6
  12   2 -18 826.730 239.739   4
 -12   2  17 355.960 185.402   6
  12   2 -17 32.5549 126.340   4
  12   2 -16 114.617 93.8096   4
  12   2 -15-108.219 130.523   4
  12   2 -14-130.338 131.846   4
 -12   2  13 1121.58 279.861   1
  12   2 -13 486.782 168.430   4
 -12   2  12 386.225 192.186   1
  12   2 -12 14.5710 90.1799   4
 -12   2  11 5629.47 551.211   1
  12   2 -11 5279.92 439.844   4
 -12   2  10 972.331 262.210   1
  12  -2 -10 621.928 71.6728   5
 -12  -2  10 751.877 85.1459   5
  12   2 -10 725.216 172.426   4
 -12   2   9 12617.8 799.773   1
  12  -2  -9 11068.8 317.906   5
  12   2  -9 12199.8 629.900   4
  12  -2  -8 1117.97 116.676   5
 -12  -2   8 946.112 108.105   5
 -12   2   8 903.126 246.043   1
 -12  -2   8 1268.12 191.938   3
 -12  -2   7 8331.53 450.420   3
  12  -2  -7 7771.50 315.805   5
 -12  -2   7 7837.91 323.022   5
 -12   2   7 7893.78 629.054   1
 -12  -2   6 3662.69 309.163   3
  12  -2  -6 3650.22 231.651   5
 -12   2   6 3255.59 412.132   1
  12  -2  -5 1162.55 144.329   5
 -12  -2   5 1152.26 236.797   1
 -12  -2   5 1133.40 182.823   3
 -12   2   5 1236.09 271.317   1
 -12  -2   4 5815.87 476.380   1
 -12  -2   4 5624.39 377.843   3
  12  -2  -4 6017.53 319.755   5
 -12  -2   3 344.202 159.112   1
  12  -2  -3 454.875 106.092   5
 -12  -2   3 295.648 117.126   3
  12  -2  -2 7136.49 372.504   5
 -12  -2   2 7525.06 535.908   1
 -12   2   1 1815.96 336.320   2
 -12  -2   1 1842.48 272.435   1
  12  -2  -1 2148.74 212.331   5
 -12   2   0-15.9772 125.757   2
  12  -2   0 85.0795 75.6666   5
 -12   2  -1 808.675 255.780   2
  12  -2   1 895.460 157.344   5
  12  -2   2 10237.9 510.487   5
 -12  -2  -2 10859.3 658.814   2
 -12   2  -2 10875.6 786.426   2
 -12  -2  -3 243.783 124.847   2
 -12   2  -3 164.648 158.629   2
  12  -2   3 249.931 106.388   5
  12  -2   4 2131.03 254.950   5
 -12  -2  -4 2006.81 298.901   2
 -12   2  -4 2251.09 388.165   2
  12  -2   5 149.119 107.958   5
 -12  -2  -5 108.415 89.6264   2
 -12   2  -5-169.376 170.493   2
  12  -2   6 192.520 115.504   5
 -12   2  -6 394.115 209.209   2
 -12   2  -7 67.5271 147.451   2
  12  -2   7 98.6759 68.2533   5
 -12   3  20 11.5142 123.951   6
 -12   3  20 71.1309 167.363   1
 -12   3  19 381.424 188.886   6
 -12   3  19 143.335 188.139   1
 -12   3  18 417.239 178.370   6
 -12   3  18 381.960 202.919   1
  12   3 -18 83.4892 140.653   4
 -12   3  17 184.520 179.754   6
 -12   3  17-52.9762 130.971   1
  12   3 -17 121.795 105.688   4
 -12   3  16 541.486 223.348   1
  12   3 -16 939.332 259.307   4
  12   3 -15 79.7579 118.229   4
 -12   3  15 366.098 183.922   1
 -12   3  14 192.011 152.676   1
  12   3 -14 8.90761 83.9978   4
 -12   3  13 205.660 158.111   1
  12   3 -13 68.1004 86.8683   4
 -12  -3  13 269.490 116.882   3
 -12   3  12 213.012 134.318   1
 -12  -3  12 77.0871 68.1253   3
 -12  -3  11 3641.70 316.841   3
 -12   3  11 3674.67 465.201   1
  12  -3 -11 2926.40 149.756   5
  12  -3 -10-4.76247 30.1311   5
 -12  -3  10-20.6861 71.2587   3
 -12   3  10-34.8655 148.516   1
 -12   3   9 52.1934 117.293   1
  12  -3  -9 57.4547 45.1270   5
 -12  -3   9 45.0508 86.2416   3
  12  -3  -8 193.164 67.9493   5
 -12  -3   8 349.332 116.435   3
 -12   3   8 191.833 125.983   1
 -12   3   7 351.467 144.812   1
  12  -3  -7 209.328 60.9568   5
 -12  -3   7 267.085 114.315   3
 -12  -3   6 3499.93 302.944   3
  12  -3  -6 3333.01 229.426   5
  12  -3  -5-107.601 69.0678   5
 -12  -3   5 73.1562 86.3768   3
 -12  -3   4 3403.02 350.895   1
 -12  -3   4 4224.96 337.787   3
  12  -3  -4 3663.78 264.480   5
 -12  -3   3 75.3992 87.2300   1
  12  -3  -3 88.2412 59.6027   5
 -12  -3   3 103.360 102.535   3
 -12   3   2 486.367 198.378   2
  12  -3  -2 268.025 87.4804   5
 -12  -3   2 329.768 132.650   1
 -12  -3   2 429.174 126.932   3
 -12   3   1 534.169 200.283   2
  12  -3  -1 435.035 106.149   5
 -12  -3   1 327.286 108.512   3
 -12  -3   1 355.046 144.307   1
 -12   3   0-90.8780 127.941   2
  12  -3   0-20.4653 73.9519   5
 -12  -3   0 55.2765 79.0289   3
 -12   3  -1 255.336 132.240   2
  12  -3   1 514.906 123.755   5
 -12  -3  -1 481.742 144.426   3
 -12  -3  -2 749.694 174.583   2
 -12   3  -2 527.889 206.874   2
  12  -3   2 658.174 144.468   5
 -12  -3  -2 644.087 155.240   3
 -12   3  -3 178.816 185.053   2
  12  -3   3 65.8355 57.3782   5
  12  -3   4-29.7501 82.3630   5
 -12   3  -4 113.628 165.459   2
  12  -3   5 537.983 143.323   5
 -12   3  -5 468.649 233.641   2
 -12   3  -6 150.246 192.300   2
  12  -3   6 88.5243 89.4942   5
 -12   3  -7 150.001 178.973   2
 -12   4  18 81.0486 148.437   6
 -12   4  18 163.959 172.690   1
 -12   4  17 382.181 171.662   6
 -12   4  17-160.028 121.317   1
 -12   4  16 228.581 167.383   6
 -12   4  16 131.115 144.627   1
 -12  -4  16-49.3769 98.6994   3
 -12   4  15-167.254 151.465   1
 -12  -4  15 136.686 108.651   3
 -12  -4  14 77.1859 88.9416   3
 -12   4  14-93.1790 127.443   1
 -12   4  13 14.7833 131.555   1
 -12  -4  13 90.7448 89.5950   3
 -12   4  12 85.0541 135.687   1
 -12  -4  12 192.287 110.443   3
 -12  -4  11 70.4739 75.3992   3
 -12   4  11 19.9390 141.375   1
 -12  -4  10 1194.79 194.139   3
 -12   4  10 1224.83 279.414   1
 -12   4   9 559.865 198.030   1
 -12  -4   9 813.225 166.348   3
 -12  -4   8 15.1047 74.9945   3
 -12  -4   7-81.2847 100.282   3
 -12  -4   6-19.2654 70.8710   3
 -12  -4   5 677.081 152.539   3
 -12   4   4 272.736 176.588   2
 -12  -4   4 175.047 106.062   3
 -12   4   3 974.302 269.670   2
 -12  -4   3 921.504 169.219   3
 -12  -4   3 1075.24 194.784   1
 -12   4   2 466.070 192.281   2
 -12  -4   2 759.623 172.563   1
 -12  -4   2 605.490 145.187   3
 -12  -4   1 2749.74 288.862   3
 -12  -4   1 3050.06 319.842   1
 -12   4   1 2940.47 441.267   2
 -12   4   0 1006.54 289.029   2
 -12  -4   0 1074.24 184.180   3
  12  -4   0 1037.85 172.538   5
 -12   4  -1 124.950 126.404   2
 -12  -4  -1 94.5255 75.5852   3
  12  -4   1 49.2412 64.1025   5
 -12   4  -2 952.563 282.144   2
  12  -4   2 648.984 155.246   5
 -12  -4  -2 559.926 148.138   3
  12  -4   3 173.292 96.1623   5
 -12   4  -3 464.201 236.954   2
 -12  -4  -3 218.289 110.635   3
  12  -4   4 385.294 128.542   5
 -12  -4  -4 536.762 149.220   3
 -12   4  -4 587.866 248.874   2
  12  -4   5 15.7632 67.6230   5
 -12  -4  -5-14.3364 75.4087   3
 -12   4  -5-48.3074 177.626   2
 -12   4  -6 437.035 246.002   2
 -12  -5  16 250.852 128.108   3
 -12   5  16 413.208 226.086   1
 -12   5  15 198.689 164.197   6
 -12   5  15-34.6118 141.446   1
 -12  -5  15-61.4345 94.7607   3
 -12   5  14 268.467 160.146   1
 -12  -5  14 330.341 135.082   3
 -12   5  13-80.3615 163.668   1
 -12  -5  13 109.142 104.466   3
 -12  -5  12 90.2271 87.1436   3
 -12  -5  11 356.655 123.395   3
 -12  -5  10 301.397 128.211   3
 -12  -5   9 121.497 74.7885   3
 -12  -5   8 773.191 177.249   3
 -12  -5   7 6211.08 449.352   3
 -12   5   6 99.1159 158.578   2
 -12  -5   6 342.831 117.787   3
 -12   5   5 204.564 186.724   2
 -12  -5   5 148.689 94.0280   3
 -12   5   4 578.392 219.412   2
 -12  -5   4 444.880 141.393   3
 -12   5   3-26.5741 145.017   2
 -12  -5   3 133.537 97.6869   3
 -12  -5   3 42.1412 99.9193   1
 -12  -5   2 506.332 146.634   1
 -12   5   2 685.236 240.394   2
 -12  -5   2 500.583 142.208   3
 -12   5   1 444.664 211.411   2
 -12  -5   1 369.750 120.225   3
 -12   5   0 338.454 207.033   2
 -12  -5   0 9.41036 84.1203   3
 -12  -5  -1 650.542 157.160   3
 -12   5  -1 433.204 228.034   2
 -12  -5  -2 277.314 109.884   3
 -12   5  -2 254.844 175.682   2
 -12  -5  -3 245.290 139.606   3
 -12   5  -3 74.0575 167.106   2
 -12  -5  -4 86.9951 92.5538   3
  12  -5   4-29.6316 73.3857   5
 -12  -5  -5-10.0581 90.9283   3
 -12  -6  15-10.3366 83.7709   3
 -12  -6  14 229.193 127.598   3
 -12  -6  13 57.7124 90.4035   3
 -12  -6  12 336.154 149.378   3
 -12  -6  11-89.3699 113.458   3
 -12  -6  10-5.89374 90.3771   3
 -12   6  10-168.495 147.965   2
 -12   6   9-7.55355 171.288   2
 -12  -6   9 108.910 82.2505   3
 -12   6   8-79.5430 150.313   2
 -12  -6   8 188.780 129.501   3
 -12   6   7 1192.53 323.073   2
 -12  -6   7 1596.43 260.538   3
 -12   6   6 274.559 199.046   2
 -12  -6   6 503.763 160.394   3
 -12   6   5-134.790 160.483   2
 -12  -6   5-52.4808 89.8584   3
 -12  -6   4 2143.20 301.311   3
 -12   6   4 1616.19 373.770   2
 -12   6   3 639.319 238.210   2
 -12  -6   3 1124.87 231.786   3
 -12   6   2 540.372 266.504   2
 -12  -6   2 452.049 145.845   3
 -12  -6   1 1389.00 241.714   3
 -12   6   1 1410.77 361.819   2
 -12  -6   0 1029.63 213.292   3
 -12   6   0 502.284 259.027   2
 -12  -6  -1 136.742 126.721   3
 -12   6  -1 297.172 203.564   2
 -12  -6  -2 160.722 101.455   3
 -12  -6  -3 754.971 182.604   3
 -12  -6  -4 312.599 123.617   3
 -12   7  11 100.079 168.181   2
 -12   7  10 88.5745 167.135   2
 -12   7   9-139.371 153.494   2
 -12   7   8-17.2794 121.787   2
 -12   7   7 124.855 188.208   2
 -12   7   6-173.180 173.709   2
 -12   7   5-62.1193 164.738   2
 -12   7   4-37.6613 148.990   2
 -12   7   3 172.120 166.983   2
  13   0 -19 288.848 185.539   4
  13   0 -18 117.323 119.040   4
  13   0 -17 374.692 164.751   4
  13   0 -16-9.68317 98.4210   4
  13   0 -15 815.075 187.794   4
  13   0 -14-40.8642 99.6857   4
  13   0 -13 123.161 91.0006   4
  13   0 -12 25.0969 78.7763   4
  13   0 -11 2616.72 280.711   4
  13   0 -10 11.8735 57.9376   4
 -13   0   9 4572.85 489.132   1
  13   0  -9 3768.32 308.088   4
  13   0  -8 37.3196 59.5703   4
 -13   0   8 0.31340 119.132   1
  13   0  -7 639.845 122.043   4
 -13   0   7 712.491 223.478   1
  13   0  -7 480.147 94.4736   5
  13   0  -6-23.3749 55.4927   5
 -13   0   6-70.8093 121.360   1
  13   0  -6-75.2828 51.3052   4
  13   0  -5 5493.96 321.233   5
 -13   0   5 5002.49 494.012   1
  13   0  -5 5405.08 290.009   4
  13   0  -4 19.5678 66.6666   5
 -13   0   4-80.6748 139.977   1
  13   0  -3 11.0186 62.9674   5
 -13   0   3 38.6401 114.776   1
  13   0  -2 11.1442 57.5495   5
  13   0  -1 42.1361 59.6704   5
  13   0   0 124.569 69.4250   5
 -13   0  -1 32.8279 107.810   2
  13   0   1 57.8967 62.7057   5
 -13   0  -2-46.6982 126.700   2
  13   0   2-92.9142 88.5965   5
 -13   0  -3-189.950 111.451   2
  13   0   3-83.6877 88.2265   5
  13   0   4 12.3372 72.5927   5
 -13   0  -4 105.822 140.425   2
  13   0   5 1583.95 240.218   5
 -13   0  -5 1914.52 359.253   2
  13   0   6 68.0834 96.7791   5
 -13   0  -6 152.074 159.216   2
 -13   0  -7 222.673 193.842   2
  13   1 -19-131.902 116.232   4
  13  -1 -19 37.0882 100.251   4
  13   1 -18 268.034 141.576   4
  13  -1 -18 169.869 131.053   4
 -13   1  18 500.281 203.012   6
  13   1 -17-55.8254 100.503   4
  13  -1 -17 265.112 135.400   4
  13   1 -16 4.40340 87.4653   4
  13  -1 -16 118.621 109.425   4
  13   1 -15 3116.23 376.892   4
  13  -1 -15 3308.34 377.292   4
  13   1 -14 184.199 124.067   4
  13  -1 -14 59.0610 88.0826   4
  13   1 -13 153.894 110.061   4
  13  -1 -13 156.549 91.7449   4
  13   1 -12 638.892 173.166   4
  13  -1 -12 832.273 173.615   4
 -13   1  11 4062.40 488.281   1
  13   1 -11 3846.57 359.713   4
  13  -1 -11 4115.65 338.994   4
  13  -1 -10 329.020 114.602   4
 -13   1  10 375.656 177.167   1
  13   1 -10 243.330 109.933   4
 -13   1   9 3949.52 472.851   1
  13  -1  -9 3439.36 194.788   5
  13   1  -9 4018.24 350.194   4
  13  -1  -9 3295.27 279.988   4
  13  -1  -8 3001.04 197.478   5
 -13   1   8 3651.43 452.107   1
  13   1  -8 3239.64 300.024   4
  13  -1  -8 3377.95 267.401   4
  13  -1  -7 347.599 94.3502   4
  13  -1  -7 396.287 88.8915   5
 -13   1   7 304.834 193.351   1
 -13  -1   7 363.058 166.589   1
  13   1  -7 370.050 113.788   4
 -13   1   6 2381.90 356.366   1
  13  -1  -6 2307.62 195.932   5
  13  -1  -6 2164.79 186.485   4
 -13  -1   6 2308.00 344.101   1
 -13  -1   5 2301.86 340.157   1
  13  -1  -5 2813.94 225.141   5
  13  -1  -5 2782.88 194.878   4
 -13   1   5 2390.33 363.736   1
  13  -1  -4 127.179 53.2461   5
 -13   1   4 64.9358 138.167   1
 -13  -1   4 82.2176 100.710   1
  13  -1  -4 148.199 54.0066   4
  13   1  -3 149.789 92.6943   5
  13  -1  -3 112.944 63.3220   5
  13   1  -2 860.584 161.488   5
  13  -1  -2 744.552 133.420   5
  13   1  -1-3.87527 63.9801   5
  13  -1  -1-21.4560 66.3694   5
 -13   1   0 60.0103 119.820   2
  13   1   0 107.182 83.7226   5
  13  -1   0 224.671 90.5832   5
 -13  -1  -1 1782.34 291.789   2
 -13   1  -1 2038.58 374.177   2
  13  -1   1 1740.00 213.857   5
  13   1   1 1470.83 215.995   5
 -13  -1  -2 713.635 201.906   2
 -13   1  -2 478.985 201.879   2
  13   1   2 592.447 149.088   5
  13  -1   2 900.906 170.768   5
 -13  -1  -3 50.7159 108.489   2
  13   1   3 219.932 105.256   5
 -13   1  -3 98.4425 115.762   2
  13  -1   3 428.360 132.034   5
  13   1   4 123.362 108.862   5
 -13  -1  -4 185.882 142.994   2
  13  -1   4 325.039 120.764   5
 -13   1  -4 318.498 195.086   2
 -13  -1  -5 4694.77 509.896   2
 -13   1  -5 5135.42 588.719   2
  13   1   5 5234.63 439.783   5
  13  -1   5 5254.14 423.652   5
  13   1   6-31.0459 84.6411   5
  13  -1   6 55.7072 91.7485   5
 -13   1  -6 34.7169 150.308   2
 -13   1  -7 350.084 213.279   2
 -13   2  20-6.17920 117.253   6
 -13   2  19 180.680 159.952   6
 -13   2  18 932.097 263.160   6
  13   2 -18 782.626 242.550   4
  13   2 -17 169.536 97.7822   4
  13   2 -16 285.326 161.191   4
 -13   2  15 355.206 218.513   1
  13   2 -15 76.7710 137.882   4
 -13   2  14 424.038 216.152   1
  13   2 -14 100.619 115.965   4
 -13   2  13 356.190 205.469   1
  13   2 -13 447.496 149.405   4
  13   2 -12 46.1635 134.578   4
 -13   2  12 365.898 206.567   1
 -13   2  11 435.071 197.466   1
  13   2 -11 462.969 143.310   4
 -13   2  10 247.042 139.486   1
  13  -2 -10 265.318 53.0994   5
  13   2 -10 285.045 141.512   4
  13  -2  -9 887.116 100.786   5
 -13   2   9 693.647 218.217   1
 -13   2   8 148.163 145.115   1
  13  -2  -8 487.756 89.6261   5
  13  -2  -7 1019.62 127.118   5
 -13   2   7 1078.21 280.832   1
  13  -2  -6 226.019 77.5513   5
 -13  -2   6 256.897 159.491   1
 -13   2   6-65.5290 145.638   1
 -13  -2   5 2741.64 346.592   1
  13  -2  -5 3183.56 242.768   5
 -13  -2   4 2511.95 338.580   1
  13  -2  -4 3118.52 248.131   5
  13  -2  -3 2955.89 250.660   5
 -13  -2   3 2883.20 359.232   1
  13  -2  -3 2316.57 140.499   4
 -13  -2   2 192.617 114.501   1
  13  -2  -2 320.305 89.8501   5
 -13   2   1 311.218 167.794   2
  13  -2  -1 238.396 93.7838   5
 -13   2   0 1932.17 357.000   2
  13  -2   0 1827.71 219.511   5
 -13   2  -1 165.761 124.048   2
  13  -2   1 194.789 100.472   5
 -13  -2  -1 255.912 149.694   2
 -13  -2  -2 811.441 207.263   2
 -13   2  -2 680.711 240.028   2
  13  -2   2 740.326 153.125   5
 -13  -2  -3 14.7838 96.1567   2
 -13   2  -3 230.119 145.849   2
  13  -2   3 40.9521 67.5152   5
 -13  -2  -4 102.270 98.1569   2
  13  -2   4 81.1923 83.6001   5
 -13   2  -4 66.2459 147.016   2
  13  -2   5 68.9872 69.2890   5
 -13   2  -5-37.3393 145.464   2
  13  -2   6 146.260 78.5283   5
 -13   2  -6 175.500 183.674   2
 -13   2  -7-1.94106 135.017   2
 -13   3  19 248.348 181.257   6
 -13   3  19 48.6277 184.683   1
 -13   3  18 330.255 185.914   6
 -13   3  18 93.8299 145.649   1
 -13   3  17 177.605 183.556   6
  13   3 -17-11.8714 154.331   4
 -13   3  17 98.4692 159.225   1
  13   3 -16-18.8179 143.382   4
 -13   3  16 70.0758 126.589   1
 -13   3  15 580.715 237.503   1
  13   3 -15 439.147 186.970   4
 -13   3  14 259.065 212.528   1
  13   3 -14 127.369 125.689   4
 -13   3  13 243.912 193.183   1
 -13   3  12-250.707 179.265   1
 -13  -3  12 32.6582 90.2919   3
 -13  -3  11 595.989 145.514   3
 -13   3  11 457.625 200.149   1
 -13   3  10 1237.92 280.248   1
  13  -3 -10 658.167 88.1660   5
 -13  -3  10 939.471 169.508   3
  13  -3  -9 1103.83 124.084   5
 -13   3   9 896.591 258.510   1
  13  -3  -8 767.690 109.052   5
 -13  -3   8 1142.99 192.861   3
 -13   3   8 870.603 251.499   1
  13  -3  -7-58.0034 59.6865   5
 -13  -3   7 159.232 112.985   3
 -13  -3   6 6431.29 428.264   3
  13  -3  -6 5514.87 312.915   5
  13  -3  -5 379.183 94.9609   5
 -13  -3   5 226.979 123.341   1
 -13  -3   5 424.659 140.916   3
 -13  -3   4 5820.54 483.787   1
 -13  -3   4 6146.24 421.590   3
  13  -3  -4 5975.18 350.539   5
 -13  -3   3 525.532 153.063   1
  13  -3  -3 859.599 142.752   5
 -13  -3   3 724.964 169.166   3
 -13   3   3 560.728 201.905   2
 -13   3   2 212.357 160.495   2
 -13  -3   2 31.4851 119.539   1
  13  -3  -2 24.4261 65.7005   5
 -13  -3   2 135.658 110.426   3
 -13   3   1 986.015 271.463   2
  13  -3  -1 997.263 165.070   5
 -13  -3   1 934.399 181.160   3
 -13   3   0 693.811 242.943   2
  13  -3   0 421.373 123.941   5
 -13  -3   0 570.425 152.598   3
 -13   3  -1 32.0852 123.679   2
  13  -3   1-26.6571 71.8917   5
 -13   3  -2 757.178 261.017   2
  13  -3   2 308.512 118.976   5
 -13   3  -3 0.46050 126.612   2
  13  -3   3 126.017 93.3725   5
  13  -3   4-72.6678 76.7426   5
 -13   3  -4 235.742 201.391   2
  13  -3   5 266.484 123.027   5
 -13   3  -5 11.0773 185.884   2
 -13   3  -6 63.8877 167.949   2
 -13   4  18 279.563 245.044   1
 -13   4  17 623.955 255.016   6
 -13   4  17 36.5136 176.930   1
 -13   4  16 52.3551 129.444   1
 -13  -4  15 153.821 107.766   3
 -13   4  15-61.6989 156.322   1
 -13   4  14-142.014 161.461   1
 -13  -4  14 122.862 102.760   3
 -13   4  13 306.904 171.730   1
 -13  -4  13 217.530 105.858   3
 -13  -4  12 665.425 168.431   3
 -13   4  12 53.0422 142.444   1
 -13   4  11 1289.33 327.310   1
 -13  -4  11 1304.79 217.568   3
 -13   4  10 90.0788 146.622   1
 -13  -4  10 207.394 101.367   3
 -13  -4   9 19.3213 79.4046   3
 -13  -4   8-105.431 104.664   3
 -13  -4   7-28.5704 85.1663   3
 -13  -4   6 156.965 97.9577   3
 -13  -4   5 123.208 111.418   1
 -13  -4   5 109.115 97.9790   3
 -13   4   4 953.522 290.991   2
 -13  -4   4 958.031 188.045   3
  13  -4  -4 719.004 136.896   5
 -13  -4   4 1003.26 204.939   1
 -13   4   3 152.870 171.449   2
 -13  -4   3 52.0115 110.294   1
 -13  -4   3 227.713 124.794   3
  13  -4  -3 123.763 70.7411   5
 -13  -4   2 769.564 184.469   1
 -13   4   2 732.380 248.705   2
 -13  -4   2 594.831 149.411   3
  13  -4  -2 627.495 144.334   5
 -13   4   1 217.576 138.209   2
  13  -4  -1 164.514 84.3929   5
 -13  -4   1 304.472 133.215   3
 -13  -4   1 374.420 153.078   1
 -13   4   0-180.397 146.277   2
  13  -4   0 48.8516 90.9598   5
 -13  -4   0-55.2639 84.4820   3
 -13   4  -1 101.549 149.168   2
  13  -4   1 183.130 89.8069   5
 -13  -4  -1 191.001 108.102   3
 -13   4  -2 381.583 229.364   2
  13  -4   2 521.062 136.264   5
 -13  -4  -2 466.026 141.278   3
  13  -4   3 70.6410 82.6779   5
 -13   4  -3-4.57027 182.323   2
 -13  -4  -3 10.9490 81.4701   3
  13  -4   4-3.64605 69.4142   5
 -13   4  -4 57.0543 180.139   2
 -13   5  16-57.3168 163.776   1
 -13  -5  16-49.7784 91.0592   3
 -13   5  15 121.180 129.046   1
 -13  -5  15 194.167 127.245   3
 -13   5  14 230.378 179.395   1
 -13  -5  14 20.2332 95.8903   3
 -13  -5  13 143.607 123.820   3
 -13  -5  12 11.0250 82.4658   3
 -13  -5  11-96.7373 111.209   3
 -13  -5  10 40.4329 83.6244   3
 -13  -5   9 72.2396 79.4971   3
 -13  -5   8 69.2655 89.0621   3
 -13  -5   7 148.458 117.090   3
 -13   5   7-73.6089 137.524   2
 -13   5   6 786.529 268.074   2
 -13  -5   6 890.333 186.160   3
 -13   5   5-162.454 153.407   2
 -13  -5   5-35.9521 81.7361   3
 -13   5   4 37.3916 155.825   2
 -13  -5   4-14.5941 73.4036   3
 -13  -5   4 280.266 123.723   1
 -13   5   3-166.897 168.036   2
 -13  -5   3 105.552 82.3394   3
 -13   5   2 526.192 247.393   2
 -13  -5   2 74.6091 85.3726   3
 -13   5   1 449.454 236.820   2
 -13  -5   1 418.617 135.756   3
 -13   5   0 372.268 220.910   2
 -13  -5   0 185.279 98.6048   3
 -13   5  -1 99.1088 166.760   2
 -13  -5  -1 72.2764 109.498   3
  13  -5   1 277.953 121.186   5
  13  -5   2 770.036 196.089   5
 -13  -5  -2 490.507 161.097   3
 -13   5  -2 707.326 298.314   2
 -13  -5  -3 864.767 191.834   3
 -13  -5  -4 28.4922 85.6122   3
 -13  -5  -5 245.273 146.363   3
 -13  -6  13 99.2077 124.295   3
 -13  -6  12 167.378 94.0474   3
 -13  -6  11 41.2100 113.826   3
 -13  -6  10-52.9916 114.565   3
 -13   6  10-147.671 155.426   2
 -13   6   9-55.4800 130.929   2
 -13  -6   9 231.004 118.229   3
 -13   6   8-62.2568 167.819   2
 -13  -6   8-27.0484 94.1426   3
 -13   6   7 279.335 204.029   2
 -13  -6   7 104.578 120.801   3
 -13   6   6 193.841 194.954   2
 -13  -6   6 144.110 106.354   3
 -13   6   5 567.284 214.393   2
 -13  -6   5 399.471 156.594   3
 -13   6   4 370.033 201.219   2
 -13  -6   4 692.583 180.412   3
 -13   6   3-57.1397 145.344   2
 -13  -6   3 6.25800 98.4737   3
 -13   6   2 999.123 296.725   2
 -13  -6   2 884.044 199.549   3
 -13  -6   1 125.562 83.8420   3
 -13   6   1-104.628 147.518   2
 -13  -6   0 129.233 123.635   3
 -13  -6  -1 405.424 132.377   3
 -13   7  11 267.788 201.683   2
 -13   7  10-123.733 156.548   2
 -13   7   9-100.551 171.036   2
 -13   7   8 55.9111 190.743   2
 -13   7   7 46.0311 139.163   2
 -13   7   6 24.6078 162.723   2
  14   0 -18 38.3791 108.353   4
  14   0 -17-130.034 116.508   4
  14   0 -16 16.7062 117.647   4
  14   0 -15-146.492 130.393   4
  14   0 -14 903.615 203.132   4
  14   0 -13 41.6833 80.4369   4
  14   0 -12 5431.23 428.159   4
  14   0 -11-35.5463 73.4515   4
  14   0 -10 286.836 93.0579   4
 -14   0  10 371.991 176.821   1
  14   0  -9 10.7281 62.1980   4
 -14   0   9 180.797 138.341   1
 -14   0   8 5358.91 547.270   1
  14   0  -8 5450.85 362.088   4
 -14   0   7-11.8095 122.536   1
  14   0  -7 248.058 96.7885   4
  14   0  -6 2835.01 241.354   5
 -14   0   6 3268.92 431.370   1
  14   0  -6 3209.58 246.991   4
 -14   0   5-74.7173 131.802   1
  14   0  -5-77.9766 64.0085   5
  14   0  -4 141.958 78.9385   5
 -14   0   4 228.668 138.515   1
  14   0  -3-55.4663 84.1486   5
  14   0  -2-160.134 91.9420   5
  14   0  -1 61.2785 71.8175   5
 -14   0   0 764.940 223.775   2
  14   0   0 924.462 174.528   5
 -14   0  -1 165.985 128.170   2
  14   0   1 39.9469 78.7745   5
 -14   0  -2-174.146 172.293   2
  14   0   2 137.013 94.2010   5
 -14   0  -3-316.136 183.851   2
  14   0   3-77.9590 94.4396   5
  14   0   4 851.341 181.907   5
 -14   0  -4 649.588 251.136   2
  14   0   5 59.0699 103.629   5
 -14   0  -5 163.942 156.099   2
 -14   0  -6 801.715 255.439   2
 -14   1  19 219.160 181.369   6
  14   1 -18-311.574 159.896   4
  14  -1 -18 114.580 91.7834   4
  14   1 -17 258.676 149.199   4
  14  -1 -17 221.458 118.705   4
  14   1 -16 56.3424 126.352   4
  14  -1 -16 77.3003 122.982   4
  14   1 -15 476.248 157.480   4
  14  -1 -15 511.775 159.426   4
  14   1 -14 185.416 107.879   4
  14  -1 -14 212.811 118.928   4
  14   1 -13-106.150 107.611   4
  14  -1 -13-37.0448 83.8927   4
  14  -1 -12-57.0466 64.7712   4
 -14   1  12 314.652 187.303   1
  14   1 -12 293.569 120.112   4
  14  -1 -11-55.8779 56.0048   4
 -14   1  11-22.5628 144.871   1
  14   1 -11 8.24908 83.4569   4
 -14   1  10 1461.89 316.003   1
  14  -1 -10 1397.86 194.097   4
  14   1 -10 1529.86 226.942   4
  14  -1  -9 50.3761 54.7106   4
 -14  -1   9 220.211 164.566   1
 -14   1   9 16.5246 129.379   1
  14  -1  -9 59.4829 52.7394   5
  14   1  -9 107.151 74.4968   4
  14  -1  -8-54.1390 51.7788   4
  14  -1  -8-0.99372 47.9248   5
 -14   1   8-78.1934 135.943   1
 -14  -1   8 56.6985 137.091   1
  14   1  -8 82.1336 81.3694   4
 -14  -1   7 360.698 162.504   1
 -14   1   7 372.499 172.305   1
  14  -1  -7 292.237 86.1489   4
  14  -1  -7 360.092 89.5794   5
 -14  -1   6 1513.51 291.987   1
  14  -1  -6 1779.15 182.360   5
 -14   1   6 1510.98 312.484   1
  14  -1  -6 1650.50 170.131   4
 -14   1   5 36.8289 147.282   1
  14  -1  -5 45.2781 62.4314   5
 -14  -1   5-101.706 155.196   1
  14  -1  -5-16.3428 46.5343   4
 -14  -1   4-30.0058 164.152   1
  14  -1  -4 174.108 77.6128   5
  14  -1  -3 106.031 68.5642   5
 -14  -1   3-198.158 163.780   1
  14   1  -2 1715.92 230.536   5
  14  -1  -2 1771.56 212.137   5
  14   1  -1 49.8866 79.5955   5
  14  -1  -1 37.5789 62.4933   5
 -14   1   1-35.1711 118.212   2
 -14   1   0 11.1417 136.201   2
  14   1   0 60.3921 66.5932   5
  14  -1   0 185.574 89.9979   5
 -14  -1  -1 38.1201 115.071   2
 -14   1  -1-44.2625 130.776   2
  14   1   1 137.440 105.344   5
 -14  -1  -2 108.525 143.654   2
 -14   1  -2-155.756 154.705   2
  14   1   2 68.7670 81.6975   5
  14  -1   2 350.539 129.939   5
 -14  -1  -3 220.976 121.119   2
  14   1   3 470.975 141.307   5
 -14   1  -3 315.289 191.832   2
  14  -1   3 631.354 159.896   5
  14   1   4-45.0488 91.6197   5
  14  -1   4 184.633 96.8394   5
 -14  -1  -4-68.0952 108.551   2
 -14   1  -4 65.8236 142.523   2
  14   1   5 528.854 156.554   5
  14  -1   5 273.300 125.990   5
 -14   1  -5 320.731 184.788   2
 -14   1  -6 262.259 199.919   2
 -14   1  -7 229.249 186.886   2
 -14   2  19 460.460 217.912   6
 -14   2  18-36.8109 152.526   1
  14  -2 -18 260.955 157.443   4
  14   2 -18 47.5425 118.810   4
 -14   2  17 80.5251 194.083   1
  14   2 -17 96.5761 137.375   4
 -14   2  16-42.8204 135.964   1
  14   2 -16-61.2662 123.181   4
 -14   2  15 155.305 175.514   1
  14   2 -15 140.658 125.748   4
 -14   2  14 534.107 256.794   1
  14   2 -14-63.5920 87.8917   4
 -14   2  13-3.77048 170.304   1
  14   2 -13 81.0786 89.8032   4
 -14   2  12 2108.34 400.577   1
  14   2 -12 1963.28 298.697   4
 -14   2  11 464.384 226.287   1
  14   2 -11 395.206 132.391   4
 -14   2  10 33.9646 142.472   1
 -14   2   9 533.290 229.032   1
  14  -2  -9 463.636 88.4959   5
  14  -2  -8 5482.11 286.641   5
 -14   2   8 6482.01 631.109   1
 -14   2   7 756.878 253.527   1
  14  -2  -7 755.043 124.502   5
 -14  -2   7 974.881 248.606   1
 -14  -2   6 8648.40 643.486   1
  14  -2  -6 9059.98 404.467   5
 -14   2   6 8920.34 730.996   1
  14  -2  -5 109.714 61.9722   4
 -14  -2   5 58.3844 149.628   1
  14  -2  -5 200.104 86.6809   5
  14  -2  -4 28.4411 56.5451   5
 -14  -2   4-44.8319 125.036   1
  14  -2  -3 771.863 138.023   5
 -14  -2   3 930.302 226.410   1
  14  -2  -2 508.411 119.608   5
 -14  -2   2 325.714 151.399   1
 -14   2   2 446.251 205.885   2
 -14   2   1-41.0222 158.586   2
  14  -2  -1-29.6030 71.3355   5
 -14   2   0 262.464 137.371   2
  14  -2   0 93.5183 82.2526   5
 -14  -2  -1 60.5592 108.372   2
 -14   2  -1-241.917 155.121   2
  14  -2   1-17.5243 70.9471   5
 -14  -2  -2-119.588 99.5321   2
 -14   2  -2-253.232 198.019   2
  14  -2   2 49.3483 74.6595   5
 -14   2  -3 509.396 228.472   2
  14  -2   3 285.764 107.809   5
  14  -2   4 157.814 113.903   5
 -14   2  -4 175.343 203.620   2
 -14   2  -5 16.9814 132.657   2
 -14   2  -6 44.2980 164.381   2
 -14   3  18 185.244 172.325   1
 -14   3  18 125.299 192.592   6
 -14   3  17 20.6392 160.894   1
  14   3 -17 4.79403 110.132   4
 -14   3  16 202.994 211.269   1
  14   3 -16-43.0957 123.298   4
 -14   3  15 755.894 298.745   1
  14   3 -15 693.603 208.481   4
 -14   3  14 49.8814 173.084   1
 -14   3  13-257.777 166.013   1
 -14   3  12-42.5415 167.250   1
 -14   3  11 89.9056 164.678   1
 -14   3  10 270.447 165.723   1
 -14  -3  10-82.1726 76.9937   3
  14  -3  -9 760.640 107.663   5
 -14   3   9 742.385 240.798   1
 -14  -3   9 1049.65 198.327   3
 -14  -3   8 3255.39 321.812   3
  14  -3  -8 3130.37 230.152   5
 -14   3   8 3417.22 482.781   1
  14  -3  -7-8.14165 46.0874   5
 -14  -3   7 56.5164 83.6939   3
 -14  -3   6 1758.27 245.005   3
  14  -3  -6 1576.86 175.180   5
 -14  -3   6 1759.71 292.199   1
 -14  -3   5 1267.62 249.023   1
  14  -3  -5 1125.65 157.105   5
 -14  -3   5 1480.56 226.768   3
 -14  -3   4 666.158 191.382   1
  14  -3  -4 1022.47 159.388   5
 -14  -3   4 1078.49 206.149   3
 -14  -3   3-119.836 119.416   1
 -14   3   3-25.6466 128.336   2
  14  -3  -3-6.37146 65.2987   5
 -14  -3   3 161.163 120.886   3
  14  -3  -2 376.585 116.047   5
 -14  -3   2 173.194 119.009   1
 -14   3   1 1702.54 369.104   2
  14  -3  -1 1530.15 209.348   5
 -14   3   0 775.504 266.858   2
  14  -3   0 568.080 141.258   5
 -14   3  -1 999.944 299.971   2
  14  -3   1 928.644 183.768   5
 -14   3  -2 147.003 160.997   2
  14  -3   2 273.084 116.322   5
  14  -3   3 230.667 112.517   5
 -14   3  -3 150.628 167.120   2
 -14   3  -4 666.729 267.999   2
 -14   4  17 86.4065 183.103   1
 -14   4  16 26.5733 138.505   1
 -14   4  15 202.601 204.266   1
 -14   4  14 211.120 212.082   1
 -14  -4  14 299.535 133.363   3
 -14  -4  13 501.280 160.228   3
 -14   4  13 356.281 218.289   1
 -14   4  12 10.9224 135.314   1
 -14  -4  12 621.124 171.766   3
 -14  -4  11 453.978 150.512   3
 -14   4  11 298.361 180.653   1
 -14  -4  10 1230.45 214.562   3
  14  -4  -9 189.082 72.3836   5
 -14  -4   9 205.735 112.597   3
  14  -4  -8 170.566 62.6440   5
 -14  -4   8 237.361 101.666   3
  14  -4  -7 275.639 86.6617   5
 -14  -4   7 151.971 89.1975   3
 -14  -4   6-99.3132 94.6676   1
  14  -4  -6-120.103 65.1908   5
 -14  -4   6 21.8765 77.6174   3
  14  -4  -5 704.633 129.881   5
 -14  -4   5 935.314 192.005   3
 -14  -4   5 822.041 210.285   1
 -14   4   5 817.690 278.404   2
 -14   4   4 1413.76 341.237   2
 -14  -4   4 1089.21 221.869   1
  14  -4  -4 1118.45 169.317   5
 -14  -4   4 992.668 195.571   3
 -14  -4   3 4475.07 395.648   3
  14  -4  -3 3861.43 318.032   5
 -14  -4   3 4117.77 415.410   1
 -14   4   3 3792.30 536.624   2
 -14   4   2-108.168 139.417   2
  14  -4  -2 21.7901 58.2289   5
 -14  -4   2 90.9404 98.3976   3
 -14  -4   2 13.0153 86.8908   1
 -14  -4   1 1760.69 262.459   3
 -14   4   1 1329.82 354.639   2
  14  -4  -1 1515.77 216.663   5
 -14   4   0 73.4929 163.954   2
  14  -4   0 207.428 102.194   5
 -14  -4   0 410.232 148.838   3
 -14   4  -1-78.1975 136.483   2
  14  -4   1 111.253 87.7996   5
 -14  -4  -1 115.131 101.551   3
 -14   4  -2 585.320 258.225   2
  14  -4   2 869.467 182.061   5
 -14   5  16 173.489 182.838   1
 -14  -5  16 118.524 149.975   3
 -14   5  15 456.994 234.101   1
 -14  -5  15 564.793 185.385   3
 -14  -5  14 105.118 119.412   3
 -14  -5  13-149.260 119.058   3
 -14  -5  12-16.2371 92.6102   3
 -14  -5  11 106.604 101.159   3
 -14  -5  10-74.3857 93.0220   3
 -14  -5   9 148.772 113.644   3
 -14  -5   8 84.7151 81.3608   3
 -14  -5   7-71.6826 101.725   3
 -14   5   7 231.791 214.263   2
 -14   5   6 164.782 156.513   2
 -14  -5   6 361.330 138.012   3
 -14   5   5 101.771 147.583   2
 -14  -5   5-103.409 88.2083   3
 -14  -5   5 95.4094 129.033   1
 -14   5   4 328.116 209.631   2
 -14  -5   4 155.204 111.324   3
 -14   5   3-175.351 212.708   2
 -14  -5   3 42.5330 91.9820   3
  14  -5  -3-146.839 101.911   5
 -14   5   2-376.158 222.580   2
 -14  -5   2-143.052 118.715   3
  14  -5  -2-57.7168 81.0635   5
 -14   5   1 197.962 174.543   2
  14  -5  -1-65.0096 82.3761   5
 -14  -5   1 160.082 95.3197   3
  14  -5   0 30.9336 77.2926   5
 -14  -5   0 25.3850 94.7829   3
  14  -5   1 913.044 194.983   5
 -14  -5  -1 1014.11 214.336   3
 -14  -5  -2 76.7266 106.929   3
 -14  -5  -3 106.368 124.026   3
 -14   6  11-210.586 176.316   2
 -14   6  10 196.043 174.330   2
 -14   6   9 856.756 299.677   2
 -14   6   8 190.306 204.631   2
 -14   6   7 95.9630 169.064   2
 -14   6   6-154.964 154.971   2
 -14   6   5-265.326 209.925   2
  15   0 -18 17.3844 90.1603   4
  15   0 -17 228.357 133.634   4
  15   0 -16-49.6133 104.648   4
  15   0 -15 111.168 82.0270   4
  15   0 -14-181.127 138.011   4
  15   0 -13 474.423 145.472   4
  15   0 -12 46.5585 91.0186   4
 -15   0  12 378.890 216.292   1
  15   0 -11 155.735 90.3064   4
 -15   0  11 80.0012 153.711   1
  15   0 -10-56.0219 80.4874   4
 -15   0  10 331.032 196.443   1
 -15   0   9 470.679 227.101   1
  15   0  -9 616.783 149.679   4
 -15   0   8-86.3007 175.213   1
  15   0  -8 30.4532 78.7146   4
  15   0  -7 3347.67 271.287   4
 -15   0   7 2670.15 410.660   1
 -15   0   6-60.2982 116.368   1
  15   0  -6-58.6491 61.0024   5
 -15   0   5 2858.28 421.149   1
  15   0  -5 2978.73 268.595   5
  15   0  -4-70.0985 62.8323   5
 -15   0   4 97.6088 154.817   1
  15   0  -3 274.270 101.266   5
  15   0  -2-38.1264 75.7460   5
  15   0  -1 143.749 101.876   5
 -15   0   0 203.841 164.312   2
  15   0   0 213.375 105.155   5
 -15   0  -1 397.055 168.785   2
  15   0   1 679.388 163.768   5
 -15   0  -2-153.059 154.090   2
  15   0   2-100.945 86.3111   5
  15   0   3-40.9682 111.546   5
 -15   0  -3-114.921 171.690   2
 -15   0  -4 127.520 160.701   2
 -15   0  -5 326.179 205.040   2
  15   1 -18 140.981 131.959   4
  15  -1 -18-47.1824 107.827   4
  15   1 -17 192.571 93.7921   4
  15  -1 -17 303.189 152.180   4
  15   1 -16 208.209 125.899   4
  15  -1 -16-49.2302 101.670   4
  15   1 -15 195.371 109.638   4
  15  -1 -15 40.0494 101.083   4
 -15   1  15 423.021 221.570   1
  15  -1 -14 430.496 146.773   4
 -15   1  14 663.444 278.551   1
  15   1 -14 386.377 139.135   4
  15  -1 -13 198.233 93.9134   4
 -15   1  13 66.0820 178.275   1
  15   1 -13 106.846 81.4464   4
  15  -1 -12 256.071 116.998   4
 -15   1  12 366.877 222.701   1
  15   1 -12 207.542 106.166   4
 -15   1  11 864.923 269.102   1
  15  -1 -11 737.700 156.533   4
  15   1 -11 703.654 175.377   4
  15  -1 -10 41.7322 54.2712   4
 -15   1  10 70.5324 136.427   1
 -15  -1  10 259.859 171.091   1
  15   1 -10 96.8658 93.2752   4
  15  -1  -9 1159.80 179.404   4
  15  -1  -9 1251.88 143.512   5
 -15   1   9 1213.04 279.722   1
 -15  -1   9 1520.15 323.573   1
  15   1  -9 1398.02 211.236   4
 -15  -1   8 123.272 124.562   1
 -15   1   8 55.3883 155.983   1
  15  -1  -8 186.170 77.8669   4
  15  -1  -8 145.558 64.0925   5
  15  -1  -7 313.112 77.5909   4
 -15  -1   7 466.399 192.919   1
  15  -1  -7 492.714 105.249   5
 -15   1   7 447.797 222.320   1
  15  -1  -6 565.758 117.314   5
 -15  -1   6 394.206 173.541   1
 -15   1   6 734.356 254.212   1
  15  -1  -5 3759.98 293.592   5
 -15  -1   5 3467.96 447.979   1
 -15  -1   4-11.8921 132.219   1
  15  -1  -4 106.490 92.4925   5
  15  -1  -3 3096.41 291.156   5
  15   1  -2 629.113 153.645   5
  15  -1  -2 488.925 137.449   5
 -15   1   1 120.126 137.818   2
  15   1  -1 597.054 147.065   5
  15  -1  -1 524.895 140.394   5
 -15  -1   0-233.380 156.608   2
 -15   1   0-114.009 162.718   2
  15   1   0 20.4601 78.1938   5
  15  -1   0 2.66648 71.5872   5
 -15  -1  -1-59.7950 139.441   2
 -15   1  -1-73.7249 157.585   2
  15   1   1-80.2712 99.4692   5
  15  -1   1-81.0765 93.0218   5
 -15  -1  -2-172.574 167.346   2
 -15   1  -2-135.243 182.055   2
  15   1   2 72.5913 113.156   5
  15  -1   2-60.5228 94.6111   5
  15   1   3 697.104 186.147   5
 -15  -1  -3 670.522 218.350   2
  15  -1   3 920.508 201.548   5
 -15   1  -3 388.395 227.763   2
 -15   1  -4-61.5328 147.095   2
 -15   1  -5-113.301 147.602   2
 -15   1  -6 166.822 218.884   2
 -15   2  19 243.867 155.331   6
  15  -2 -17 108.395 123.931   4
 -15   2  17 374.310 217.789   1
  15   2 -17 284.829 145.203   4
  15  -2 -16 229.604 139.034   4
 -15   2  16-37.4023 138.068   1
  15   2 -16 187.834 147.408   4
  15   2 -15 411.150 172.810   4
 -15   2  15 504.527 239.695   1
 -15   2  14 148.168 161.033   1
  15   2 -14-43.2769 115.127   4
 -15   2  13 615.323 262.473   1
  15   2 -13 103.138 81.7829   4
 -15   2  12 583.308 237.736   1
  15   2 -12 352.665 127.699   4
 -15   2  11 254.311 169.095   1
 -15   2  10 125.763 134.560   1
 -15  -2   9 167.446 160.833   1
 -15   2   9 51.1181 151.661   1
  15  -2  -9 21.7617 48.4176   5
  15  -2  -8 124.801 71.9738   4
 -15   2   8 285.257 184.360   1
  15  -2  -8 110.248 63.6694   5
 -15  -2   8 403.124 204.618   1
 -15  -2   7 6.16029 140.511   1
 -15   2   7-33.2421 132.051   1
  15  -2  -7 72.8791 62.8739   5
 -15  -2   6 137.735 126.071   1
  15  -2  -6 156.862 77.4615   5
  15  -2  -5 1100.49 162.948   5
 -15  -2   5 1163.83 258.748   1
 -15  -2   4 41.1678 140.890   1
  15  -2  -4 215.461 82.3992   5
 -15  -2   3 380.767 183.426   1
  15  -2  -3 216.370 88.0251   5
 -15   2   2 360.407 204.263   2
  15  -2  -2 297.052 101.360   5
 -15   2   1 70.1484 121.424   2
  15  -2  -1-135.291 104.349   5
 -15   2   0 12.3939 138.968   2
  15  -2   0-69.5953 85.2810   5
 -15  -2   0-256.743 185.143   2
 -15  -2  -1 88.8100 104.135   2
 -15   2  -1-119.461 142.918   2
  15  -2   1-127.225 94.5227   5
 -15   2  -2 42.4553 125.313   2
  15  -2   2 49.8288 84.8503   5
  15  -2   3 227.350 107.555   5
 -15   2  -3 43.5023 129.858   2
 -15   2  -4-27.6041 119.474   2
  15   3 -17-28.3635 120.668   4
 -15   3  16 159.585 179.077   1
 -15   3  15 580.120 286.154   1
 -15   3  14-130.152 155.846   1
 -15   3  13 85.1671 145.114   1
 -15   3  12-37.3514 164.499   1
 -15   3  11 276.910 205.085   1
 -15   3  10 395.065 214.393   1
 -15   3   9-58.4250 154.161   1
 -15  -3   8 480.221 214.038   1
  15  -3  -8 358.491 98.3347   5
  15  -3  -7 593.826 115.896   5
 -15  -3   7 482.988 189.513   1
 -15  -3   6-155.802 141.893   1
  15  -3  -6 170.431 72.4381   5
 -15  -3   5 750.034 209.049   1
  15  -3  -5 683.008 135.960   5
 -15  -3   4 286.611 149.115   1
  15  -3  -4 216.724 85.5076   5
 -15   3   4 245.417 158.497   2
 -15  -3   3 1954.67 323.504   1
 -15   3   3 1898.22 390.381   2
  15  -3  -3 1999.60 237.114   5
 -15   3   2 454.755 250.683   2
  15  -3  -2 452.309 124.026   5
 -15   3   1 204.119 199.835   2
  15  -3  -1 364.231 116.600   5
 -15   3   0 792.932 281.353   2
  15  -3   0 889.132 175.483   5
 -15   3  -1-33.2293 170.680   2
  15  -3   1 40.4517 83.4096   5
 -15   3  -2 95.2901 136.124   2
  15  -3   2-54.1865 89.9099   5
 -15   4  15 172.269 205.556   1
 -15   4  14 24.9441 152.133   1
 -15   4  13 95.3546 175.773   1
 -15  -4  13 145.403 115.303   3
 -15   4  12 332.330 224.441   1
 -15  -4  12 672.788 179.645   3
 -15  -4  11 115.124 115.857   3
 -15  -4  10 155.343 99.2781   3
 -15  -4   9 53.9388 103.350   3
  15  -4  -8-10.5127 48.9755   5
 -15  -4   8 6.37884 83.1298   3
 -15  -4   7 93.9258 119.363   1
  15  -4  -7-32.0769 64.2933   5
 -15  -4   7 279.301 131.405   3
  15  -4  -6 186.208 85.4633   5
 -15  -4   6 156.989 115.034   3
 -15  -4   6 71.0227 92.9350   1
 -15   4   5 374.230 201.146   2
 -15  -4   5 128.544 104.619   1
  15  -4  -5 321.602 103.332   5
 -15  -4   5 298.109 122.048   3
 -15   4   4 196.086 156.040   2
  15  -4  -4 93.4347 82.6409   5
 -15  -4   4-87.3040 131.971   1
 -15  -4   4-26.3469 90.5973   3
 -15   4   3 1617.04 381.614   2
 -15  -4   3 1942.57 277.753   3
  15  -4  -3 1549.30 215.379   5
 -15  -4   3 1499.03 285.980   1
 -15   4   2 605.155 259.786   2
  15  -4  -2 616.359 145.545   5
 -15  -4   2 586.984 183.784   3
 -15   4   1 439.446 231.687   2
  15  -4  -1 489.175 142.908   5
 -15  -4   1 581.834 175.415   3
 -15   4   0-227.125 240.945   2
  15  -4   0-67.9933 103.254   5
  15  -4   1-31.4885 76.9536   5
 -15  -5  11-142.516 115.224   3
 -15  -5  10 497.929 172.971   3
 -15  -5   9 300.428 128.881   3
 -15  -5   8 528.901 150.494   3
 -15   5   8 271.836 207.601   2
 -15   5   7 52.0521 167.025   2
  15  -5  -7 200.482 101.027   5
 -15  -5   7 270.180 134.923   3
 -15   5   6 1132.65 336.524   2
  15  -5  -6 1413.16 201.509   5
 -15  -5   6 1523.58 252.856   3
 -15  -5   6 1115.24 231.366   1
 -15   5   5 388.386 217.983   2
  15  -5  -5 398.314 120.022   5
 -15  -5   5 564.189 174.127   3
  15  -5  -4 15.9224 71.3629   5
 -15  -5   4-53.6186 81.7956   3
  15  -5  -3-190.416 104.617   5
 -15  -5   3-213.078 119.953   3
  15  -5  -2-295.340 115.781   5
  15  -5  -1 89.5466 96.1808   5
  16   0 -18-245.979 152.318   4
  16   0 -17-24.0432 88.7463   4
  16   0 -16-20.8915 92.4097   4
  16   0 -15-42.4056 107.249   4
  16   0 -14-110.795 119.877   4
 -16   0  14 39.8456 146.356   1
  16   0 -13 31.3904 84.1960   4
 -16   0  13 129.010 162.086   1
  16   0 -12 1055.28 208.197   4
 -16   0  12 1222.24 341.010   1
  16   0 -11-35.9678 87.1154   4
 -16   0  11 167.892 179.968   1
 -16   0  10 173.677 188.009   1
  16   0 -10-144.117 73.9587   4
 -16   0   9 230.026 206.934   1
 -16   0   8 169.398 151.717   1
 -16   0   7 235.200 184.734   1
 -16   0   6 257.534 169.513   1
  16   0  -6 10.4291 68.6051   5
  16   0  -5 93.2402 69.9110   5
 -16   0   5 99.2907 173.309   1
  16   0  -4 432.430 121.353   5
  16   0  -3 83.5876 101.392   5
  16   0  -2 2524.43 300.209   5
 -16   0   1 223.659 172.723   2
  16   0  -1 92.2288 99.1271   5
 -16   0   0 1552.33 336.277   2
  16   0   0 1413.41 237.353   5
 -16   0  -1 99.8661 141.488   2
  16   0   1-13.0535 82.7869   5
 -16   0  -2 411.151 234.396   2
  16   0   2 457.616 164.061   5
 -16   0  -3-206.980 164.107   2
 -16   0  -4-229.667 169.274   2
  16  -1 -17 240.527 149.069   4
  16   1 -17 134.526 97.9944   4
  16  -1 -16 56.4158 119.751   4
 -16   1  16 97.4192 189.319   1
  16   1 -16-71.7503 104.094   4
  16  -1 -15 62.1724 76.8086   4
 -16   1  15 199.423 199.387   1
  16   1 -15 22.4163 86.0083   4
  16  -1 -14 1697.57 272.092   4
 -16   1  14 1849.58 403.820   1
  16   1 -14 1726.72 312.337   4
 -16   1  13 85.9847 184.915   1
  16  -1 -13-135.327 71.1209   4
  16   1 -13 32.2656 91.6363   4
  16  -1 -12 0.44088 69.0208   4
 -16  -1  12 286.412 175.835   1
 -16   1  12-90.0005 139.054   1
  16   1 -12 102.639 102.290   4
  16  -1 -11 531.660 135.216   4
 -16   1  11 658.380 268.882   1
 -16  -1  11 751.129 267.401   1
  16   1 -11 526.652 164.173   4
  16  -1 -10 241.635 93.6128   4
 -16   1  10 301.549 179.124   1
  16   1 -10 317.361 122.301   4
 -16  -1  10 462.641 211.960   1
 -16   1   9-191.733 170.892   1
 -16  -1   9 4.50986 133.733   1
 -16  -1   8 660.233 220.739   1
  16  -1  -8 783.744 131.958   5
 -16   1   8 735.767 247.008   1
  16  -1  -7 290.175 85.2521   5
 -16   1   7 414.189 190.636   1
 -16  -1   7 152.317 174.092   1
 -16  -1   6 233.402 204.255   1
  16  -1  -6 457.868 120.135   5
 -16   1   6 701.324 250.586   1
 -16  -1   5-73.3215 122.054   1
  16  -1  -5-119.032 75.8437   5
 -16  -1   4 541.468 217.612   1
  16  -1  -4 441.157 107.406   5
  16  -1  -3 42.1909 65.2615   5
  16  -1  -2 89.2157 83.5284   5
 -16   1   2 132.771 135.954   2
 -16   1   1-58.7194 147.624   2
  16  -1  -1 24.4692 79.7057   5
 -16  -1   0 64.8884 121.403   2
 -16   1   0 1.86978 171.661   2
  16   1   0-65.5255 96.2536   5
  16  -1   0-124.880 94.6788   5
 -16  -1  -1 112.439 138.620   2
  16   1   1 165.566 93.5150   5
 -16   1  -1-52.6562 179.590   2
  16  -1   1-12.0306 101.886   5
 -16  -1  -2 6.52607 143.918   2
  16  -1   2-28.6451 72.5274   5
 -16   1  -3 76.1395 148.693   2
 -16   1  -4-46.4083 136.592   2
  16  -2 -17 196.014 139.617   4
  16   2 -17 246.128 166.486   4
  16  -2 -16 325.331 140.717   4
  16   2 -16 287.624 143.497   4
  16  -2 -15 458.544 190.309   4
 -16   2  15 144.199 185.302   1
  16   2 -15 496.327 229.667   4
  16  -2 -14 310.632 147.718   4
 -16   2  14 470.824 278.390   1
  16   2 -14 242.671 142.484   4
  16  -2 -13-50.5684 70.4468   4
 -16   2  13-119.184 162.955   1
  16   2 -13 2.74197 118.951   4
  16  -2 -12-49.6109 67.5029   4
 -16   2  12-91.3442 159.961   1
 -16   2  11-143.540 147.187   1
  16  -2 -11 99.2637 70.2588   4
  16  -2 -10 89.0602 75.6741   4
 -16   2  10 68.2154 178.546   1
 -16  -2  10 245.665 170.382   1
 -16   2   9-152.564 189.385   1
 -16  -2   9 104.841 164.953   1
 -16  -2   8 126.051 119.846   1
  16  -2  -8-17.8845 48.2365   5
 -16   2   8 203.195 183.467   1
 -16  -2   7 447.064 216.655   1
  16  -2  -7 301.198 104.674   5
  16  -2  -6 182.674 83.3476   5
 -16  -2   6-75.3498 123.131   1
 -16  -2   5-158.626 158.440   1
  16  -2  -5 11.4646 54.6654   5
  16  -2  -4-21.2812 62.0069   5
 -16  -2   4 137.267 120.302   1
  16  -2  -3 555.432 139.908   5
 -16   2   3 792.309 271.705   2
 -16   2   2 167.286 184.573   2
  16  -2  -2 62.4276 78.6421   5
 -16   2   1 27.7073 134.176   2
  16  -2  -1 129.974 95.5526   5
 -16  -2   0 457.122 205.898   2
 -16   2   0 411.861 202.449   2
  16  -2   0 240.427 105.818   5
 -16   2  -1-124.917 197.662   2
  16  -2   1 125.598 80.7325   5
 -16   2  -2 353.408 209.285   2
 -16   3  14 554.788 276.673   1
 -16   3  13-224.003 204.434   1
 -16   3  12 532.589 247.868   1
 -16   3  11-283.030 228.190   1
 -16   3  10-121.162 178.601   1
 -16  -3   9 534.709 203.153   1
 -16  -3   8 152.087 130.821   1
 -16  -3   7 167.267 128.592   1
  16  -3  -7 106.011 83.3267   5
 -16  -3   6 120.704 127.503   1
  16  -3  -6 176.078 72.9592   5
  16  -3  -5-83.2154 63.9386   5
 -16  -3   5 12.8731 119.110   1
 -16   3   4 34.2850 136.571   2
  16  -3  -4 91.4138 80.6017   5
 -16  -3   4 106.132 124.627   1
 -16   3   3 1488.07 372.304   2
  16  -3  -3 1318.00 206.169   5
 -16  -3   3 1452.58 297.320   1
 -16   3   2 356.756 214.219   2
  16  -3  -2-36.4332 72.1365   5
 -16   3   1-226.884 181.949   2
  16  -3  -1 190.750 102.599   5
  16  -3   0 65.6656 79.0565   5
 -16  -4  10 97.8468 91.3508   3
 -16  -4   9 49.9591 111.102   3
 -16  -4   8-36.8701 104.424   1
 -16  -4   8 27.6272 100.481   3
  16  -4  -7 9.83186 64.9628   5
 -16  -4   7-47.0811 97.1755   3
 -16  -4   7-8.41741 101.807   1
 -16  -4   6 595.358 208.079   1
  16  -4  -6 549.112 123.919   5
 -16  -4   6 434.981 149.913   3
 -16   4   6 544.376 249.445   2
 -16   4   5 717.406 261.152   2
  16  -4  -5 499.929 137.244   5
 -16  -4   5 468.537 171.561   1
 -16  -4   5 920.840 211.733   3
 -16   4   4 57.7340 204.229   2
  16  -4  -4-39.7978 72.7646   5
  16  -4  -3 37.6898 82.6909   5
  16  -4  -2 796.504 166.322   5
  16  -4  -1 117.375 97.0225   5
 -16  -5   8-17.9312 98.0002   1
  16  -5  -6 213.854 106.321   5
  16  -5  -5 15.2979 60.2281   5
  16  -5  -4-57.2507 93.5655   5
  16  -5  -3-39.5557 93.3903   5
  17   0 -17-103.826 137.182   4
  17   0 -16-344.448 156.314   4
  17   0 -15 240.747 133.065   4
  17   0 -14 40.7331 103.017   4
 -17   0  14 186.517 156.210   1
 -17   0  13 1380.65 351.585   1
  17   0 -13 1043.61 223.935   4
 -17   0  12 331.752 240.394   1
 -17   0  11 3742.36 546.914   1
 -17   0  10 138.899 152.310   1
 -17   0   9 460.707 243.213   1
 -17   0   8-120.331 179.667   1
 -17   0   7 115.069 144.331   1
 -17   0   6-498.422 213.089   1
  17   0  -5 950.178 175.686   5
  17   0  -4-55.0538 89.3026   5
  17   0  -3 404.646 134.944   5
  17   0  -2-31.7254 83.2198   5
 -17   0   2 211.247 153.769   2
 -17   0   1-79.2018 175.039   2
  17   0  -1-72.9260 79.7564   5
 -17   0   0 43.2773 175.120   2
  17   0   0-9.31273 95.2808   5
 -17   0  -1 160.952 173.610   2
 -17   0  -2-387.602 199.372   2
  17  -1 -17 324.379 148.453   4
  17   1 -17 124.563 118.362   4
  17  -1 -16 393.741 143.752   4
  17   1 -16 253.614 120.143   4
  17  -1 -15 48.0753 80.7973   4
  17   1 -15 483.019 192.633   4
  17  -1 -14 139.638 97.0117   4
 -17   1  14-54.8778 205.198   1
 -17  -1  14 82.7956 153.888   1
  17   1 -14 47.8431 103.080   4
  17  -1 -13 52.6966 79.1836   4
 -17   1  13 46.5279 155.771   1
 -17  -1  13-76.3784 130.632   1
  17   1 -13 62.1980 97.7769   4
 -17   1  12 534.506 251.301   1
 -17  -1  12 363.123 191.643   1
 -17   1  11-181.409 159.367   1
 -17  -1  11-277.069 164.354   1
 -17   1  10-112.039 167.783   1
 -17  -1  10-123.002 148.112   1
 -17  -1   9 245.654 153.712   1
 -17   1   9 82.7102 169.398   1
 -17   1   8-52.4793 158.729   1
 -17  -1   8 320.271 222.118   1
 -17   1   7-161.505 206.053   1
 -17  -1   7 0.43138 147.639   1
  17  -1  -7 7.73063 59.3307   5
  17  -1  -6 11.2891 69.9023   5
 -17  -1   6-52.7678 126.692   1
 -17  -1   5 277.302 193.148   1
  17  -1  -5-25.2200 66.7861   5
  17  -1  -4 822.926 167.336   5
  17  -1  -3-48.8035 90.5112   5
 -17   1   2-180.716 162.743   2
  17  -1  -2 126.999 83.4500   5
 -17  -1   1 131.933 148.078   2
 -17   1   1 94.2526 126.804   2
  17  -1  -1-67.1456 80.4545   5
 -17  -1   0 103.911 149.618   2
 -17   1   0 150.506 162.871   2
  17  -1   0-37.5989 81.7379   5
 -17  -1  -1 136.163 152.024   2
 -17   1  -1-371.711 207.024   2
  17  -2 -17 131.016 95.1609   4
  17  -2 -16 105.327 119.606   4
  17   2 -16 347.328 172.527   4
  17  -2 -15 9.47054 126.612   4
  17   2 -15-36.6446 99.7340   4
  17  -2 -14 45.3875 113.124   4
  17  -2 -13 108.412 107.677   4
 -17   2  13 230.347 186.391   1
 -17   2  12 87.9184 167.583   1
 -17  -2  12 185.644 190.684   1
 -17   2  11 39.5686 158.305   1
 -17  -2  11 336.364 218.721   1
 -17   2  10 470.765 251.044   1
 -17  -2  10 377.339 215.530   1
 -17  -2   9 73.9755 166.408   1
 -17   2   9-180.265 181.140   1
 -17  -2   8 435.353 204.195   1
  17  -2  -7 200.336 81.8147   5
 -17  -2   7 178.902 148.271   1
 -17  -2   6 309.348 169.585   1
  17  -2  -6 178.162 91.1539   5
 -17  -2   5 671.549 225.253   1
  17  -2  -5 519.039 123.007   5
  17  -2  -4-68.9011 70.3961   5
 -17   2   3-154.933 180.665   2
  17  -2  -3-52.8216 92.2647   5
 -17   2   2 169.901 175.068   2
  17  -2  -2-46.8875 87.8006   5
 -17   2   1 370.851 223.505   2
  17  -2  -1 343.049 124.916   5
 -17  -2   1 314.031 165.836   2
 -17  -3  11 409.394 220.838   1
 -17   3  11 825.583 309.506   1
 -17  -3  10 192.655 168.920   1
 -17  -3   9 146.849 186.471   1
 -17  -3   8 10.8377 130.233   1
 -17  -3   7-216.422 139.900   1
  17  -3  -6 35.1983 58.5807   5
 -17  -3   6 36.7324 123.582   1
  17  -3  -5-2.42373 68.8437   5
 -17  -3   5-60.3859 124.114   1
 -17   3   5-179.741 208.693   2
 -17  -3   4 359.058 203.233   1
  17  -3  -4 106.037 96.6848   5
  17  -3  -3 166.116 98.9899   5
  17  -3  -2 17.2624 86.7502   5
 -17  -4  10 368.117 224.257   1
 -17  -4   9 126.429 161.012   1
 -17  -4   8-81.7291 132.402   1
 -17  -4   7 69.3629 122.245   1
 -17  -4   6 92.1820 132.693   1
  17  -4  -5 95.1379 85.7795   5
  17  -4  -4 148.364 82.6273   5
  17  -4  -3 525.009 159.387   5
  18   0 -16 19.8931 145.096   4
 -18   0  11 71.7896 179.891   1
 -18   0  10 197.772 178.837   1
 -18   0   9 62.0577 153.477   1
 -18   0   8-176.134 183.465   1
 -18   0   7-181.104 176.106   1
  18   0  -4 430.521 143.007   5
  18   0  -3-140.229 90.2069   5
 -18   0   2 116.856 172.098   2
  18   0  -2-14.2501 89.5939   5
 -18   0   1 18.7472 143.499   2
 -18   0   0-370.534 200.625   2
 -18  -1  11 30.7016 201.985   1
 -18  -1  10 445.988 247.083   1
 -18   1  10 455.272 275.279   1
 -18   1   9 414.862 238.389   1
 -18  -1   9 214.591 144.351   1
 -18  -1   8-56.5300 168.562   1
 -18   1   8 554.675 205.186   1
 -18  -1   7 67.7856 162.048   1
  18  -1  -6-71.4911 81.0165   5
 -18  -1   6 264.221 212.615   1
  18  -1  -5 84.8526 88.1902   5
  18  -1  -4 21.3118 79.4046   5
 -18   1   3 137.740 198.664   2
  18  -1  -3 52.9930 96.6348   5
  18  -1  -2 277.019 113.655   5
 -18  -1   2 17.5512 125.599   2
 -18  -1   1-94.9312 134.157   2
 -18  -2  11 677.968 282.293   1
 -18  -2  10-82.1442 175.647   1
 -18  -2   9 501.659 236.258   1
 -18  -2   8 579.629 260.181   1
 -18  -2   7-157.818 177.933   1
 -18  -2   6 395.072 189.536   1
  18  -2  -5 54.1607 68.4726   5
 -18  -2   5-70.0974 137.714   1
  18  -2  -4 302.573 116.495   5
  18  -2  -3 63.3804 86.4108   5
  18  -2  -2 56.5806 73.7795   5
 -18  -3  10 140.808 146.045   1
 -18  -3   9 19.6048 115.983   1
 -18  -3   8 183.538 148.086   1
 -18  -3   7-73.9133 143.807   1
 -18  -3   6 35.2376 133.935   1
 -18  -3   5-5.84533 106.189   1
  18  -3  -5 88.6618 93.1950   5
  18  -3  -4 189.711 104.108   5
  18  -3  -3 17.2527 76.6825   5
 -18  -4   9-167.424 144.380   1
 -18  -4   8-29.5103 139.514   1
  19  -1  -4-21.9503 75.9407   5
 -19  -2   7 193.302 230.845   1
 -19  -2   6-163.906 161.220   1
   0   0   0    0.00    0.00   0
TITL moa564 in P2(1)/n
REM P2(1)/n (#14 in standard setting)
CELL 0.71073  13.920293   7.028539  15.429377  90.0000 114.5444  90.0000
ZERR    4.00   0.001423   0.000609   0.001445   0.0000   0.0119   0.0000
LATT  1
SYMM -x+1/2, y+1/2,-z+1/2
SFAC C H N O Cl
UNIT 44.00 40.00 16.00 12.00 8.00
TREF
HKLF 4
END
;
_shelx_res_file
;
    shelx.res created by SHELXL-2014/7
TITL moa564 in P21/n #14
CELL  0.71073  13.9203   7.0285  15.4294   90.000  114.544   90.000
ZERR     4.00   0.0014   0.0006   0.0014    0.000    0.012    0.000
LATT   1
SYMM  1/2 - X, 1/2 + Y, 1/2 - Z
SFAC  C    H    CL   N    O
UNIT  44 40 8 16 12
MERG   2
SHEL 20.4 0.77
FMAP   2
PLAN   20
SIZE     0.030   0.100   0.400
ACTA
HTAB N1 O1
EQIV $1 -x+1, -y, -z
HTAB N2 N3_$1
HTAB N2 O1
HTAB N6 O2
EQIV $2 -x+1/2, y-1/2, -z+1/2
HTAB N6 O2_$2
HTAB O3 O1
EQIV $3 -x+3/2, y+1/2, -z+1/2
HTAB C10 O3_$3
BOND   $H
CONF
L.S.  10
WGHT    0.048200    0.503300
FVAR       3.80174
MOLE    1
CL1   3    0.254610   -0.276362   -0.006406    11.00000    0.06479    0.05610 =
         0.07826   -0.02916    0.02670   -0.02400
N1    4    0.385568    0.270671    0.122075    11.00000    0.04317    0.03032 =
         0.05032   -0.00588    0.02739   -0.00451
AFIX  43
H1    2    0.412832    0.379194    0.145030    11.00000   -1.20000
AFIX   0
N2    4    0.504481    0.248470    0.055037    11.00000    0.06697    0.04799 =
         0.07949   -0.02467    0.05510   -0.01976
AFIX  93
H2B   2    0.531270    0.189459    0.021479    11.00000   -1.20000
H2A   2    0.529253    0.357333    0.079625    11.00000   -1.20000
AFIX   0
N3    4    0.387003    0.003153    0.030644    11.00000    0.04794    0.04012 =
         0.04900   -0.01004    0.02446   -0.00890
N6    4    0.272053    0.307246    0.193468    11.00000    0.05271    0.04176 =
         0.07468   -0.00869    0.04475   -0.00653
AFIX  93
H6A   2    0.302340    0.414137    0.215682    11.00000   -1.20000
H6B   2    0.220743    0.268718    0.206263    11.00000   -1.20000
AFIX   0
C2    1    0.424849    0.171476    0.068891    11.00000    0.04595    0.03830 =
         0.04416   -0.00274    0.02583   -0.00319
C4    1    0.305222   -0.060585    0.047130    11.00000    0.04029    0.03460 =
         0.04214   -0.00312    0.00987   -0.00452
C5    1    0.260958    0.027311    0.099927    11.00000    0.03368    0.03853 =
         0.04774    0.00073    0.01760   -0.00497
AFIX  43
H5    2    0.204771   -0.026589    0.108936    11.00000   -1.20000
AFIX   0
C6    1    0.304014    0.203319    0.140248    11.00000    0.03543    0.03415 =
         0.04325    0.00297    0.01866    0.00291
MOLE    2
CL2   3    0.509953    1.290960    0.452208    11.00000    0.07509    0.06849 =
         0.07353   -0.03336    0.02451    0.00061
O1    5    0.492606    0.591718    0.188814    11.00000    0.05665    0.03951 =
         0.07983   -0.01712    0.04394   -0.00566
O2    5    0.387338    0.646665    0.261742    11.00000    0.05195    0.03802 =
         0.07623   -0.00814    0.04246   -0.00812
O3    5    0.629822    0.838171    0.193680    11.00000    0.05547    0.05922 =
         0.08922   -0.01264    0.04867   -0.00742
AFIX 147
H3    2    0.598087    0.736511    0.180514    11.00000   -1.50000
AFIX   0
C7    1    0.462593    0.693026    0.241841    11.00000    0.04011    0.03137 =
         0.04935    0.00125    0.02160    0.00368
C8    1    0.519616    0.875062    0.278625    11.00000    0.03155    0.03264 =
         0.04274    0.00013    0.01362    0.00225
C9    1    0.600028    0.937657    0.253395    11.00000    0.03514    0.04273 =
         0.05391    0.00018    0.01915    0.00109
C10   1    0.650922    1.110492    0.289150    11.00000    0.04356    0.05658 =
         0.06947   -0.00078    0.02420   -0.01259
AFIX  43
H10   2    0.703817    1.152714    0.271843    11.00000   -1.20000
AFIX   0
C11   1    0.623540    1.218107    0.349431    11.00000    0.05168    0.04555 =
         0.06384   -0.01051    0.01125   -0.01207
AFIX  43
H11   2    0.657589    1.332952    0.372933    11.00000   -1.20000
AFIX   0
C12   1    0.545000    1.154846    0.375065    11.00000    0.04508    0.04357 =
         0.04851   -0.00878    0.01023    0.00087
C13   1    0.494099    0.986452    0.340655    11.00000    0.03560    0.03993 =
         0.04662   -0.00316    0.01555    0.00050
AFIX  43
H13   2    0.441695    0.945831    0.358977    11.00000   -1.20000
AFIX   0
HKLF 4
REM  moa564 in P21/n #14
REM R1 =  0.0475 for    2137 Fo > 4sig(Fo)  and  0.0785 for all    3144 data
REM    182 parameters refined using      0 restraints
END
WGHT      0.0482      0.5026
REM Highest difference peak  0.288,  deepest hole -0.399,  1-sigma level  0.050
Q1    1   0.5361  1.3590  0.4130  11.00000  0.05    0.29
Q2    1   0.2048 -0.2024 -0.0425  11.00000  0.05    0.21
Q3    1   0.5541  0.3012  0.1045  11.00000  0.05    0.20
Q4    1   0.5358  0.8942  0.3222  11.00000  0.05    0.19
Q5    1   0.5426  0.1983  0.1475  11.00000  0.05    0.18
Q6    1   0.1831  0.3255  0.1314  11.00000  0.05    0.17
Q7    1   0.5731  1.2376  0.4797  11.00000  0.05    0.17
Q8    1   0.5409  0.9195  0.2560  11.00000  0.05    0.16
Q9    1   0.3380  0.2400  0.1236  11.00000  0.05    0.16
Q10   1   0.4383  0.6211  0.2890  11.00000  0.05    0.16
Q11   1   0.5019  0.8013  0.2625  11.00000  0.05    0.16
Q12   1   0.5623  1.2245  0.4381  11.00000  0.05    0.15
Q13   1   0.4430  0.4802  0.1788  11.00000  0.05    0.15
Q14   1   0.3363  0.5887  0.2233  11.00000  0.05    0.15
Q15   1   0.3428 -0.0146  0.0244  11.00000  0.05    0.14
Q16   1   0.7411  1.4912  0.3886  11.00000  0.05    0.14
Q17   1   0.2787  0.4594  0.0971  11.00000  0.05    0.14
Q18   1   0.3005  0.1007  0.1357  11.00000  0.05    0.14
Q19   1   0.5175  0.5412  0.1621  11.00000  0.05    0.14
Q20   1   0.1712 -0.2731 -0.1071  11.00000  0.05    0.14
;
_shelx_res_checksum     87520
data_II
_database_code_depnum_ccdc_archive 'CCDC 1817972'
_audit_creation_method     'SHELXL-2014/7'
_journal_date_recd_electronic     2018-01-12
_journal_date_accepted     2018-01-19
_journal_name_full     'Acta Crystallographica, Section E'
_journal_year     2018
_journal_volume     74
_journal_issue      2
_journal_page_first     237
_journal_page_last     241
_journal_paper_category     GO
_journal_paper_doi     10.1107/S2056989018001196
_journal_coeditor_code     ZL2723
_chemical_name_systematic
;
Bis(2,6-diamino-4-chloropyrimidin-1-ium) naphthalene-1,5-disulfonate
;
_chemical_name_common
;
Bis(2,6-diamino-4-chloropyrimidin-1-ium) naphthalene-1,5-disulfonate
;
_chemical_formula_moiety     '2(C4 H6 Cl N4 +), C10 H6 O6 S2 2-'
_chemical_formula_sum     'C18 H18 Cl2 N8 O6 S2'
_chemical_formula_iupac     '2C4 H6 Cl N4 +, C10 H6 O6 S2 2-'
_chemical_formula_weight     577.42
_chemical_melting_point     ?
_shelx_space_group_comment
;
The symmetry employed for this shelxl refinement is uniquely defined
by the following loop, which should always be used as a source of
symmetry information in preference to the above space-group names.
They are only intended as comments.
;
_space_group_crystal_system     monoclinic
_space_group_name_H-M_alt     'P 21/n'
_space_group_name_Hall     '-P 2yn'
loop_
    _space_group_symop_operation_xyz
    'x, y, z'
    '-x+1/2, y+1/2, -z+1/2'
    '-x, -y, -z'
    'x-1/2, -y-1/2, z-1/2'
_cell_length_a     9.1696(4)
_cell_length_b     13.0848(7)
_cell_length_c     9.9663(5)
_cell_angle_alpha     90
_cell_angle_beta     90.526(5)
_cell_angle_gamma     90
_cell_volume     1195.73(10)
_cell_formula_units_Z     2
_cell_measurement_reflns_used     3749
_cell_measurement_theta_min     3.7000
_cell_measurement_theta_max     30.1110
_cell_measurement_temperature     293(2)
_exptl_crystal_description     prism
_exptl_crystal_colour     colorless
_exptl_crystal_size_max     0.400
_exptl_crystal_size_mid     0.400
_exptl_crystal_size_min     0.060
_exptl_crystal_density_diffrn     1.604
_exptl_crystal_density_meas     ?
_exptl_crystal_density_method     ?
_exptl_crystal_F_000     592
_exptl_absorpt_coefficient_mu     0.500
_exptl_absorpt_correction_type     multi-scan
_exptl_absorpt_process_details
;
(CrysAlis PRO; Agilent, 2013)
;
_shelx_estimated_absorpt_T_min     0.825
_shelx_estimated_absorpt_T_max     0.971
_exptl_absorpt_correction_T_min     0.52697
_exptl_absorpt_correction_T_max     1.00000
_diffrn_ambient_temperature     293(2)
_diffrn_radiation_type     MoK\a
_diffrn_radiation_wavelength     0.71073
_diffrn_radiation_source     'SuperNova (Mo) X-ray Source'
_diffrn_radiation_monochromator     'mirror'
_diffrn_measurement_device_type
;
Agilent SuperNova Dual Source
diffractometer with an Atlas detector
;
_diffrn_measurement_method     '\w scans'
_diffrn_detector_area_resol_mean     10.4933
_diffrn_reflns_number     10382
_diffrn_reflns_av_R_equivalents     0.0282
_diffrn_reflns_theta_min     3.005
_diffrn_reflns_theta_max     27.479
_diffrn_reflns_theta_full     25.242
_diffrn_measured_fraction_theta_max     0.999
_diffrn_measured_fraction_theta_full     0.999
_diffrn_reflns_limit_h_min     -8
_diffrn_reflns_limit_h_max     11
_diffrn_reflns_limit_k_min     -16
_diffrn_reflns_limit_k_max     15
_diffrn_reflns_limit_l_min     -12
_diffrn_reflns_limit_l_max     12
_refine_special_details     ?
_reflns_number_total     2735
_reflns_number_gt     2274
_reflns_threshold_expression     'I > 2\s(I)'
_refine_ls_structure_factor_coef     Fsqd
_refine_ls_matrix_type     full
_refine_ls_R_factor_all     0.0472
_refine_ls_R_factor_gt     0.0381
_refine_ls_wR_factor_gt     0.0962
_refine_ls_wR_factor_ref     0.1022
_refine_ls_goodness_of_fit_ref     1.049
_refine_ls_restrained_S_all     1.049
_refine_ls_number_reflns     2735
_refine_ls_number_parameters     163
_refine_ls_number_restraints     0
_refine_ls_hydrogen_treatment     constr
_refine_ls_weighting_scheme     calc
_refine_ls_weighting_details
              'w=1/[\s^2^(Fo^2^)+(0.0444P)^2^+0.5881P] where P=(Fo^2^+2Fc^2^)/3'
_atom_sites_solution_hydrogens     geom
_atom_sites_solution_primary     ?
_atom_sites_solution_secondary     ?
_refine_ls_shift/su_max     0.000
_refine_ls_shift/su_mean     0.000
_refine_diff_density_max     0.494
_refine_diff_density_min     -0.594
_refine_ls_extinction_method     none
_refine_ls_extinction_coef     .
loop_
    _atom_type_symbol
    _atom_type_description
    _atom_type_scat_dispersion_real
    _atom_type_scat_dispersion_imag
    _atom_type_scat_source
    'C' 'C' 0.0033 0.0016
                         'International Tables Vol C Tables 4.2.6.8 and 6.1.1.4'
    'H' 'H' 0.0000 0.0000
                         'International Tables Vol C Tables 4.2.6.8 and 6.1.1.4'
    'Cl' 'Cl' 0.1484 0.1585
                         'International Tables Vol C Tables 4.2.6.8 and 6.1.1.4'
    'N' 'N' 0.0061 0.0033
                         'International Tables Vol C Tables 4.2.6.8 and 6.1.1.4'
    'O' 'O' 0.0106 0.0060
                         'International Tables Vol C Tables 4.2.6.8 and 6.1.1.4'
    'S' 'S' 0.1246 0.1234
                         'International Tables Vol C Tables 4.2.6.8 and 6.1.1.4'
_computing_data_collection
;
CrysAlis PRO (Agilent, 2013)
;
_computing_cell_refinement
;
CrysAlis PRO (Agilent, 2013)
;
_computing_data_reduction
;
CrysAlis PRO (Agilent, 2013)
;
_computing_structure_solution
;
SHELXT2014 (Sheldrick, 2015a)
;
_computing_structure_refinement
;
SHELXL2014 (Sheldrick, 2015b)
;
_computing_molecular_graphics
;
PLATON (Spek, 2009), Mercury (Macrae <i>et al.</i>, 2008)
;
_computing_publication_material
;
PLATON (Spek, 2009)
;
loop_
    _atom_site_type_symbol
    _atom_site_label
    _atom_site_fract_x
    _atom_site_fract_y
    _atom_site_fract_z
    _atom_site_U_iso_or_equiv
    _atom_site_adp_type
    _atom_site_calc_flag
    _atom_site_occupancy
    _atom_site_disorder_assembly
    _atom_site_disorder_group
    Cl Cl1 0.10474(6) 0.91005(5) 0.13497(8) 0.0693(2) Uani d 1 . .
    N N1 0.47951(17) 0.72194(12) 0.24106(15) 0.0379(4) Uani d 1 . .
    H H1 0.5541 0.6839 0.2572 0.045 Uiso calc 1 . .
    N N2 0.4259(2) 0.61789(16) 0.0635(2) 0.0675(7) Uani d 1 . .
    H H2A 0.3734 0.6006 -0.0047 0.081 Uiso calc 1 . .
    H H2B 0.5013 0.5823 0.0853 0.081 Uiso calc 1 . .
    N N3 0.27559(18) 0.75496(14) 0.10314(17) 0.0437(4) Uani d 1 . .
    N N6 0.54208(19) 0.81915(14) 0.42350(17) 0.0444(4) Uani d 1 . .
    H H6A 0.6148 0.7789 0.4376 0.053 Uiso calc 1 . .
    H H6B 0.5275 0.8701 0.4761 0.053 Uiso calc 1 . .
    C C2 0.3908(2) 0.69909(16) 0.1347(2) 0.0420(5) Uani d 1 . .
    C C4 0.2528(2) 0.83590(15) 0.1817(2) 0.0393(4) Uani d 1 . .
    C C5 0.3328(2) 0.86453(15) 0.2911(2) 0.0377(4) Uani d 1 . .
    H H5 0.3089 0.9215 0.3422 0.045 Uiso calc 1 . .
    C C6 0.45350(19) 0.80277(14) 0.32183(18) 0.0333(4) Uani d 1 . .
    S S1 0.80386(5) 0.55638(4) 0.21480(4) 0.03723(15) Uani d 1 . .
    O O1 0.75993(16) 0.65802(11) 0.25770(15) 0.0491(4) Uani d 1 . .
    O O2 0.68017(17) 0.49952(12) 0.15999(15) 0.0517(4) Uani d 1 . .
    O O3 0.92854(18) 0.55687(13) 0.12748(14) 0.0541(4) Uani d 1 . .
    C C7 0.7936(2) 0.40041(15) 0.39206(19) 0.0379(4) Uani d 1 . .
    H H7 0.7184 0.3761 0.3375 0.045 Uiso calc 1 . .
    C C8 0.86088(18) 0.49007(14) 0.36151(17) 0.0307(4) Uani d 1 . .
    C C9 0.97829(18) 0.52894(13) 0.44251(17) 0.0293(4) Uani d 1 . .
    C C10 1.0523(2) 0.62150(15) 0.41375(19) 0.0385(4) Uani d 1 . .
    H H10 1.0250 0.6595 0.3388 0.046 Uiso calc 1 . .
    C C11 1.1626(2) 0.65540(16) 0.4944(2) 0.0427(5) Uani d 1 . .
    H H11 1.2097 0.7163 0.4739 0.051 Uiso calc 1 . .
loop_
    _atom_site_aniso_label
    _atom_site_aniso_U_11
    _atom_site_aniso_U_22
    _atom_site_aniso_U_33
    _atom_site_aniso_U_12
    _atom_site_aniso_U_13
    _atom_site_aniso_U_23
    Cl1 0.0446(3) 0.0740(4) 0.0888(5) 0.0223(3) -0.0221(3) -0.0052(4)
    N1 0.0362(8) 0.0366(8) 0.0405(8) 0.0056(7) -0.0128(7) -0.0061(7)
    N2 0.0709(13) 0.0633(13) 0.0676(13) 0.0230(11) -0.0364(11) -0.0346(11)
    N3 0.0371(9) 0.0485(10) 0.0454(9) 0.0019(7) -0.0144(7) -0.0041(8)
    N6 0.0459(10) 0.0451(9) 0.0420(9) 0.0073(8) -0.0150(8) -0.0107(7)
    C2 0.0415(11) 0.0420(11) 0.0424(10) 0.0010(8) -0.0122(9) -0.0066(8)
    C4 0.0275(9) 0.0429(11) 0.0474(11) 0.0012(8) -0.0047(8) 0.0052(9)
    C5 0.0347(9) 0.0367(10) 0.0416(10) 0.0032(8) -0.0022(8) -0.0028(8)
    C6 0.0327(9) 0.0338(9) 0.0333(9) -0.0023(7) -0.0023(7) 0.0000(7)
    S1 0.0411(3) 0.0401(3) 0.0303(2) 0.0063(2) -0.00909(19) 0.00095(18)
    O1 0.0499(8) 0.0425(8) 0.0545(9) 0.0128(7) -0.0185(7) -0.0033(7)
    O2 0.0563(9) 0.0532(9) 0.0451(8) 0.0030(7) -0.0252(7) -0.0052(7)
    O3 0.0625(10) 0.0643(10) 0.0356(8) 0.0090(8) 0.0075(7) 0.0121(7)
    C7 0.0326(9) 0.0426(11) 0.0382(10) -0.0054(8) -0.0048(8) -0.0017(8)
    C8 0.0295(8) 0.0349(9) 0.0276(8) 0.0026(7) -0.0017(7) 0.0004(7)
    C9 0.0279(8) 0.0325(9) 0.0276(8) 0.0019(7) -0.0002(6) 0.0012(7)
    C10 0.0415(10) 0.0380(10) 0.0361(9) -0.0029(8) -0.0033(8) 0.0086(8)
    C11 0.0437(11) 0.0387(10) 0.0456(11) -0.0133(8) -0.0023(9) 0.0073(8)
_geom_special_details
;
 All esds (except the esd in the dihedral angle between two l.s. planes)
 are estimated using the full covariance matrix.  The cell esds are taken
 into account individually in the estimation of esds in distances, angles
 and torsion angles; correlations between esds in cell parameters are only
 used when they are defined by crystal symmetry.  An approximate (isotropic)
 treatment of cell esds is used for estimating esds involving l.s. planes.
;
loop_
    _geom_bond_atom_site_label_1
    _geom_bond_atom_site_label_2
    _geom_bond_site_symmetry_2
    _geom_bond_distance
    _geom_bond_publ_flag
    Cl1 C4 . 1.7290(19) ?
    N1 C6 . 1.352(2) ?
    N1 C2 . 1.363(2) ?
    N1 H1 . 0.8600 ?
    N2 C2 . 1.319(3) ?
    N2 H2A . 0.8600 ?
    N2 H2B . 0.8600 ?
    N3 C2 . 1.321(3) ?
    N3 C4 . 1.335(3) ?
    N6 C6 . 1.311(2) ?
    N6 H6A . 0.8600 ?
    N6 H6B . 0.8600 ?
    C4 C5 . 1.361(3) ?
    C5 C6 . 1.402(3) ?
    C5 H5 . 0.9300 ?
    S1 O3 . 1.4431(16) ?
    S1 O1 . 1.4550(15) ?
    S1 O2 . 1.4584(15) ?
    S1 C8 . 1.7749(17) ?
    C7 C8 . 1.361(3) ?
    C7 C11 3_766 1.403(3) ?
    C7 H7 . 0.9300 ?
    C8 C9 . 1.433(2) ?
    C9 C10 . 1.419(3) ?
    C9 C9 3_766 1.427(3) ?
    C10 C11 . 1.361(3) ?
    C10 H10 . 0.9300 ?
    C11 C7 3_766 1.403(3) ?
    C11 H11 . 0.9300 ?
loop_
    _geom_angle_atom_site_label_1
    _geom_angle_atom_site_label_2
    _geom_angle_atom_site_label_3
    _geom_angle_site_symmetry_1
    _geom_angle_site_symmetry_3
    _geom_angle
    _geom_angle_publ_flag
    C6 N1 C2 . . 121.84(16) ?
    C6 N1 H1 . . 119.1 ?
    C2 N1 H1 . . 119.1 ?
    C2 N2 H2A . . 120.0 ?
    C2 N2 H2B . . 120.0 ?
    H2A N2 H2B . . 120.0 ?
    C2 N3 C4 . . 115.40(16) ?
    C6 N6 H6A . . 120.0 ?
    C6 N6 H6B . . 120.0 ?
    H6A N6 H6B . . 120.0 ?
    N2 C2 N3 . . 121.08(18) ?
    N2 C2 N1 . . 116.65(18) ?
    N3 C2 N1 . . 122.27(18) ?
    N3 C4 C5 . . 127.02(18) ?
    N3 C4 Cl1 . . 114.47(14) ?
    C5 C4 Cl1 . . 118.51(16) ?
    C4 C5 C6 . . 115.80(18) ?
    C4 C5 H5 . . 122.1 ?
    C6 C5 H5 . . 122.1 ?
    N6 C6 N1 . . 118.48(17) ?
    N6 C6 C5 . . 123.87(18) ?
    N1 C6 C5 . . 117.64(16) ?
    O3 S1 O1 . . 113.34(10) ?
    O3 S1 O2 . . 113.21(10) ?
    O1 S1 O2 . . 111.10(9) ?
    O3 S1 C8 . . 105.66(8) ?
    O1 S1 C8 . . 106.56(8) ?
    O2 S1 C8 . . 106.34(9) ?
    C8 C7 C11 . 3_766 120.15(17) ?
    C8 C7 H7 . . 119.9 ?
    C11 C7 H7 3_766 . 119.9 ?
    C7 C8 C9 . . 121.31(16) ?
    C7 C8 S1 . . 118.35(13) ?
    C9 C8 S1 . . 120.31(13) ?
    C10 C9 C9 . 3_766 119.00(19) ?
    C10 C9 C8 . . 123.19(15) ?
    C9 C9 C8 3_766 . 117.8(2) ?
    C11 C10 C9 . . 120.90(17) ?
    C11 C10 H10 . . 119.6 ?
    C9 C10 H10 . . 119.6 ?
    C10 C11 C7 . 3_766 120.83(18) ?
    C10 C11 H11 . . 119.6 ?
    C7 C11 H11 3_766 . 119.6 ?
loop_
    _geom_torsion_atom_site_label_1
    _geom_torsion_atom_site_label_2
    _geom_torsion_atom_site_label_3
    _geom_torsion_atom_site_label_4
    _geom_torsion_site_symmetry_1
    _geom_torsion_site_symmetry_2
    _geom_torsion_site_symmetry_3
    _geom_torsion_site_symmetry_4
    _geom_torsion
    _geom_torsion_publ_flag
    C4 N3 C2 N2 . . . . -179.1(2) ?
    C4 N3 C2 N1 . . . . 0.7(3) ?
    C6 N1 C2 N2 . . . . -179.4(2) ?
    C6 N1 C2 N3 . . . . 0.8(3) ?
    C2 N3 C4 C5 . . . . -1.8(3) ?
    C2 N3 C4 Cl1 . . . . 178.00(16) ?
    N3 C4 C5 C6 . . . . 1.3(3) ?
    Cl1 C4 C5 C6 . . . . -178.48(14) ?
    C2 N1 C6 N6 . . . . 178.92(19) ?
    C2 N1 C6 C5 . . . . -1.3(3) ?
    C4 C5 C6 N6 . . . . -179.95(19) ?
    C4 C5 C6 N1 . . . . 0.3(3) ?
    C11 C7 C8 C9 3_766 . . . 0.8(3) ?
    C11 C7 C8 S1 3_766 . . . 178.73(16) ?
    O3 S1 C8 C7 . . . . -116.17(16) ?
    O1 S1 C8 C7 . . . . 122.99(16) ?
    O2 S1 C8 C7 . . . . 4.41(18) ?
    O3 S1 C8 C9 . . . . 61.75(17) ?
    O1 S1 C8 C9 . . . . -59.08(16) ?
    O2 S1 C8 C9 . . . . -177.67(14) ?
    C7 C8 C9 C10 . . . . 179.44(18) ?
    S1 C8 C9 C10 . . . . 1.6(2) ?
    C7 C8 C9 C9 . . . 3_766 -0.6(3) ?
    S1 C8 C9 C9 . . . 3_766 -178.50(17) ?
    C9 C9 C10 C11 3_766 . . . -0.3(3) ?
    C8 C9 C10 C11 . . . . 179.62(19) ?
    C9 C10 C11 C7 . . . 3_766 0.1(3) ?
loop_
    _geom_hbond_atom_site_label_D
    _geom_hbond_atom_site_label_H
    _geom_hbond_atom_site_label_A
    _geom_hbond_site_symmetry_A
    _geom_hbond_distance_DH
    _geom_hbond_distance_HA
    _geom_hbond_distance_DA
    _geom_hbond_angle_DHA
    N1 H1 O1 . 0.86 1.92 2.708(2) 152.0
    N2 H2A O2 3_665 0.86 2.08 2.868(3) 152.0
    N2 H2B O2 . 0.86 2.10 2.953(2) 174.0
    N6 H6A N3 4_676 0.86 2.25 2.943(2) 138.0
    N6 H6B O3 4_576 0.86 2.01 2.808(2) 154.0
_shelx_hkl_file
;
   0   0   2 183652. 3066.78   6
   0   0  -2 185410. 3067.63   6
   0   0   2 187621. 3106.82   5
   0   0  -3 20.2932 40.7016   6
   0   0   3 34.2502 40.5829   5
   0   0   3 27.3029 34.5448   6
   0   0  -4 83430.0 1550.32   6
   0   0   4 82730.3 1551.98   6
   0   0   4 83434.8 1605.37   5
   0   0   5 30.7965 45.8066   5
   0   0   5 24.9615 43.2801   6
   0   0  -5 103.351 59.2264   5
   0   0  -5 50.2904 48.6006   6
   0   0  -6 7406.21 356.271   1
   0   0   6 8071.49 369.191   5
   0   0   6 7474.93 327.240   4
   0   0  -6 7884.52 337.315   6
   0   0   6 7685.20 330.468   6
   0   0  -7 46.7806 54.0601   6
   0   0  -7-43.2151 66.0119   5
   0   0   7-39.0772 55.7011   4
   0   0  -8 5424.51 350.174   1
   0   0  -8 5426.27 328.600   6
   0   0   8 5982.79 325.409   4
   0   0   9-64.7716 61.7089   4
   0   0  -9-47.8161 65.3464   6
   0   0 -10 188.964 75.6365   6
   0   0 -11 58.6286 54.1371   6
   0   0 -12 1675.90 232.978   6
   0   0 -13 17.7914 136.201   2
   0  -1  -2 126816. 2130.99   4
   0  -1   2 131056. 2210.76   5
   0   1   2 124249. 2143.81   6
   0   1   2 123359. 2132.14   4
   0  -1  -2 126968. 2151.24   6
   0   1   3 23364.7 532.497   6
   0  -1   3 23359.3 595.816   5
   0   1   3 23371.7 537.244   4
   0   1  -3 24445.8 546.499   6
   0  -1  -3 24875.1 558.090   6
   0   1  -4 7695.38 280.251   6
   0  -1  -4 8309.98 298.276   6
   0  -1   4 9013.51 342.458   5
   0   1   4 7879.85 278.444   6
   0  -1  -4 7276.12 299.592   5
   0   1   4 7809.38 284.557   4
   0  -1   5 53103.0 1204.40   5
   0   1   5 52732.4 1132.18   4
   0   1  -5 52131.0 1120.84   6
   0  -1  -5 52907.3 1211.11   1
   0   1  -5 55763.1 1314.60   5
   0  -1  -5 55241.1 1213.83   5
   0  -1  -5 54494.7 1157.18   6
   0   1   5 55865.4 1128.54   6
   0   1  -6 23857.3 657.946   6
   0  -1  -6 24565.6 691.719   6
   0   1  -6 22905.6 682.736   1
   0   1   6 25392.7 666.225   6
   0  -1  -6 23741.1 735.657   1
   0   1   6 24100.1 662.807   4
   0  -1   6 24565.5 731.717   5
   0  -1   7 25281.5 786.554   5
   0   1   7 24505.7 717.635   4
   0   1  -7 26556.0 925.562   5
   0  -1  -7 25030.6 801.772   1
   0  -1  -7 26227.2 848.690   5
   0   1  -7 24941.4 722.169   6
   0   1  -7 24603.2 757.362   1
   0   1   7 25586.6 721.848   6
   0  -1  -7 24749.0 745.341   6
   0  -1   8 198.783 73.6032   4
   0  -1  -8 292.822 90.5190   6
   0   1   8 252.643 78.2979   6
   0  -1   8 97.4925 81.1658   5
   0   1  -8 350.989 85.4207   1
   0   1   8 242.457 72.1309   4
   0   1  -8 329.673 89.4719   6
   0  -1   9 3004.69 242.408   4
   0   1  -9 3026.55 255.071   6
   0   1   9 3061.08 244.066   4
   0  -1  -9 3098.01 268.376   6
   0   1 -10 7751.18 444.449   6
   0  -1 -10 7384.93 444.270   6
   0   1 -11 1170.36 187.320   6
   0  -1 -11 1078.37 178.915   6
   0  -1 -12 21.4115 57.8304   6
   0   1 -12 75.8760 64.9612   6
   0  -1 -13-149.652 126.229   2
   0  -2   0 35289.5 648.492   1
   0  -2  -1 890.040 71.2568   1
   0  -2  -1 950.912 77.6564   6
   0  -2   1 1023.80 88.2901   5
   0  -2  -2 3361.33 169.716   1
   0   2   2 3146.70 140.376   4
   0  -2   2 3690.74 192.650   5
   0  -2  -2 3312.50 145.159   4
   0  -2  -2 3139.61 157.286   6
   0   2   2 3352.92 94.4512   3
   0   2   2 3219.29 156.574   6
   0  -2   3 29541.1 731.846   5
   0   2   3 28847.9 521.307   3
   0  -2  -3 30258.5 678.861   6
   0  -2  -3 29199.6 710.451   1
   0   2   3 29285.8 658.406   6
   0   2   3 27859.1 632.275   4
   0  -2  -3 28797.6 641.230   4
   0   2   4 45341.4 951.027   6
   0   2   4 44369.9 935.179   4
   0   2  -4 45453.6 957.972   6
   0  -2  -4 44577.6 935.839   4
   0  -2  -4 45785.8 940.718   5
   0  -2  -4 42665.3 1027.64   1
   0  -2  -4 45445.0 983.175   6
   0  -2   4 42662.2 1025.94   5
   0   2   5 95725.4 1832.46   4
   0  -2  -5 94760.9 1883.16   6
   0  -2  -5 97078.8 1963.73   1
   0   2   5 97444.0 1831.29   6
   0   2  -5 95755.2 1840.17   6
   0  -2   5 99763.0 1968.79   5
   0  -2  -5 97137.1 1871.15   5
   0   2   6 9414.30 365.975   6
   0  -2  -6 9639.54 409.839   5
   0  -2  -6 9321.19 435.307   1
   0  -2   6 9594.97 436.285   5
   0  -2  -6 8981.43 395.124   6
   0   2  -6 8627.12 358.358   1
   0   2  -6 10152.5 526.610   5
   0   2   6 9106.67 368.519   4
   0   2  -6 8812.39 366.664   6
   0  -2   7 5329.18 334.054   5
   0  -2  -7 4799.63 313.006   5
   0   2  -7 4783.03 278.976   6
   0  -2  -7 4751.21 300.178   6
   0   2  -7 4519.20 272.667   1
   0   2   7 4328.22 261.822   4
   0   2   7 4692.44 269.183   6
   0  -2  -8-71.2032 77.3719   5
   0   2  -8 109.076 76.1385   6
   0   2  -8-50.7508 39.4988   1
   0   2   8-13.0542 48.4820   6
   0  -2  -8 64.3901 61.0503   6
   0   2   8-18.8033 55.0418   4
   0  -2   8-28.9996 86.9902   5
   0   2  -9 383.538 100.902   1
   0  -2   9 331.559 112.912   5
   0   2   9 360.252 86.5942   4
   0   2  -9 508.910 113.234   6
   0  -2  -9 452.861 114.843   6
   0   2   9 494.104 107.356   6
   0  -2 -10-7.70936 82.4098   6
   0   2 -10 70.8416 57.1190   6
   0  -2 -11 47.5215 52.8331   6
   0   2 -11-90.9539 74.9982   6
   0  -2 -12 6217.72 463.771   6
   0   2 -12 6769.04 466.536   6
   0  -2 -13 1230.86 294.098   2
   0   3   0-1.21571 15.3414   2
   0  -3   0 18.4819 18.5882   1
   0   3   0 15.9580 32.7527   5
   0  -3   0 60.2012 46.8568   5
   0  -3   1 105.864 66.9422   5
   0   3  -1 100.071 17.9898   1
   0  -3  -1 133.846 35.3661   1
   0  -3  -2 166255. 2754.71   3
   0  -3  -2 170454. 2940.21   6
   0   3   2 164856. 2932.64   6
   0  -3  -2 165975. 2931.04   1
   0  -3   2 168242. 2993.36   5
   0  -3  -2 169296. 2866.61   4
   0  -3  -3 18685.2 556.871   1
   0  -3   3 19237.8 587.651   5
   0   3   3 18257.3 481.354   4
   0   3   3 18637.0 521.874   6
   0  -3  -3 19690.3 543.683   6
   0  -3  -3 20095.2 499.880   4
   0  -3  -4 26322.3 659.794   4
   0   3   4 27341.1 499.563   3
   0  -3  -4 26627.0 747.894   1
   0   3   4 24906.8 641.774   4
   0  -3   4 25996.6 751.923   5
   0   3   4 27191.7 688.138   6
   0  -3  -4 26671.2 709.327   6
   0  -3  -5 19191.8 540.030   5
   0   3   5 20003.6 574.537   6
   0  -3   5 19720.1 655.063   5
   0  -3  -5 18563.6 602.008   6
   0   3   5 19042.5 552.584   4
   0   3   5 19655.7 390.154   3
   0  -3  -5 18782.8 557.075   4
   0  -3  -5 19725.5 650.542   1
   0   3  -5 18987.5 566.475   6
   0   3  -6 717.896 92.9823   1
   0   3  -6 826.023 163.526   5
   0  -3  -6 648.033 115.408   1
   0  -3  -6 979.859 136.809   6
   0  -3  -6 651.265 100.036   5
   0   3  -6 679.069 110.575   6
   0   3   6 604.324 97.0690   4
   0   3   6 572.706 47.6987   3
   0   3   6 761.424 110.469   6
   0  -3   6 739.467 145.125   5
   0   3   7 1125.23 72.4236   3
   0   3  -7 1155.95 145.681   6
   0   3   7 1107.78 132.137   6
   0   3  -7 1126.82 127.187   1
   0  -3   7 1177.57 175.560   5
   0   3   7 1166.59 136.941   4
   0  -3  -7 1006.77 148.814   6
   0   3  -8 726.308 113.562   1
   0  -3   8 629.173 136.009   5
   0   3   8 662.515 58.6899   3
   0   3   8 631.399 113.092   4
   0   3   8 845.190 128.187   6
   0   3  -8 840.548 131.478   6
   0  -3  -8 727.398 139.052   6
   0  -3  -8 624.246 127.880   5
   0  -3  -9 6821.22 426.198   6
   0   3  -9 6536.87 378.286   6
   0   3  -9 6072.54 361.371   1
   0   3   9 6378.54 203.652   3
   0  -3   9 6899.68 438.368   5
   0   3 -10 5415.27 365.275   6
   0  -3  10 5431.90 408.717   5
   0  -3 -10 5609.82 407.128   6
   0  -3 -11 773.389 162.646   6
   0   3 -11 488.062 124.199   6
   0  -3 -12 524.691 186.960   2
   0   3 -12 589.143 145.435   6
   0   4   0 34240.0 814.001   5
   0  -4   0 37912.2 832.446   5
   0  -4   0 37159.9 711.388   2
   0  -4   0 34975.3 735.124   1
   0   4   0 35498.1 703.082   2
   0   4   0 36450.5 746.823   1
   0  -4  -1 16484.8 458.722   1
   0   4  -1 16092.0 520.324   5
   0  -4  -1 16924.5 462.549   5
   0  -4   1 18264.6 533.641   5
   0  -4  -1 17163.8 459.188   2
   0   4  -1 17210.6 374.670   1
   0  -4  -2 6442.98 200.861   3
   0   4  -2 6225.63 156.807   1
   0  -4  -2 6734.02 286.145   1
   0  -4  -2 7051.99 300.140   2
   0  -4   2 6736.53 328.970   5
   0  -4  -2 6689.74 262.276   4
   0   4   2 6449.71 296.848   6
   0  -4  -2 7001.56 311.707   6
   0  -4  -3 163.474 59.0493   4
   0  -4  -3 12.5732 48.6908   6
   0   4   3 79.1837 44.0728   6
   0  -4   3 106.421 82.5341   5
   0  -4  -3 84.9047 45.2258   1
   0   4   4 3695.97 225.985   6
   0  -4   4 3486.11 261.537   5
   0  -4  -4 3344.15 227.208   6
   0  -4  -4 3761.21 216.783   4
   0  -4  -4 3732.71 249.058   1
   0   4   5 10458.9 416.555   6
   0  -4   5 10616.4 477.812   5
   0  -4  -5 10296.6 395.219   4
   0   4   5 9875.59 380.642   4
   0  -4  -5 10210.8 437.200   6
   0  -4  -5 9902.47 455.150   1
   0  -4  -5 10257.9 353.884   5
   0   4   6 1527.13 149.516   4
   0   4  -6 1356.36 115.493   1
   0   4  -6 1798.99 175.601   6
   0   4   6 1524.54 158.675   6
   0  -4  -6 1461.22 140.422   5
   0  -4  -6 1671.46 181.430   6
   0  -4   6 1363.75 179.336   5
   0  -4  -6 1586.63 160.298   4
   0   4   7 11676.6 466.028   6
   0   4   7 10892.0 447.617   4
   0  -4  -7 11921.9 535.468   6
   0   4  -7 10031.6 390.683   1
   0  -4   7 11499.9 543.809   5
   0   4  -7 10745.2 458.780   6
   0  -4   8-35.1951 88.5651   5
   0  -4  -8 0.33743 53.5071   5
   0   4  -8 42.8332 68.3287   6
   0   4   8 52.4748 49.5990   4
   0  -4  -8 178.566 83.6072   6
   0   4  -8 131.418 47.5981   1
   0   4   8 123.949 61.0083   6
   0  -4   9 24311.3 890.585   5
   0   4  -9 22412.0 770.495   6
   0   4  -9 20776.1 698.737   1
   0  -4  -9 22695.5 855.410   6
   0  -4  10 2641.83 291.930   5
   0   4 -10 3080.89 275.213   6
   0  -4 -10 2766.04 291.663   6
   0  -4 -11 2093.30 340.381   2
   0   4 -11 1756.09 224.436   6
   0  -4 -11 1425.65 220.459   6
   0  -4  11 1682.27 248.002   5
   0   4 -12 130.735 81.2671   6
   0  -4 -12 254.038 148.869   2
   0  -5   0 10.8088 20.7855   1
   0  -5   0 42.7921 29.3642   2
   0   5   0 14.5548 19.4723   2
   0  -5   0-59.9064 70.5012   5
   0   5   0-4.48169 40.7566   5
   0   5  -1 38102.6 727.966   2
   0  -5   1 39569.3 953.429   5
   0  -5  -1 37936.9 834.364   2
   0  -5  -1 37108.8 867.240   5
   0   5  -1 36677.8 946.813   5
   0   5  -1 37548.0 752.752   1
   0  -5  -1 36125.2 842.045   1
   0  -5   2 128702. 2493.90   5
   0   5  -2 129602. 2158.22   1
   0  -5  -2 132286. 2430.77   2
   0  -5  -2 126863. 2404.39   1
   0   5   2 128024. 2469.70   6
   0   5   3 70912.4 1537.57   6
   0  -5  -3 69907.6 1283.27   3
   0  -5   3 70242.4 1584.60   5
   0  -5  -3 76258.8 1584.32   2
   0  -5  -3 71324.6 1443.51   4
   0  -5  -3 70846.0 1543.42   6
   0  -5  -3 71023.1 1527.04   1
   0  -5  -4 18883.6 569.224   4
   0  -5  -4 18405.1 634.728   1
   0  -5  -4 18098.7 623.322   6
   0   5   4 19304.4 622.319   6
   0  -5   4 17732.7 657.117   5
   0  -5  -5 12968.1 534.442   6
   0  -5  -5 13414.9 558.873   1
   0  -5   5 13102.2 570.307   5
   0  -5  -5 13512.3 486.802   4
   0   5   5 13681.4 515.429   6
   0   5   6 237.725 77.7099   6
   0  -5   6 213.541 111.358   5
   0  -5  -6 277.862 88.7830   4
   0   5  -6 312.280 51.5985   1
   0  -5  -6 328.864 68.1963   5
   0  -5  -6 335.015 94.1787   6
   0  -5  -7 7055.17 373.379   4
   0   5  -7 7501.98 391.827   6
   0   5   7 7446.98 387.557   6
   0   5  -7 7006.21 289.724   1
   0  -5   7 7462.24 452.623   5
   0  -5  -7 7393.10 432.300   6
   0  -5  -8 29408.0 981.980   6
   0   5   8 27847.1 855.052   6
   0  -5  -8 27057.2 847.556   5
   0   5  -8 27431.9 742.073   1
   0  -5   8 28943.9 992.427   5
   0   5  -8 29429.2 889.340   6
   0  -5  -9 114.972 96.3759   6
   0  -5   9 138.284 105.919   5
   0   5  -9-3.63073 68.6574   6
   0  -5 -10 14368.7 705.951   6
   0  -5 -10 14146.8 843.630   2
   0  -5  10 14211.5 712.527   5
   0   5 -10 13618.7 619.987   6
   0  -5 -11 713.842 161.539   6
   0  -5  11 1004.70 202.675   5
   0  -5 -11 1082.10 255.289   2
   0   5 -11 985.518 175.214   6
   0   5 -12 471.790 131.255   6
   0  -5 -12 70.3724 102.603   2
   0   6   0 301.104 80.3719   5
   0  -6   0 209.166 84.4985   5
   0  -6   0 433.594 66.2072   1
   0  -6   1 83709.9 1719.87   5
   0  -6  -1 81330.1 1555.41   2
   0  -6  -1 80874.1 1633.24   5
   0  -6  -1 78435.1 1581.67   1
   0   6  -1 77939.4 1416.70   2
   0   6  -1 80486.1 1726.73   5
   0   6  -2 163.054 79.5089   5
   0  -6  -2 96.3643 50.1075   5
   0  -6  -2 84.6985 41.0219   1
   0   6  -2 80.1204 21.4960   1
   0  -6   2 89.5956 88.9260   5
   0   6   2 73.1235 48.7974   6
   0  -6  -2 22.3523 38.9120   2
   0  -6  -3 26794.5 627.110   3
   0  -6  -3 28425.0 763.429   4
   0  -6   3 31557.5 914.483   5
   0  -6  -3 28061.6 853.856   6
   0  -6  -3 29635.0 827.593   1
   0   6   3 28139.4 842.810   6
   0  -6  -3 31182.7 860.330   2
   0  -6  -4 20600.9 485.210   3
   0   6   4 21984.3 719.897   6
   0  -6   4 21725.0 763.711   5
   0  -6  -4 20632.5 725.609   6
   0  -6  -4 21782.3 650.772   4
   0  -6  -4 21331.1 716.750   1
   0  -6  -5 49.8907 71.5363   4
   0   6  -5 4.06169 8.33393   1
   0  -6  -5 7.03911 73.0676   2
   0  -6   5 21.1112 106.087   5
   0  -6  -5-3.09941 54.2473   6
   0   6   5 32.5648 47.7487   6
   0  -6  -6 9279.49 437.997   4
   0   6   6 9964.35 470.326   6
   0   6  -6 9222.92 260.328   1
   0  -6   6 8762.70 494.606   5
   0  -6  -6 9026.27 478.820   6
   0  -6  -7 2904.82 251.712   4
   0   6  -7 2618.28 145.802   1
   0   6   7 3409.93 271.729   6
   0  -6   7 2824.88 285.020   5
   0  -6  -7 2978.32 282.575   6
   0  -6   8 4722.22 388.254   5
   0  -6  -8 4090.60 407.317   2
   0  -6  -8 4047.79 347.619   6
   0   6  -8 4453.88 218.853   1
   0  -6  -8 3914.03 277.645   5
   0   6  -8 4551.35 329.574   6
   0  -6  -9 881.945 171.548   6
   0  -6  -9 626.093 187.645   2
   0   6  -9 866.640 156.925   6
   0  -6   9 1229.85 211.315   5
   0  -6  10 2863.36 321.459   5
   0   6 -10 2417.01 258.380   6
   0  -6 -10 2736.48 377.473   2
   0  -6 -10 2372.01 285.975   6
   0  -6 -11 4536.44 501.404   2
   0  -6 -11 3995.19 381.261   6
   0   6 -11 3875.62 342.930   6
   0  -6  11 4017.14 395.475   5
   0   6 -12 2786.74 300.664   6
   0  -6 -12 3047.48 428.735   2
   0  -6  12 2813.41 343.019   5
   0   6 -13 4365.33 515.187   2
   0  -7   0 180.729 86.5349   5
   0   7   0 186.373 77.5863   5
   0  -7   0 66.1175 35.9399   1
   0  -7  -1 7890.28 376.082   5
   0  -7  -1 8057.81 325.072   2
   0  -7  -1 8050.88 344.689   1
   0   7  -1 7692.30 243.981   2
   0  -7   1 8156.66 411.140   5
   0   7  -1 7118.91 397.228   5
   0  -7  -2 22712.7 685.570   1
   0   7  -2 22716.0 508.385   2
   0  -7   2 23020.9 773.278   5
   0   7  -2 21875.8 788.733   5
   0  -7  -2 21560.0 668.455   5
   0  -7  -2 22385.8 679.376   2
   0   7   2 19967.8 720.241   6
   0  -7  -3 3937.92 197.483   3
   0   7  -3 3909.49 329.371   5
   0  -7   3 4658.24 336.242   5
   0  -7  -3 4544.53 293.527   1
   0   7   3 4439.32 310.453   6
   0  -7  -3 4305.64 273.506   4
   0  -7  -3 4484.56 303.710   2
   0  -7   4 27819.9 928.416   5
   0  -7  -4 28492.0 886.168   1
   0  -7  -4 29477.9 822.497   4
   0   7   4 29172.1 905.975   6
   0  -7  -4 27008.3 630.915   3
   0  -7  -4 27257.0 898.208   6
   0  -7   5 10753.1 559.897   5
   0  -7  -5 11331.6 579.362   2
   0   7   5 11176.5 524.736   6
   0  -7  -5 10722.9 470.825   4
   0  -7  -5 10714.0 536.615   6
   0  -7   6 2603.00 275.027   5
   0   7   6 2464.86 243.449   6
   0  -7  -6 2131.92 267.423   2
   0  -7  -6 2250.74 250.345   6
   0  -7  -6 2522.71 236.047   4
   0  -7  -7 5383.43 354.749   4
   0  -7  -7 5361.99 448.187   2
   0  -7  -7 5167.13 392.964   6
   0  -7   7 4823.91 392.554   5
   0  -7  -8 480.000 94.5175   5
   0  -7  -8 588.382 146.991   6
   0  -7  -8 785.190 140.399   4
   0   7  -8 497.304 124.753   6
   0  -7  -8 463.060 155.660   2
   0  -7   8 690.871 167.826   5
   0  -7  -9 3284.98 393.254   2
   0  -7  -9 3502.21 349.088   6
   0   7  -9 3970.44 330.367   6
   0  -7   9 3957.85 377.419   5
   0  -7 -10 2537.42 308.719   6
   0  -7 -10 3352.89 418.667   2
   0  -7  10 3061.26 342.979   5
   0   7 -10 2781.04 289.201   6
   0  -7 -11 821.175 237.002   2
   0   7 -11 739.880 159.141   6
   0  -7  11 965.241 209.135   5
   0  -7 -11 1129.54 212.918   6
   0  -7  12 67.4229 103.822   5
   0   7 -12 84.7725 68.4477   6
   0  -8   0 3475.00 273.611   5
   0  -8   0 3431.79 211.352   1
   0   8   0 3547.69 269.874   5
   0   8   1 13132.8 590.797   6
   0   8  -1 12401.6 341.270   2
   0  -8  -1 12651.9 529.011   5
   0  -8   1 12899.3 563.907   5
   0   8  -1 13042.1 577.830   5
   0  -8  -1 12931.8 448.437   2
   0  -8  -1 13417.3 484.307   1
   0   8   2 21519.3 776.662   6
   0  -8  -2 20721.4 685.555   1
   0  -8  -2 21513.9 676.592   2
   0   8  -2 21585.4 818.498   5
   0  -8  -2 20663.5 684.008   5
   0  -8   2 21018.7 765.458   5
   0   8  -2 20728.5 480.863   2
   0  -8  -3 4307.16 300.385   1
   0  -8  -3 4114.84 215.552   3
   0  -8  -3 3938.04 277.801   4
   0  -8  -3 3781.19 261.265   5
   0  -8   3 4850.96 361.802   5
   0   8  -3 4256.83 358.955   5
   0   8   3 3938.84 314.963   6
   0  -8  -4 3182.90 288.402   2
   0  -8  -4 3242.48 180.628   3
   0   8   4 3299.78 288.054   6
   0  -8   4 3218.80 312.680   5
   0  -8  -4 3512.36 265.512   4
   0  -8  -5-33.0473 88.8155   2
   0  -8   5-14.0852 102.048   5
   0  -8  -5 47.1480 64.9899   4
   0  -8  -6 116.023 88.2078   6
   0  -8  -6 109.174 81.8848   2
   0  -8  -6 54.9238 77.1846   4
   0  -8   6-95.8160 127.784   5
   0  -8  -7 350.866 121.415   2
   0  -8  -7 432.212 114.922   4
   0  -8  -7 608.116 156.239   6
   0  -8   7 226.704 124.779   5
   0  -8  -8 88.6548 75.7094   4
   0  -8  -8-14.8207 72.5558   6
   0  -8  -8 114.344 113.898   2
   0  -8   8 4.41361 97.1139   5
   0  -8  -9 169.186 92.4021   6
   0  -8  -9 360.672 149.608   2
   0   8  -9 198.235 108.888   6
   0  -8   9 385.817 139.595   5
   0  -8  10 622.945 179.609   5
   0  -8 -10 759.725 217.131   2
   0  -8 -10 558.534 155.106   6
   0   8 -10 592.939 155.292   6
   0  -8 -11 635.605 206.119   2
   0   8 -11 411.726 119.516   6
   0  -8 -11 380.902 132.767   6
   0  -8  11 469.754 164.327   5
   0   8 -12 1373.31 223.573   6
   0  -9   0-19.7293 48.4098   1
   0  -9   0 82.8646 87.3630   5
   0  -9  -1 4605.97 324.770   5
   0  -9  -1 4661.85 256.877   2
   0  -9  -1 4271.38 275.713   1
   0   9  -1 4216.88 338.575   5
   0  -9   1 4032.65 328.073   5
   0  -9  -2 7098.41 380.519   1
   0   9  -2 6215.45 433.585   5
   0  -9   2 6281.47 420.316   5
   0  -9  -2 6942.74 391.301   5
   0  -9  -2 6578.75 348.445   2
   0   9  -2 6176.73 205.305   2
   0   9  -3 10890.8 322.509   2
   0  -9   3 10967.2 576.930   5
   0  -9  -3 11091.8 499.346   4
   0  -9  -3 11047.7 488.624   5
   0  -9  -3 9793.67 387.135   3
   0  -9  -4 109.075 38.9686   3
   0  -9  -4-24.5607 65.3800   5
   0  -9   4 86.2225 117.375   5
   0  -9  -4 75.6073 79.4021   2
   0  -9  -4 104.766 81.9931   4
   0  -9   5 2829.72 316.508   5
   0  -9  -5 2641.26 166.295   3
   0  -9  -5 2969.87 270.538   4
   0  -9  -5 2659.61 298.096   2
   0  -9  -6 591.519 139.779   4
   0  -9  -6 838.578 184.285   2
   0  -9   6 532.143 154.914   5
   0  -9  -7 4229.25 418.482   2
   0  -9   7 4399.46 397.514   5
   0  -9  -7 3542.74 317.943   4
   0  -9  -8-70.4529 108.165   6
   0  -9   8 91.2582 100.850   5
   0  -9  -8-82.1129 103.123   2
   0  -9  -8 71.4288 85.8666   4
   0  -9   9 7403.88 545.654   5
   0   9  -9 7029.53 486.756   6
   0  -9  -9 7128.17 476.135   4
   0  -9  -9 7021.16 535.345   6
   0  -9  -9 6664.54 590.283   2
   0  -9 -10 775.038 187.762   6
   0   9 -10 1057.59 199.571   6
   0  -9  10 1053.33 222.509   5
   0  -9 -10 1451.61 290.005   2
   0   9 -11 829.598 186.023   6
   0  -9  11 1062.43 226.748   5
   0  -9 -11 1000.11 256.069   2
   0   9 -12 198.675 109.614   6
   0 -10   0 273.171 117.709   5
   0 -10  -1 414.368 91.6617   1
   0 -10  -1 266.083 112.001   5
   0  10  -1 338.570 106.422   5
   0 -10   1 521.944 139.434   5
   0 -10   2 6225.86 434.562   5
   0 -10  -2 5721.97 378.011   5
   0 -10  -2 6808.71 364.342   2
   0 -10  -3 15103.1 627.137   4
   0 -10   3 13940.7 687.132   5
   0 -10  -3 13885.3 500.003   3
   0  10  -3 13934.5 336.164   2
   0 -10  -3 14444.5 600.760   5
   0 -10  -4 40550.6 1143.42   4
   0  10  -4 38648.8 822.602   2
   0 -10  -4 36307.5 917.005   3
   0 -10   4 38396.9 1245.46   5
   0 -10  -4 39821.2 1196.79   2
   0 -10  -4 37444.1 1069.88   5
   0 -10  -5 1479.02 224.903   2
   0 -10  -5 999.750 149.802   5
   0 -10  -5 1274.10 193.740   4
   0 -10   5 1233.89 221.782   5
   0 -10  -5 1101.00 115.959   3
   0 -10   6 1865.96 264.918   5
   0 -10  -6 2506.08 310.608   2
   0 -10  -6 2952.28 288.298   4
   0 -10   7 148.664 110.756   5
   0 -10  -7 90.3004 94.3339   4
   0 -10  -7 126.191 99.6934   2
   0 -10   8-57.6022 112.078   5
   0 -10  -8 290.802 128.374   4
   0 -10  -8 305.423 152.495   2
   0 -10  -9 76.2152 123.164   2
   0  10  -9 297.741 121.638   6
   0 -10   9 280.166 153.444   5
   0 -10  -9 180.745 95.4311   4
   0 -10 -10 3164.21 436.897   2
   0  10 -10 2966.00 343.128   6
   0 -10  10 3035.56 364.341   5
   0  10 -11 1126.52 217.889   6
   0 -10 -11 1499.98 316.377   2
   0 -11   0 98.9732 109.133   5
   0 -11   1 889.671 184.643   5
   0 -11  -1 698.468 121.629   1
   0 -11  -1 865.608 172.648   5
   0 -11  -2 4197.00 337.992   5
   0 -11   2 4750.76 395.747   5
   0 -11  -3 10853.9 522.753   2
   0 -11  -3 9856.52 514.618   5
   0 -11  -3 10024.6 431.753   3
   0 -11   3 9900.26 594.185   5
   0 -11  -3 10995.9 550.320   4
   0 -11  -4 1843.08 233.394   4
   0 -11  -4 1895.40 218.499   5
   0 -11   4 2079.72 278.548   5
   0 -11  -4 1786.16 225.461   2
   0 -11  -4 1853.54 170.888   3
   0 -11  -5 1846.58 232.370   4
   0 -11  -5 2257.80 235.569   5
   0 -11  -5 1727.78 243.700   2
   0 -11   5 2063.29 286.906   5
   0 -11  -5 2053.27 170.613   3
   0 -11  -6 4834.28 383.625   4
   0 -11  -6 4137.83 318.599   5
   0 -11   6 4468.47 417.897   5
   0 -11  -6 4438.79 420.419   2
   0 -11  -7 217.219 117.599   2
   0 -11  -7 157.912 94.0392   4
   0 -11  -7 56.9630 56.3547   5
   0 -11   7 317.305 137.047   5
   0 -11  -8 1442.13 234.743   4
   0 -11   8 1933.46 294.040   5
   0 -11  -8 2080.25 328.095   2
   0 -11  -9 8088.08 677.451   2
   0 -11   9 6921.08 561.041   5
   0 -11  -9 6998.92 512.301   4
   0  11 -10-54.8155 95.6742   6
   0 -11 -10 383.719 170.259   2
   0  11 -11 2318.52 320.489   6
   0 -12   0 607.248 157.780   5
   0 -12  -1 19043.0 790.752   5
   0 -12   1 17367.0 797.899   5
   0 -12  -2 36.6796 73.9246   5
   0 -12   2 237.371 129.071   5
   0 -12  -3 3228.46 303.594   5
   0 -12  -3 3066.30 307.529   4
   0 -12   3 2931.08 333.851   5
   0 -12  -3 3804.06 305.584   2
   0 -12  -4 4243.06 365.332   4
   0 -12  -4 4143.90 337.517   5
   0 -12   4 4189.88 400.864   5
   0 -12  -4 4550.08 366.070   2
   0 -12   5-70.2757 107.599   5
   0 -12  -5 31.8222 98.3117   4
   0 -12  -5 81.2380 70.9164   5
   0 -12  -5 20.3538 70.5606   2
   0 -12  -6 1717.06 212.221   5
   0 -12   6 1810.01 277.745   5
   0 -12  -6 1746.39 267.500   2
   0 -12  -6 2020.07 262.667   4
   0 -12  -7 256.884 106.186   2
   0 -12   7 186.895 108.842   5
   0 -12  -8 2023.53 323.677   2
   0 -12   8 2062.09 309.701   5
   0 -12  -8 2537.24 308.374   4
   0 -12  -9 240.801 144.174   4
   0 -12  -9 238.952 141.378   2
   0 -12   9 215.774 128.179   5
   0  12 -10-227.169 131.026   6
   0 -12 -10-10.4873 71.9036   2
   0 -12 -10-185.643 122.854   4
   0 -13   0 278.236 128.932   5
   0 -13   1 2311.55 302.624   5
   0 -13  -1 2498.16 291.394   5
   0 -13  -2 624.155 152.615   5
   0 -13   2 775.368 187.710   5
   0 -13  -3 805.322 141.824   2
   0 -13  -3 1047.94 199.537   4
   0 -13   3 1104.74 221.921   5
   0 -13  -3 1109.86 186.176   5
   0 -13  -4 32.7633 84.5425   5
   0 -13  -4 186.389 120.097   4
   0 -13  -4 288.887 107.569   2
   0 -13   4 305.547 125.977   5
   0 -13   5 215.714 117.261   5
   0 -13  -5 287.527 135.387   4
   0 -13  -5 445.827 140.030   2
   0 -13  -5 253.893 89.8537   5
   0 -13   6 5024.79 469.739   5
   0 -13  -6 4801.33 442.848   2
   0 -13  -6 5765.80 458.746   4
   0 -13  -7 359.201 147.544   2
   0 -13  -7 270.028 130.366   4
   0 -13   7 640.402 182.899   5
   0 -13  -8 581.814 193.663   2
   0 -13  -8 911.467 216.659   4
   0 -13   8 907.727 224.148   5
   0 -13  -9-207.852 139.270   2
   0 -13  -9-216.798 120.737   4
   0 -13 -10 393.468 160.264   4
   0 -14   0 399.391 139.102   5
   0 -14  -1 6576.69 486.042   5
   0 -14   1 6323.03 501.557   5
   0 -14   2 4370.38 421.121   5
   0 -14  -2 4306.71 380.374   5
   0 -14  -2 4978.35 415.722   4
   0 -14  -3 1756.21 247.006   5
   0 -14   3 1835.47 288.551   5
   0 -14  -3 1868.28 269.112   4
   0 -14   4 952.265 222.967   5
   0 -14  -4 1522.32 241.015   4
   0 -14  -4 1154.46 194.778   5
   0 -14  -4 1403.57 208.892   2
   0 -14   5 1509.92 270.547   5
   0 -14  -5 1908.83 274.725   4
   0 -14  -5 1462.30 229.967   2
   0 -14   6 1469.56 270.233   5
   0 -14  -6 1459.29 256.699   2
   0 -14  -6 1768.24 272.439   4
   0 -14  -7 392.968 151.374   2
   0 -14  -7 383.895 163.593   4
   0 -14   7 426.936 172.179   5
   0 -14  -8 646.188 198.545   2
   0 -14  -8 500.903 156.501   4
   0 -14  -9 98.3545 111.799   2
   0 -15   0 73.9562 101.169   5
   0 -15  -1 3452.94 360.292   5
   0 -15   1 3967.13 403.958   5
   0 -15   2 63.1544 114.738   5
   0 -15  -2 70.0447 89.5067   5
   0 -15  -2-40.5893 90.3485   4
   0 -15  -3 4003.95 397.325   4
   0 -15   3 3659.87 400.675   5
   0 -15  -3 3307.32 338.932   5
   0 -15  -4 528.242 154.138   4
   0 -15   4 433.605 149.275   5
   0 -15  -5 1964.71 293.181   4
   0 -15   5 1920.51 309.505   5
   0 -15   6 2513.90 351.038   5
   0 -15  -6 2430.79 335.106   4
   0 -15  -7 160.999 139.531   4
   0 -16   0 625.108 177.821   5
   0 -16  -1 2120.14 294.031   5
   0 -16   1 1602.59 270.427   5
   0 -16   2 458.529 165.761   5
   0 -16  -2 260.460 122.533   4
   0 -16  -3 1273.16 245.917   4
   0 -16   3 1117.26 239.531   5
   0 -16  -4 440.451 159.461   4
   0 -16   4 523.301 165.751   5
   0 -16  -5 23.6766 88.2587   4
   0 -16   5 159.985 123.267   5
   0 -17   0-177.610 110.945   5
   0 -17   1 674.375 178.263   5
   0 -17  -1 1042.33 212.981   4
   0 -17   2 575.564 192.613   5
   0 -17   3 313.430 145.118   5
   0 -17   4 369.043 146.787   5
   0 -18   2 783.707 196.812   5
   0 -18   3-37.7912 102.679   5
   1   0 -12-98.9068 75.7531   6
   1   0 -11 244.991 91.5779   6
   1   0 -10-94.6296 96.0357   6
   1   0  -9 835.993 151.326   6
  -1   0   9 667.865 107.937   4
  -1   0   8-14.2549 48.2328   4
   1   0  -8-65.5682 68.0802   6
  -1   0   7 5596.62 320.264   6
   1   0  -7 5192.44 354.110   5
  -1   0   7 5423.37 262.117   4
   1   0  -7 4997.31 315.076   6
   1   0  -6-33.2069 67.4316   5
   1   0  -6-26.0117 49.0121   6
  -1   0   6 10.4201 39.4786   4
  -1   0   6 12.8348 53.3501   6
  -1   0   5 3499.48 172.411   4
   1   0  -5 3890.56 230.485   6
  -1   0   5 3967.61 225.829   6
  -1   0   4 1.42266 25.4486   4
  -1   0   4-21.4254 43.2636   6
   1   0  -4 70.6713 49.1089   6
   1   0  -3 102.764 56.1309   6
  -1   0   3 92.9604 27.7248   4
   1   0  -2 74.5002 44.0157   6
  -1   0   2 31.3217 18.8152   3
  -1   0   1 87987.4 1471.49   3
   1   0   1 13248.9 308.269   5
   1   0   2-17.3061 25.3879   1
  -1   0  -2 8.91112 16.4236   1
  -1   0  -3 369656. 6219.33   1
  -1   0  -3 368088. 6093.20   6
   1   0   3 375587. 6220.38   5
  -1   0  -3 382907. 6269.68   5
   1   0   3 377517. 6214.08   1
  -1   0  -4 14.8845 44.1468   5
  -1   0  -4 26.4346 32.2018   6
   1   0   4 13.3969 52.0399   5
  -1   0  -4 93.0670 40.5585   1
   1   0   5 30150.8 779.372   5
  -1   0  -5 31908.2 876.806   5
  -1   0  -5 30605.8 691.879   6
  -1   0  -5 31759.6 804.378   1
  -1   0  -6-4.43486 36.9006   6
   1   0   6 66.8620 64.6719   5
  -1   0  -6-3.11530 33.3506   1
   1   0   7 831.668 131.301   5
  -1   0  -7 899.017 163.116   5
   1   0   7 683.709 123.257   4
  -1   0  -7 776.516 104.447   6
  -1   0  -7 942.012 133.524   1
  -1   0  -8-32.5913 38.4817   1
   1   0   8-57.1081 88.4843   5
   1   0   8-118.411 72.1616   4
  -1   0  -8-3.01566 46.2433   6
  -1   0  -9 3829.08 274.321   6
  -1   0 -10 126.734 71.4608   6
  -1   0 -11 172.962 57.8078   6
  -1   0 -11 198.052 137.455   2
  -1   0 -12-126.555 131.160   2
  -1   0 -13 5505.68 599.893   2
   1   1 -13-133.242 85.1278   6
   1   1 -12 25.3250 76.9221   6
   1  -1 -12 126.730 74.4060   6
   1  -1 -11 517.031 144.778   6
   1   1 -11 374.378 112.284   6
   1  -1 -10 131.572 59.9077   6
   1   1 -10 119.638 75.6537   6
   1  -1  -9 2895.15 276.090   6
  -1  -1   9 3057.56 226.588   4
  -1   1   9 3029.11 217.926   4
   1   1  -9 2826.71 262.861   6
  -1   1   8 103.555 51.0649   4
  -1  -1   8 181.572 60.6756   4
   1  -1  -8-23.8743 77.2835   6
   1   1  -8 189.067 79.9748   6
  -1   1   8 43.1412 60.0722   6
   1   1  -7 1663.39 177.332   6
   1  -1  -7 1567.29 184.564   5
  -1   1   7 1794.00 176.128   6
   1  -1  -7 1663.44 185.462   6
  -1  -1   7 1452.96 138.429   4
  -1   1   7 1657.62 140.874   4
   1   1  -6 19701.2 613.786   6
   1  -1  -6 18511.7 628.883   6
   1   1  -6 20058.3 713.675   5
  -1   1   6 20729.4 622.560   6
  -1   1   6 18933.2 524.627   4
  -1   1   5 1009.91 90.4094   4
  -1  -1   5 623.526 107.734   5
   1  -1  -5 738.138 107.412   6
   1  -1  -5 834.172 107.202   5
  -1   1   5 808.220 104.856   6
   1   1  -5 657.754 103.188   6
  -1   1   4 58645.2 1112.90   4
   1  -1  -4 61551.7 1270.02   6
   1   1  -4 61158.5 1239.97   6
  -1  -1   4 61487.8 1277.68   5
  -1   1   4 60302.7 1228.22   6
  -1   1   3 24636.0 494.349   4
  -1   1   3 24370.1 593.966   6
  -1   1   3 24303.7 446.879   3
  -1  -1   3 24847.5 620.721   5
   1   1  -3 26432.1 608.941   6
   1  -1  -3 25449.1 621.581   6
   1  -1  -3 24555.0 497.418   4
   1  -1  -2 37073.9 773.085   6
   1  -1  -2 36119.6 646.226   4
  -1  -1   2 36209.3 759.883   5
   1   1  -2 36074.8 748.230   6
   1   1  -1 94014.8 1618.11   6
  -1  -1   1 92787.4 1595.54   3
   1  -1   1 11451.6 323.817   5
  -1  -1  -1 11701.7 294.228   4
   1   1   1 11258.0 326.550   2
   1   1   2 82152.9 1407.77   6
  -1  -1  -2 81710.9 1461.56   5
   1  -1   2 82329.5 1573.95   5
   1   1   2 85158.4 1441.76   5
  -1  -1  -2 86180.0 1418.16   6
  -1  -1  -2 84220.2 1536.61   1
  -1   1  -2 83246.7 1545.20   2
   1  -1   2 85303.6 1451.47   1
   1   1   3 3185.26 182.158   1
   1   1   3 2964.17 170.735   4
  -1  -1  -3 3013.66 173.788   1
   1   1   3 3149.45 150.032   5
   1  -1   3 3422.47 201.133   5
  -1  -1  -3 3333.58 164.712   5
  -1   1  -3 2997.93 144.214   1
   1   1   3 3131.15 120.825   6
  -1  -1  -3 3280.54 130.114   6
  -1  -1  -4 31828.4 667.673   6
   1   1   4 30089.9 751.254   4
  -1  -1  -4 30855.3 750.215   5
   1  -1   4 30738.5 779.966   5
  -1   1  -4 30845.7 657.374   6
   1   1   4 31890.9 709.690   5
  -1   1  -4 30313.0 832.442   5
   1   1   4 31333.6 643.474   6
  -1   1  -4 30068.4 705.258   1
  -1  -1  -4 31510.6 781.021   1
  -1   1  -5 79599.8 1599.96   1
   1   1   5 80005.0 1505.77   6
  -1  -1  -5 82225.5 1682.05   5
  -1   1  -5 81275.3 1776.29   5
   1  -1   5 81619.7 1674.14   5
  -1  -1  -5 82289.7 1547.98   6
  -1   1  -5 82017.3 1523.94   6
  -1  -1  -5 82945.5 1695.22   1
   1   1   5 80604.1 1642.57   4
   1   1   5 81202.8 1591.68   5
   1   1   6-68.8701 62.4738   5
   1   1   6 22.2423 39.7317   6
  -1   1  -6 27.8702 31.8753   1
  -1   1  -6 89.8425 41.9810   6
  -1  -1  -6 1.44092 39.5782   6
  -1  -1  -6 14.8482 39.3254   1
  -1  -1  -6 63.9200 74.2669   5
   1  -1   6 35.4954 69.3090   5
   1   1   6 3.67365 44.0610   4
  -1  -1  -7 1274.07 137.873   6
  -1   1  -7 1139.64 188.002   5
   1  -1   7 994.283 148.445   5
  -1   1  -7 1220.43 145.832   1
   1   1   7 1244.82 155.294   4
  -1   1  -7 1267.26 130.573   6
  -1  -1  -7 1220.01 158.276   1
   1  -1   8 5371.43 346.508   5
  -1  -1  -8 5163.85 390.875   5
  -1  -1  -8 5317.09 308.138   6
   1   1   8 5072.95 323.789   4
  -1   1  -8 5363.41 338.799   1
  -1   1  -8 5150.05 291.258   6
   1  -1   9 636.934 136.956   5
  -1  -1  -9 604.236 112.261   6
  -1   1  -9 732.345 121.933   6
  -1  -1 -10 6646.53 555.112   2
  -1  -1 -10 6166.19 376.425   6
  -1   1 -10 5980.98 366.423   6
  -1  -1 -11 973.662 161.155   6
  -1  -1 -11 823.026 220.390   2
  -1   1 -11 953.152 155.988   6
  -1   1 -11 1078.08 247.405   2
  -1   1 -12 2051.12 344.633   2
  -1  -1 -12 2106.77 350.216   2
  -1   1 -13 435.620 182.930   2
  -1  -1 -13 413.688 202.794   2
   1   2 -13 728.403 173.355   6
   1  -2 -12 1306.89 230.056   6
   1   2 -12 1687.24 246.197   6
   1  -2 -11 6099.56 454.849   6
   1   2 -11 5593.55 418.261   6
   1   2 -10 2854.17 277.939   6
   1  -2 -10 2547.36 279.401   6
  -1  -2   9 13553.1 515.984   4
   1   2  -9 13013.6 585.106   6
   1  -2  -9 14186.8 644.600   6
  -1   2   9 12562.3 482.794   4
  -1   2   9 13982.1 320.667   3
   1  -2  -8 371.473 106.792   6
   1   2  -8 460.435 120.722   6
  -1   2   8 573.434 93.3315   4
  -1   2   7 1481.59 166.026   6
  -1   2   7 1565.72 139.694   4
   1  -2  -7 1690.20 190.319   6
   1   2  -7 1577.26 172.443   6
   1  -2  -7 1622.31 182.835   5
  -1  -2   7 1272.27 166.325   5
   1  -2  -6 320.122 91.9517   6
  -1   2   6 287.030 77.5280   6
  -1   2   6 290.392 59.1418   4
   1   2  -6 254.687 85.2081   6
  -1   2   5 11848.5 359.965   4
   1  -2  -5 11040.2 449.707   6
   1  -2  -5 12269.2 426.188   5
   1   2  -5 12153.0 437.655   6
  -1  -2   5 11862.0 461.998   5
  -1   2   5 12802.3 443.138   6
   1   2  -4 424.836 80.3249   6
  -1   2   4 571.766 65.7481   4
  -1   2   4 589.684 84.3651   6
  -1  -2   4 564.307 98.8590   5
   1  -2  -4 443.259 86.7586   6
   1  -2  -4 526.212 62.9368   4
   1   2  -3 19771.5 530.550   6
  -1   2   3 19673.7 542.705   6
  -1  -2   3 20211.4 558.457   5
   1  -2  -3 20332.4 560.721   6
   1  -2  -3 20494.7 454.510   4
   1  -2  -2 999999. 15951.5   6
  -1  -2   2 971380. 15915.1   5
  -1  -2   1 314726. 5233.69   5
   1  -2  -1 323043. 5293.08   6
   1  -2   0 143576. 2463.28   6
  -1  -2   0 142007. 2389.71   4
   1   2   0 142095. 2369.36   5
  -1  -2   0 141122. 2392.96   3
  -1  -2  -1 179128. 3040.37   3
   1  -2   1 184042. 3173.40   5
  -1  -2  -1 179125. 3101.68   1
  -1   2  -1 188642. 3003.76   2
  -1  -2  -1 185900. 3079.23   4
   1  -2   1 181211. 2999.58   2
   1   2   1 179664. 3139.91   2
  -1  -2  -2 19253.3 433.127   6
   1  -2   2 19045.1 364.978   1
   1  -2   2 19213.8 546.269   5
  -1  -2  -2 18023.2 492.358   1
   1   2   2 17840.0 421.947   6
   1   2   2 18244.9 408.023   3
  -1  -2  -2 19026.5 368.197   5
  -1   2  -2 18521.6 450.136   2
  -1  -2  -2 19155.1 474.691   4
   1   2   3 2261.02 146.082   4
  -1  -2  -3 1930.95 148.174   1
  -1   2  -3 1891.02 96.8957   1
  -1  -2  -3 2091.62 114.298   5
   1  -2   3 2127.54 181.242   5
  -1  -2  -3 2065.59 146.443   4
  -1  -2  -3 2146.80 122.026   6
   1   2   3 2172.79 116.412   6
  -1  -2  -4 49474.8 1042.83   5
   1   2   4 51325.6 1099.50   4
   1   2   4 52175.5 998.108   6
  -1  -2  -4 52864.8 1035.54   6
  -1   2  -4 49130.4 997.601   1
   1  -2   4 51431.7 1177.84   5
  -1  -2  -4 50993.9 1152.82   1
  -1  -2  -5 9558.39 344.039   6
   1   2   5 9359.54 379.647   4
   1   2   5 9317.81 307.236   6
  -1   2  -5 8499.60 320.113   1
  -1   2  -5 9959.50 335.778   6
  -1  -2  -5 9594.74 416.746   1
   1  -2   5 8638.83 404.798   5
  -1  -2  -5 9389.79 368.087   5
   1  -2   6 74.5935 79.8675   5
  -1   2  -6 270.584 65.7096   1
   1   2   6 124.750 65.2477   4
  -1  -2  -6 96.2347 45.8266   1
  -1  -2  -6 117.335 49.4292   6
  -1   2  -6 139.638 56.7586   6
   1   2   6 161.109 49.5872   6
  -1  -2  -6 163.028 67.8270   5
  -1   2  -6 130.120 88.5983   5
   1  -2   7 4392.84 313.229   5
  -1  -2  -7 3881.66 251.896   6
   1   2   7 3967.13 270.812   4
  -1   2  -7 3887.38 249.331   1
  -1   2  -7 3192.39 213.442   6
  -1  -2  -7 3769.04 292.710   1
   1   2   7 3901.28 222.960   6
   1  -2   8-30.7984 70.8313   5
   1   2   8-4.96683 46.4506   6
  -1  -2  -8-9.66076 48.7422   6
  -1  -2  -8-15.0474 63.7754   5
  -1   2  -8 110.923 62.7633   6
   1   2   8 53.9825 51.5771   4
  -1   2  -8 201.269 70.0404   1
   1  -2   9 8750.67 484.970   5
  -1   2  -9 8642.88 413.997   6
  -1   2  -9 8125.40 439.356   1
  -1  -2  -9 8856.93 444.545   6
  -1  -2  -9 9473.35 631.009   2
  -1   2 -10 1694.38 196.227   6
   1  -2  10 1964.31 241.734   5
  -1  -2 -10 2016.68 310.376   2
  -1  -2 -10 1449.75 188.566   6
  -1   2 -11-54.6993 122.585   2
  -1  -2 -11-0.83933 117.943   2
  -1  -2 -11 57.6835 64.5151   6
  -1   2 -11 95.7460 62.7259   6
  -1  -2 -12 2805.90 407.210   2
  -1   2 -12 2796.04 401.898   2
  -1  -2 -13 1507.01 318.591   2
  -1   2 -13 1236.28 293.918   2
   1   3 -13 115.334 89.9398   6
   1  -3 -12 773.506 172.011   6
   1   3 -12 643.898 159.081   6
   1  -3 -11 480.945 138.091   6
   1   3 -11 429.763 131.284   6
   1  -3 -10 9420.72 560.005   6
   1   3 -10 8820.72 497.680   6
   1   3  -9 22033.5 763.231   1
   1   3  -9 23511.7 807.954   6
  -1   3   9 21789.3 676.844   4
   1  -3  -9 23752.0 886.375   6
  -1  -3   8 13606.3 602.341   5
   1   3  -8 13055.7 550.531   6
  -1   3   8 12502.1 463.550   4
   1  -3  -8 13761.6 618.346   6
   1  -3  -7 31627.9 976.977   6
  -1   3   7 34555.3 928.035   6
  -1   3   7 30648.0 796.474   4
   1   3  -7 32377.1 914.589   6
  -1  -3   7 33687.3 980.817   5
   1  -3  -7 33336.2 921.667   5
   1   3  -6 10722.5 442.546   6
   1  -3  -6 10892.4 484.502   6
  -1   3   6 10742.7 438.595   6
  -1  -3   6 10660.5 475.227   5
  -1   3   6 9813.84 359.389   4
   1  -3  -5 1066.02 108.689   4
   1   3  -5 869.392 121.242   6
  -1   3   5 909.917 120.181   6
   1  -3  -5 920.908 131.466   6
  -1  -3   5 1004.07 143.002   5
  -1   3   4 20534.8 603.758   6
  -1  -3   4 19852.4 617.280   5
   1  -3  -4 20441.3 516.483   4
   1  -3  -4 20588.9 633.287   6
   1   3  -4 20062.3 583.442   6
   1  -3  -3 6493.70 302.328   6
  -1  -3   3 6140.80 295.095   5
   1  -3  -3 6728.44 236.526   4
  -1   3   3 5928.66 282.568   6
  -1  -3   2 27851.1 675.788   5
   1  -3  -2 27345.5 698.161   6
   1  -3  -1 422255. 6824.86   6
  -1  -3   1 411490. 6739.96   5
   1   3   0 962.291 89.7650   2
   1  -3   0 1017.16 107.287   6
   1   3   0 948.970 80.9113   5
  -1  -3   0 1011.42 81.3228   5
   1  -3   0 1005.24 109.739   5
   1   3   1 99818.5 1909.64   2
  -1  -3  -1 101632. 1880.04   1
  -1  -3  -1 105603. 1750.72   5
  -1  -3  -1 104319. 1859.01   4
  -1  -3  -1 102940. 1813.59   3
   1   3   2 5018.64 214.458   6
   1  -3   2 5863.28 296.032   5
  -1  -3  -2 5426.46 231.093   4
   1   3   2 4932.45 254.289   2
  -1   3  -2 5331.09 182.778   2
  -1  -3  -2 5073.22 182.999   3
  -1  -3  -2 5326.33 245.761   1
   1   3   2 5365.39 183.709   3
   1   3   3 55830.7 1115.42   6
   1   3   3 55868.9 1034.59   3
  -1  -3  -3 56232.4 1133.21   6
  -1  -3  -3 55481.4 1154.95   4
  -1  -3  -3 54463.1 1004.79   5
   1  -3   3 59418.3 1294.68   5
  -1  -3  -3 56699.6 1213.88   1
  -1  -3  -4 32426.0 858.317   1
  -1  -3  -4 33303.6 769.647   6
  -1   3  -4 30748.5 642.097   1
   1   3   4 31994.3 783.440   4
   1   3   4 32140.7 731.074   6
   1  -3   4 33477.5 905.037   5
  -1  -3  -4 32023.4 789.989   4
  -1  -3  -4 32030.4 696.449   5
   1   3   4 31248.6 657.254   3
  -1  -3  -5 13553.3 430.539   5
   1   3   5 13608.9 475.827   4
  -1  -3  -5 13038.5 446.559   6
  -1   3  -5 13539.9 383.093   1
   1  -3   5 13658.4 547.721   5
  -1  -3  -5 13383.9 529.061   1
   1   3   5 13760.1 420.868   6
   1   3   6 917.447 124.538   4
   1   3   6 762.989 96.5649   6
  -1   3  -6 620.555 148.253   5
  -1  -3  -6 652.136 100.748   5
  -1   3  -6 731.380 105.663   6
  -1   3  -6 674.116 85.2624   1
  -1  -3  -6 764.368 128.727   1
   1  -3   6 643.085 137.578   5
  -1  -3  -6 661.708 100.382   6
   1  -3   7 3765.68 301.424   5
  -1   3  -7 3930.25 244.064   6
  -1  -3  -7 4309.74 375.063   2
  -1   3  -7 3819.62 233.611   1
   1   3   7 4037.87 229.886   6
  -1  -3  -7 4151.69 270.289   6
   1   3   7 4240.21 278.391   4
   1  -3   8 27.0356 81.7996   5
  -1   3  -8 23.7264 59.0851   6
   1   3   8 4.65395 43.4113   6
  -1  -3  -8 38.0937 64.3291   5
  -1  -3  -8-79.9933 105.967   2
  -1   3  -8 65.8195 40.8893   1
  -1  -3  -8 11.5019 53.6308   6
  -1  -3  -9 6813.44 538.722   2
   1   3   9 7028.42 354.421   6
  -1  -3  -9 7994.27 430.463   6
  -1   3  -9 6973.23 372.158   6
   1  -3   9 7210.90 454.064   5
  -1   3  -9 6844.24 379.100   1
  -1  -3 -10-55.8728 90.5449   2
  -1   3 -10 131.641 71.6033   6
   1  -3  10-5.23382 79.1676   5
  -1  -3 -10 6.32784 66.7753   6
   1  -3  11 1074.68 191.295   5
  -1   3 -11 789.526 145.446   6
  -1  -3 -11 1009.10 167.118   6
  -1   3 -11 866.159 217.529   2
  -1  -3 -11 871.113 222.222   2
  -1  -3 -12 5687.81 587.922   2
  -1   3 -12 6484.74 601.468   2
  -1   3 -13 280.392 158.744   2
   1   4 -13 616.126 166.444   6
   1  -4 -12 3065.55 356.665   6
   1   4 -12 3936.80 365.984   6
   1   4 -11 2152.67 260.390   6
   1  -4 -11 2422.07 303.055   6
   1  -4 -10 2882.08 316.009   6
   1   4 -10 2521.52 262.218   6
   1  -4  -9-22.0566 87.7381   6
   1   4  -9 103.538 50.5132   1
  -1  -4   9 5.78549 73.4683   5
   1   4  -9 26.1934 82.4313   6
   1   4  -8 76.0153 63.8686   6
   1  -4  -8-17.1109 87.0346   6
  -1  -4   8 66.7760 70.6600   5
   1  -4  -7 24300.1 858.284   6
  -1  -4   7 24906.8 839.342   5
   1  -4  -7 24731.3 755.123   5
  -1   4   7 26171.6 798.233   6
   1   4  -7 24726.2 788.470   6
  -1   4   6 3072.07 239.198   6
  -1  -4   6 3134.74 262.851   5
   1  -4  -6 3090.90 262.831   6
   1   4  -6 3093.06 242.523   6
   1  -4  -6 3091.24 208.883   4
   1   4  -5 7266.30 348.868   6
  -1  -4   5 7388.73 380.349   5
  -1   4   5 7515.71 368.728   6
   1  -4  -5 7057.12 303.840   4
   1  -4  -5 6705.68 373.704   6
   1  -4  -4 9774.79 344.979   4
  -1  -4   4 9792.29 425.661   5
   1  -4  -4 10253.7 441.517   6
  -1   4   4 10630.0 425.255   6
   1  -4  -3 30764.9 836.475   6
  -1   4   3 30437.3 818.232   6
  -1  -4   3 30573.1 812.404   5
   1  -4  -3 33404.5 729.376   4
   1  -4  -2 22777.7 655.783   6
  -1  -4   2 22756.7 622.948   5
   1   4  -2 21484.2 657.044   5
   1  -4  -1 46579.2 1052.82   6
  -1  -4   1 46771.2 972.089   5
  -1  -4   0 67730.6 1256.67   5
   1   4   0 65008.2 1284.32   2
   1   4   0 64008.4 1271.58   5
   1  -4   0 65361.0 1375.59   5
  -1  -4  -1 17790.1 514.170   2
  -1  -4  -1 17863.2 424.687   5
   1   4   1 18028.8 515.511   2
   1  -4   1 19160.4 585.282   5
  -1  -4  -1 18000.8 486.334   4
  -1  -4  -1 17476.3 442.772   3
  -1  -4  -1 17460.9 492.045   1
   1   4   2 28169.6 705.973   6
  -1  -4  -2 28068.9 724.130   1
   1  -4   2 29318.3 807.791   5
  -1  -4  -2 27989.6 577.475   5
  -1  -4  -2 29748.7 699.798   4
  -1  -4  -2 28098.6 616.204   3
  -1   4  -2 28332.0 559.955   2
  -1  -4  -3 46815.4 1040.68   4
   1   4   3 46743.2 918.152   3
   1   4   3 46580.6 1034.75   6
  -1  -4  -3 47748.2 1050.63   6
   1  -4   3 47447.5 1177.43   5
  -1  -4  -3 48245.5 1107.71   1
  -1  -4  -4 6553.62 222.937   5
   1   4   4 6163.80 294.270   4
   1   4   4 6967.38 231.204   3
  -1  -4  -4 6991.71 315.313   6
   1  -4   4 7102.88 389.599   5
   1   4   4 6560.66 291.200   6
  -1  -4  -4 6761.40 316.977   4
  -1  -4  -4 6392.56 340.885   1
   1   4   5 18103.6 572.221   4
  -1  -4  -5 17799.4 580.674   4
  -1   4  -5 16586.9 407.828   1
   1   4   5 17735.4 540.971   6
  -1  -4  -5 18445.8 655.022   1
  -1  -4  -5 17640.6 486.201   5
   1  -4   5 17878.8 672.694   5
  -1  -4  -5 17846.4 569.267   6
   1   4   5 18063.6 437.446   3
  -1  -4  -6 469.762 120.092   2
  -1  -4  -6 428.716 81.3709   5
   1   4   6 503.135 62.0529   3
   1  -4   6 474.182 125.460   5
   1   4   6 473.033 86.9962   6
  -1   4  -6 439.916 59.7125   1
   1   4   6 540.883 105.347   4
  -1  -4  -6 432.811 90.2677   6
   1  -4   7 2795.95 275.373   5
   1   4   7 2673.47 144.295   3
  -1   4  -7 2678.16 175.145   1
  -1  -4  -7 2362.19 202.269   5
   1   4   7 2724.97 225.690   4
   1   4   7 2458.84 190.606   6
  -1  -4  -7 2649.85 229.939   6
  -1  -4  -7 2814.18 312.178   2
  -1   4  -7 2840.90 216.833   6
  -1  -4  -8 4751.24 326.255   6
  -1  -4  -8 5466.26 456.209   2
   1   4   8 5236.01 211.841   3
   1  -4   8 5255.81 385.222   5
  -1   4  -8 4828.39 272.057   1
   1   4   8 5102.94 290.379   6
  -1   4  -8 4880.65 303.745   6
   1   4   9 29.7856 22.1899   3
   1  -4   9-27.9358 82.7973   5
  -1  -4  -9 7.56741 60.1858   6
  -1  -4  -9 51.4348 90.2405   2
   1   4   9-12.8492 47.2656   6
  -1   4  -9-41.9031 66.1367   6
  -1   4  -9 42.0895 38.6215   1
  -1  -4 -10 45.6486 106.362   2
   1  -4  10 152.673 91.4043   5
  -1  -4 -10 118.379 76.3082   6
  -1   4 -10 145.535 86.3290   6
   1  -4  11 1116.31 197.811   5
  -1  -4 -11 1411.65 206.216   6
  -1  -4 -11 1406.85 294.753   2
  -1   4 -11 1315.87 183.759   6
  -1   4 -11 1523.05 280.827   2
  -1  -4 -12 3669.44 468.745   2
  -1   4 -12 3390.07 435.450   2
   1  -4  12 3857.55 385.441   5
  -1   4 -13 961.430 250.403   2
   1   5 -13 749.132 184.373   6
   1   5 -12 598.534 156.658   6
   1  -5 -12 575.320 159.663   6
   1   5 -11 693.198 165.137   6
   1  -5 -11 639.077 176.011   6
  -1  -5  10 650.584 168.517   5
   1  -5 -10 883.141 192.667   6
   1   5 -10 646.343 145.313   6
   1  -5  -9 687.848 152.090   6
  -1  -5   9 722.962 164.903   5
   1   5  -9 555.941 131.747   6
   1  -5  -8 1815.16 237.480   6
  -1  -5   8 1472.66 208.108   5
   1   5  -8 1710.22 207.849   6
  -1  -5   7 6927.71 423.949   5
   1   5  -7 6479.42 383.693   6
   1  -5  -7 6655.79 347.890   5
   1  -5  -7 5989.85 412.594   6
   1  -5  -7 6395.05 342.163   4
   1   5  -6 87.2702 90.7524   6
   1  -5  -6 39.0515 59.3758   4
  -1  -5   6 91.2121 74.8619   5
  -1   5   6 123.898 74.7622   6
   1  -5  -6 67.7214 62.7395   6
  -1  -5   5 17235.0 643.577   5
   1  -5  -5 18033.8 552.416   4
  -1   5   5 17854.3 635.486   6
   1  -5  -5 17172.4 657.615   6
   1  -5  -4 21935.0 598.289   4
  -1  -5   4 21740.1 699.889   5
   1  -5  -4 20553.1 403.679   3
  -1   5   4 21725.6 694.301   6
   1  -5  -4 21938.7 722.921   6
   1  -5  -3 3000.89 237.157   6
  -1   5   3 3435.83 246.269   6
  -1  -5   3 3067.89 230.092   5
   1   5  -3 3004.30 258.162   5
  -1  -5   2 28914.7 770.754   5
   1   5  -2 27689.8 819.092   5
   1  -5  -2 28588.8 814.306   6
   1   5  -1 8890.66 301.555   1
  -1  -5   1 9591.13 364.431   5
   1   5  -1 9311.62 381.378   5
   1  -5  -1 9470.05 391.176   5
   1  -5  -1 8829.48 402.110   6
   1  -5   0 33587.5 641.587   2
   1  -5   0 33562.2 888.756   5
  -1  -5   0 34792.8 789.356   5
   1   5   0 35369.9 784.697   1
   1   5   0 33656.1 785.368   2
   1   5   0 32681.4 797.387   5
   1  -5   1 32659.4 647.179   1
  -1  -5  -1 32378.5 775.405   4
  -1  -5  -1 32588.3 732.631   3
  -1  -5  -1 32916.8 725.508   5
  -1  -5  -1 33138.3 802.755   2
   1   5   1 31613.1 794.076   2
   1  -5   1 33876.0 907.911   5
  -1  -5  -1 31466.8 778.532   1
  -1  -5  -2 17092.7 547.965   1
  -1  -5  -2 17685.6 442.590   5
   1   5   2 16312.0 545.782   6
   1  -5   2 18355.9 637.432   5
  -1  -5  -2 17628.7 528.306   4
  -1  -5  -2 18507.5 587.638   2
  -1  -5  -2 17405.5 461.501   3
  -1  -5  -3 63389.5 1396.41   1
   1   5   3 62101.2 1352.47   6
  -1  -5  -3 63653.1 1335.61   4
  -1  -5  -3 66718.1 1477.49   2
   1  -5   3 59385.2 1466.96   5
  -1  -5  -3 60209.5 1193.14   3
   1  -5   4 5794.21 374.833   5
  -1  -5  -4 5597.32 306.932   6
  -1  -5  -4 6347.42 348.729   1
  -1  -5  -4 5481.31 298.787   4
   1   5   4 5554.11 293.514   6
  -1  -5  -5 20532.4 718.360   1
  -1  -5  -5 19432.8 503.407   5
   1   5   5 19834.9 488.064   3
   1  -5   5 20461.8 756.089   5
  -1  -5  -5 21562.4 811.489   2
  -1  -5  -5 20204.3 653.090   4
  -1  -5  -5 19906.7 653.994   6
   1   5   5 19686.0 618.858   6
   1   5   5 19729.2 629.962   4
  -1  -5  -6 5951.98 345.554   6
   1   5   6 6213.25 226.579   3
  -1  -5  -6 6169.48 444.516   2
   1   5   6 6057.69 318.513   6
  -1  -5  -6 6008.59 277.245   5
   1   5   6 5874.96 330.562   4
   1  -5   6 5537.71 389.659   5
  -1  -5  -6 5989.27 349.848   4
   1   5   7 18002.2 601.220   6
  -1   5  -7 18339.3 624.095   6
   1   5   7 19032.1 457.308   3
   1  -5   7 17677.2 743.055   5
  -1  -5  -7 16829.1 572.342   5
  -1   5  -7 17425.8 470.973   1
  -1  -5  -7 17790.7 668.928   6
   1   5   8 3620.27 253.021   6
   1   5   8 3527.05 159.389   3
  -1   5  -8 3146.64 252.750   6
  -1   5  -8 3493.23 202.444   1
  -1  -5  -8 3394.45 372.067   2
  -1  -5  -8 3487.71 288.200   6
   1  -5   8 3704.39 339.477   5
   1  -5   9 1975.55 252.089   5
  -1  -5  -9 1991.53 227.704   6
  -1   5  -9 2173.84 214.856   6
  -1  -5  -9 2202.71 321.426   2
  -1   5 -10 4033.37 309.980   6
  -1  -5 -10 4327.17 467.268   2
  -1  -5 -10 3681.83 321.938   6
   1  -5  10 3678.16 356.526   5
  -1  -5 -11 5562.17 560.706   2
   1  -5  11 5563.97 456.604   5
  -1   5 -11 5778.82 392.561   6
  -1   5 -11 5480.49 516.948   2
  -1  -5 -12 498.716 193.929   2
   1  -5  12 494.553 158.881   5
  -1   5 -12 461.447 164.175   2
  -1   5 -13 2546.49 400.195   2
   1   6 -13 228.819 120.052   6
   1   6 -12 378.069 123.273   6
   1  -6 -12 614.165 221.594   2
   1  -6 -12 293.228 91.5829   6
   1   6 -11 8233.18 522.566   6
   1  -6 -11 9058.55 621.823   6
  -1  -6  11 9276.47 601.237   5
   1  -6 -10 6184.70 489.919   6
   1   6 -10 6051.06 425.860   6
  -1  -6  10 6299.55 475.225   5
   1   6  -9 4651.25 354.851   6
   1  -6  -9 4284.43 392.934   6
  -1  -6   9 4582.59 388.272   5
  -1  -6   8 4205.64 354.286   5
   1  -6  -8 3876.73 358.165   6
   1  -6  -8 4021.85 286.779   4
   1   6  -8 3720.21 309.087   6
   1  -6  -7 1938.56 194.246   4
   1   6  -7 2049.78 226.110   6
  -1  -6   7 2137.20 247.870   5
   1  -6  -7 1892.16 239.567   6
  -1   6   6 2201.34 224.413   6
   1  -6  -6 2517.40 208.982   4
  -1  -6   6 2592.66 261.497   5
   1  -6  -6 2236.59 247.374   6
  -1  -6   5 956.065 158.952   5
   1  -6  -5 1174.33 144.230   4
   1  -6  -5 1199.51 175.067   6
  -1   6   5 1429.30 176.269   6
  -1  -6   4 515.018 119.666   5
   1  -6  -4 644.817 126.844   6
   1  -6  -4 726.176 109.048   4
   1   6  -4 864.323 158.559   5
   1  -6  -4 653.873 56.1974   3
   1  -6  -4 708.370 116.158   1
  -1   6   4 726.792 123.108   6
  -1  -6   3 90.4987 71.0393   5
   1   6  -3 28.6869 69.2676   5
   1  -6  -3 27.9181 67.6446   6
  -1   6   3 145.767 63.3269   6
   1  -6  -3 97.2642 52.0060   1
   1  -6  -2 4786.34 268.382   1
   1  -6  -2 4626.14 311.215   6
  -1  -6   2 4987.43 292.072   5
   1   6  -2 4361.00 303.322   5
   1   6  -2 4774.46 204.973   1
   1  -6  -1 50475.1 1219.36   5
   1   6  -1 52054.8 1067.10   1
   1   6  -1 51600.7 1088.71   2
   1   6  -1 50102.1 1222.99   5
   1  -6  -1 49636.5 1114.31   1
   1  -6  -1 52874.1 1053.87   2
  -1  -6   1 53987.2 1187.77   5
   1   6   0 22449.5 599.947   1
   1  -6   0 22331.1 558.604   1
   1   6   0 21197.6 627.238   5
   1  -6   0 21196.5 456.486   2
  -1  -6   0 22920.8 629.345   5
   1   6   0 21581.4 594.831   2
   1  -6   0 20869.7 691.086   5
   1   6   1 27.6358 33.4538   2
  -1  -6  -1-1.15126 47.1222   5
   1  -6   1 20.1805 19.5767   1
  -1  -6  -1 80.1956 39.1883   3
  -1  -6  -1 27.6519 39.3289   2
  -1   6  -1 49.3583 55.8672   5
   1   6   1 14.7939 35.7294   1
  -1  -6  -1-6.04648 32.9062   1
   1  -6   1 54.9373 84.9396   5
  -1  -6  -2 6236.80 315.890   1
  -1  -6  -2 6019.43 300.498   4
   1   6   2 6160.39 331.956   6
  -1  -6  -2 6200.69 257.674   3
  -1  -6  -2 6278.82 328.695   2
   1  -6   2 6569.00 382.477   5
  -1  -6  -2 6037.31 255.104   5
   1  -6   3 68778.3 1620.97   5
  -1  -6  -3 64684.7 1293.05   5
  -1  -6  -3 67700.5 1441.49   4
  -1  -6  -3 70118.8 1572.65   2
   1   6   3 67019.7 1490.85   6
  -1  -6  -3 66629.2 1498.05   1
  -1  -6  -3 64553.8 1294.88   3
  -1  -6  -4 1582.13 169.478   4
   1  -6   4 1168.80 192.488   5
   1   6   4 1578.76 168.530   6
  -1  -6  -4 1526.63 179.470   1
  -1  -6  -5 6094.41 355.098   6
  -1  -6  -5 6639.45 439.774   2
  -1  -6  -5 5863.57 230.504   5
   1   6   5 5719.34 329.777   6
  -1  -6  -5 6545.24 359.130   4
   1  -6   5 5355.48 389.733   5
  -1  -6  -6 480.749 127.889   4
  -1  -6  -6 370.397 68.4169   5
  -1  -6  -6 334.968 126.947   2
   1  -6   6 521.350 165.675   5
  -1  -6  -6 528.142 114.079   6
   1   6   6 574.113 107.051   6
  -1  -6  -7 29787.6 957.634   6
  -1  -6  -7 32473.6 1178.61   2
   1   6   7 30450.0 889.782   6
   1  -6   7 30825.4 1055.71   5
  -1  -6  -7 30870.7 946.161   4
  -1  -6  -7 28681.9 785.882   5
  -1  -6  -8 345.272 105.752   6
   1   6   8 403.459 97.7238   6
  -1   6  -8 473.371 116.294   6
  -1  -6  -8 262.182 123.843   2
   1  -6   8 470.598 155.363   5
   1  -6   9 2700.73 312.255   5
  -1  -6  -9 3051.00 384.040   2
  -1   6  -9 2711.98 253.242   6
  -1  -6  -9 2879.39 283.816   6
   1  -6  10 58.6549 85.5802   5
  -1  -6 -10 94.5535 69.7186   6
  -1  -6 -10 232.051 111.431   2
  -1   6 -10 277.895 100.992   6
  -1   6 -11 97.5763 111.836   2
  -1  -6 -11-17.6764 98.6987   2
   1  -6  11 51.5566 90.3208   5
  -1   6 -11 27.7363 65.3598   6
  -1  -6 -12 605.367 221.635   2
   1  -6  12 1044.28 222.766   5
  -1   6 -12 1171.20 262.310   2
  -1   6 -13 144.619 101.038   2
   1   7 -12 403.293 130.972   6
  -1  -7  11 171.340 92.7579   5
   1  -7 -11-27.3434 83.5708   6
   1   7 -11 53.0430 70.4773   6
   1  -7 -11 123.502 132.252   2
  -1  -7  10 3550.61 359.355   5
   1   7 -10 3055.00 309.454   6
   1  -7 -10 2986.51 345.747   6
   1   7  -9 2659.42 282.321   6
  -1  -7   9 2339.46 282.091   5
   1  -7  -9 2573.66 313.365   6
   1  -7  -8 671.646 160.038   6
   1  -7  -8 931.023 154.305   4
   1   7  -8 506.525 145.269   6
  -1  -7   8 459.139 134.196   5
  -1  -7   7 69.0275 88.7551   5
   1  -7  -7 73.7438 71.2405   6
   1  -7  -7 132.612 89.7592   4
   1  -7  -6 779.919 132.528   4
   1  -7  -6 549.158 134.774   6
  -1  -7   6 592.259 142.103   5
   1  -7  -5 15991.1 575.272   4
  -1  -7   5 16542.7 673.592   5
   1  -7  -5 16106.6 697.412   6
  -1   7   4 3305.79 283.505   6
  -1  -7   4 3693.22 293.767   5
   1  -7  -4 3868.86 163.506   3
   1   7  -4 3448.51 329.890   5
   1  -7  -4 3733.78 248.658   4
   1  -7  -4 3612.31 303.387   6
  -1  -7   3 10264.8 486.302   5
   1   7  -3 10599.9 329.886   1
   1   7  -3 10163.8 540.970   5
   1  -7  -3 9725.78 499.693   6
   1  -7  -3 10628.3 468.575   1
  -1   7   3 11517.5 532.054   6
  -1   7   2 5482.26 354.193   6
   1  -7  -2 5588.71 307.263   1
   1   7  -2 5832.63 370.509   5
  -1  -7   2 5630.13 332.003   5
   1  -7  -2 5820.38 296.352   2
   1   7  -2 5833.62 243.633   1
   1  -7  -2 5148.94 318.449   5
   1  -7  -1 2261.87 175.258   1
   1   7  -1 2237.31 213.412   5
   1  -7  -1 2240.84 151.879   2
  -1  -7   1 2449.71 206.686   5
   1   7  -1 2176.39 163.174   2
   1   7  -1 2377.00 160.731   1
   1  -7  -1 2382.94 217.918   5
   1  -7   0 8960.09 451.361   5
   1   7   0 8880.29 399.260   5
   1  -7   0 8493.08 328.021   1
  -1  -7   0 9032.74 390.769   5
   1   7   0 9012.28 358.267   2
   1  -7   0 9198.79 255.062   2
   1   7   0 9536.75 370.525   1
   1   7   1 12422.2 458.268   2
   1  -7   1 12268.1 363.704   1
   1   7   1 13306.7 482.904   1
  -1  -7  -1 12605.8 459.362   1
   1  -7   1 13247.1 572.401   5
  -1  -7  -1 12148.6 441.816   5
  -1  -7  -1 13060.9 466.916   2
  -1   7  -1 12238.1 549.446   5
  -1  -7  -2 6072.08 335.457   2
   1   7   2 5495.45 338.943   6
  -1   7  -2 5627.18 379.351   5
   1  -7   2 5469.49 372.610   5
  -1  -7  -2 5756.27 276.087   5
  -1  -7  -2 6208.90 274.936   3
  -1  -7  -2 5512.87 308.849   4
  -1  -7  -2 5576.38 316.773   1
  -1  -7  -3 189.704 69.0189   1
  -1   7  -3 218.643 100.578   5
  -1  -7  -3 81.7598 34.8875   3
  -1  -7  -3 130.007 73.2043   4
  -1  -7  -3 133.043 58.1865   5
   1   7   3 202.697 73.1863   6
  -1   7  -3 154.419 27.3055   2
   1  -7   3 207.535 130.862   5
  -1  -7  -4 3082.35 287.799   2
   1  -7   4 2792.54 301.574   5
  -1  -7  -4 2896.58 174.087   3
   1   7   4 2908.48 247.541   6
  -1  -7  -4 2956.54 244.436   4
   1   7   5 6134.80 370.182   6
  -1  -7  -5 6222.09 369.161   4
  -1  -7  -5 6179.01 439.907   2
   1  -7   5 6375.20 443.425   5
  -1  -7  -6 12697.3 684.131   2
   1   7   6 11814.8 528.816   6
  -1  -7  -6 12480.9 554.962   4
  -1  -7  -6 11820.6 388.324   5
   1  -7   6 11627.8 620.711   5
   1   7   7 213.906 71.3264   6
  -1  -7  -7 388.417 119.901   4
   1  -7   7 198.627 101.829   5
  -1  -7  -7 124.561 63.2357   6
  -1  -7  -7 479.460 85.2508   5
  -1  -7  -7 360.340 147.831   2
   1  -7   8 24897.0 981.917   5
  -1  -7  -8 24404.1 1094.00   2
  -1  -7  -8 23913.0 898.552   6
   1  -7   9 3073.91 347.165   5
  -1  -7  -9 3583.53 425.896   2
  -1  -7  -9 2810.62 296.837   6
  -1   7  -9 2952.92 277.480   6
   1  -7  10 8387.58 579.151   5
  -1   7 -10 7873.85 474.014   6
  -1  -7 -10 8599.97 690.335   2
  -1  -7 -10 8027.53 514.068   6
  -1   7 -10 9350.98 616.403   2
   1  -7  11 1787.53 273.282   5
  -1   7 -11 1849.28 295.930   2
  -1   7 -11 1310.52 201.272   6
  -1  -7 -11 1412.86 303.819   2
  -1   7 -12 1515.73 285.229   2
   1  -7  12 2039.34 298.123   5
   1   8 -12 101.593 98.0941   6
   1   8 -11 2143.92 281.859   6
   1  -8 -11 2974.13 416.468   2
   1  -8 -11 2350.20 329.174   6
  -1  -8  11 2714.19 336.248   5
   1  -8 -10 1379.24 269.585   2
   1   8 -10 1454.03 229.473   6
   1  -8 -10 1505.56 259.748   6
  -1  -8  10 1515.16 251.944   5
  -1  -8   9 3809.96 371.202   5
   1  -8  -9 3656.41 412.959   2
   1  -8  -9 3224.54 294.451   4
   1   8  -9 3044.71 312.692   6
   1  -8  -9 2868.34 345.112   6
   1  -8  -8 466.867 147.192   6
   1   8  -8 620.255 154.968   6
   1  -8  -8 490.378 123.039   4
  -1  -8   8 545.571 149.387   5
   1  -8  -7 49.0026 90.6026   6
  -1  -8   7-33.2935 84.1578   5
   1  -8  -7 71.2712 67.6606   4
  -1  -8   6 18113.1 761.127   5
   1  -8  -6 16770.4 774.010   6
   1  -8  -6 18576.6 669.925   4
   1  -8  -5 28995.9 1030.58   6
  -1  -8   5 30052.0 999.512   5
   1  -8  -5 30055.8 641.307   3
   1  -8  -5 31259.4 902.056   4
   1   8  -5 30360.4 644.963   1
   1   8  -4-5.79450 19.5073   1
   1  -8  -4-60.4371 85.2560   6
   1  -8  -4-52.8722 81.4485   4
   1  -8  -4 28.8086 30.6655   3
  -1  -8   4-44.9962 96.9201   5
   1   8  -3 24.4701 91.5656   5
   1  -8  -3 163.402 68.1004   1
   1  -8  -3 108.916 57.1406   2
   1   8  -3 112.930 38.1261   1
  -1  -8   2 842.290 156.316   5
   1  -8  -2 833.565 124.899   1
   1   8  -2 743.464 97.6224   2
   1   8  -2 631.658 82.7017   1
   1  -8  -2 642.790 106.054   2
   1  -8  -2 508.805 107.544   5
  -1   8   2 724.814 140.352   6
   1   8  -2 682.762 144.650   5
   1   8  -1 8482.29 343.927   2
  -1  -8   1 9458.39 443.568   5
   1   8  -1 8373.06 447.245   5
   1  -8  -1 8029.53 439.109   5
   1  -8  -1 8268.69 372.244   1
   1  -8  -1 8844.95 325.068   2
   1   8  -1 8762.10 350.111   1
   1  -8   0 11088.0 401.888   1
   1   8   0 10871.5 481.010   5
  -1  -8   0 11933.6 482.572   5
   1   8   0 11932.6 447.474   1
   1   8   0 11240.4 424.188   2
   1  -8   0 11527.2 546.186   5
  -1  -8  -1 76944.1 1624.13   5
   1  -8   1 75542.1 1466.08   1
  -1   8  -1 76337.7 1817.57   5
   1   8   1 76722.1 1803.94   6
   1  -8   1 79183.3 1839.33   5
  -1  -8  -2 60632.4 1309.24   3
  -1  -8  -2 61195.6 1346.41   5
  -1  -8  -2 61734.9 1424.05   4
  -1  -8  -2 63001.6 1452.60   2
  -1  -8  -2 59905.4 1429.26   1
   1  -8   2 63119.2 1598.03   5
  -1   8  -2 62490.7 1621.63   5
   1   8   2 62519.5 1541.14   6
   1  -8   3 28448.7 978.053   5
  -1  -8  -3 27592.4 736.413   5
   1   8   3 27409.8 900.943   6
  -1  -8  -3 27996.1 841.484   4
  -1  -8  -3 26199.9 707.765   3
  -1  -8  -3 28011.5 874.124   1
   1   8   4 21984.5 794.965   6
   1  -8   4 23494.5 900.066   5
  -1  -8  -4 22842.2 849.999   2
  -1   8  -4 22138.1 517.747   2
  -1  -8  -4 21483.7 604.803   3
  -1  -8  -4 21680.8 631.747   5
  -1  -8  -4 23481.2 768.907   4
   1   8   5 12686.6 588.573   6
  -1  -8  -5 13583.7 679.901   2
   1  -8   5 13666.0 680.460   5
  -1  -8  -5 13061.2 575.046   4
   1   8   6 53.1257 59.1145   6
  -1  -8  -6 45.7531 28.0436   5
   1  -8   6 64.6404 108.415   5
  -1  -8  -6 73.2885 92.0273   2
  -1  -8  -6 64.0690 80.9067   4
  -1  -8  -7 7564.97 458.391   4
  -1  -8  -7 7068.22 546.422   2
   1  -8   7 6432.38 483.346   5
  -1  -8  -7 6822.35 306.932   5
   1  -8   8 457.026 160.237   5
  -1  -8  -8 297.047 118.597   4
  -1  -8  -8 84.5663 107.837   2
  -1   8  -9 4058.15 339.715   6
   1  -8   9 4259.63 413.214   5
  -1  -8  -9 4030.56 463.976   2
  -1   8  -9 4536.11 389.538   2
  -1  -8 -10 266.988 139.409   2
[truncated: 325,097 more chars]
