# Supplementary material for: Supra­molecular inter­actions in 2,6-di­amino-4-chloro­pyrimidin-1-ium 5-chloro­salicylate and bis­(2,6-di­amino-4-chloro­pyrimidin-1-ium) naphthalene-1,5-di­sulfonate
Source: Acta Crystallogr E Crystallogr Commun. 2018 Jan 26;74(Pt 2):237–41. doi: 10.1107/S2056989018001196 (PMC5956345; doi:10.1107/S2056989018001196)
Supplement: Supplementary file 2 [file e-74-00237-Isup2.hkl]

#
# h,k,l, Fc-squared, Fo-squared, sigma(Fo-squared), status flag
#
data_I
_shelx_title ' moa564 in P21/n #  14'
_shelx_refln_list_code          4
_shelx_F_calc_maximum      267.81
_exptl_crystal_F_000       648.00
_reflns_d_resolution_high  0.7702

loop_
 _space_group_symop_operation_xyz
 'x, y, z'
 '-x+1/2, y+1/2, -z+1/2'
 '-x, -y, -z'
 'x-1/2, -y-1/2, z-1/2'

_cell_length_a    13.9203
_cell_length_b     7.0285
_cell_length_c    15.4294
_cell_angle_alpha  90.000
_cell_angle_beta  114.544
_cell_angle_gamma  90.000

_shelx_F_squared_multiplier     1.000

loop_
 _refln_index_h
 _refln_index_k
 _refln_index_l
 _refln_F_squared_calc
 _refln_F_squared_meas
 _refln_F_squared_sigma
 _refln_observed_status
   2   0   0       5619.16       5458.20        33.47 o
   4   0   0       8523.10       7886.83        33.93 o
   6   0   0         59.16         72.62        10.90 o
   8   0   0       8699.80       8535.73        63.44 o
  10   0   0        437.26        417.80        22.84 o
  12   0   0         52.36         75.15        11.22 o
  14   0   0         44.40         60.27         9.52 o
  16   0   0         87.72        101.19        13.42 o
   1   1   0       3166.45       2910.71        37.60 o
   2   1   0          0.90          1.52         1.28 o
   3   1   0       1966.16       1957.18        45.26 o
   4   1   0        628.93        660.71        15.38 o
   5   1   0        324.48        307.30         6.03 o
   6   1   0        503.48        483.04         7.22 o
   7   1   0         10.00         10.51         1.37 o
   8   1   0       1031.63       1060.54        12.25 o
   9   1   0          0.35         -1.88         3.57 o
  10   1   0        180.88        181.36        11.07 o
  11   1   0          0.65          0.15         3.83 o
  12   1   0          7.70         -0.54         3.43 o
  13   1   0          8.74          9.41         3.78 o
  14   1   0          9.10          6.31         3.45 o
  15   1   0          0.76         -3.33         3.70 o
  16   1   0          5.71         -2.87         3.86 o
   0   2   0      18786.37      18261.34       104.34 o
   1   2   0        690.56        665.33        11.94 o
   2   2   0         49.73         32.75         3.46 o
   3   2   0       1462.26       1515.38        63.11 o
   4   2   0       2552.93       2371.95        26.89 o
   5   2   0        318.53        330.98         9.14 o
   6   2   0         39.89         46.09         4.59 o
   7   2   0        238.42        232.80         6.69 o
   8   2   0        985.08        946.03        17.15 o
   9   2   0        147.42        151.90         6.23 o
  10   2   0         90.45         86.02         5.38 o
  11   2   0        136.39        134.39         9.40 o
  12   2   0          0.06          3.26         4.49 o
  13   2   0        119.02        128.52        12.94 o
  14   2   0          6.06         10.85         5.84 o
  15   2   0          2.02         -4.68         4.68 o
  16   2   0         15.30         23.46         5.90 o
   1   3   0       1379.98       1322.89        14.34 o
   2   3   0        204.46        228.02         8.76 o
   3   3   0        397.99        384.89        13.65 o
   4   3   0        585.16        607.74        17.61 o
   5   3   0        369.34        362.49        12.52 o
   6   3   0          9.49         11.91         2.77 o
   7   3   0         17.87         20.81         4.45 o
   8   3   0         40.59         38.29         5.46 o
   9   3   0       1239.65       1293.05        22.87 o
  10   3   0         93.94        102.57         6.95 o
  11   3   0          7.14          7.44         3.43 o
  12   3   0          3.85         -0.59         3.44 o
  13   3   0         24.85         36.71         6.19 o
  14   3   0         46.51         43.37         8.64 o
  15   3   0         66.73         59.72        10.30 o
   0   4   0       1473.62       1543.82        31.00 o
   1   4   0        544.21        524.24        12.78 o
   2   4   0        449.95        471.04        13.34 o
   3   4   0         13.48          7.40         2.61 o
   4   4   0       1199.61       1175.26        24.21 o
   5   4   0         29.62         27.93         4.31 o
   6   4   0        175.42        164.41        12.22 o
   7   4   0        191.19        211.35        11.29 o
   8   4   0        658.54        661.98        19.31 o
   9   4   0          0.10          1.45         3.01 o
  10   4   0         18.65         12.13         3.32 o
  11   4   0          0.21         -1.36         3.83 o
  12   4   0         71.61         72.49         7.99 o
  13   4   0          0.51         -3.15         3.94 o
  14   4   0         20.40         16.02         5.89 o
   1   5   0         27.50         27.61         3.83 o
   2   5   0         77.80         86.42         6.86 o
   3   5   0         74.11         71.18         5.57 o
   4   5   0         27.50         29.63         4.38 o
   5   5   0        257.75        255.66        16.00 o
   6   5   0         70.62         72.56         9.10 o
   7   5   0          0.09         -2.68         3.28 o
   8   5   0         50.64         45.41         4.68 o
   9   5   0          4.20          4.89         4.24 o
  10   5   0         13.15         14.63         4.46 o
  11   5   0         54.16         51.58         9.78 o
  12   5   0          2.69          7.23        11.38 o
  13   5   0         12.12         16.81         6.47 o
   0   6   0          7.03         61.96        11.66 o
   1   6   0         89.04         85.58         7.41 o
   2   6   0         27.16         21.36         4.01 o
   3   6   0        199.26        209.40        11.08 o
   4   6   0        137.35        121.96         7.83 o
   5   6   0        221.98        214.99        11.44 o
   6   6   0         21.70         23.97         6.20 o
   7   6   0          0.72          3.57         3.72 o
   8   6   0         28.43         20.62         4.34 o
   9   6   0         31.67         30.49         7.65 o
  10   6   0          8.71          7.02         8.49 o
  11   6   0        109.58        121.57        14.77 o
  12   6   0         56.99         58.89        18.24 o
   1   7   0        339.69        332.11        18.85 o
   2   7   0          5.47         -4.35         4.57 o
   3   7   0        354.13        369.16        20.64 o
   4   7   0         11.32         14.95         5.17 o
   5   7   0        140.76        145.02        13.13 o
   6   7   0         28.98         44.53        13.80 o
   7   7   0         57.90         50.86         9.13 o
   8   7   0          9.92         15.37         6.34 o
   9   7   0         76.33         99.78        14.23 o
  10   7   0         15.53         14.14         7.09 o
   0   8   0          0.80          6.43         5.93 o
   1   8   0          2.82          1.51         4.76 o
   2   8   0         21.09         13.68         4.43 o
   3   8   0        108.05        107.86        11.66 o
   4   8   0          1.90          2.78         4.33 o
   5   8   0        128.26        121.76        12.70 o
   6   8   0          0.25          3.50         5.46 o
   7   8   0         46.11         37.92         9.85 o
   1   9   0          9.82          8.45         4.20 o
   2   9   0          0.00          5.58         3.96 o
 -15   0   1         13.51          9.95         7.05 o
 -13   0   1         11.96          2.92         4.13 o
 -11   0   1        125.84        125.83        13.43 o
  -9   0   1        935.37        973.52        25.51 o
  -7   0   1        747.71        712.34        14.91 o
  -5   0   1       4357.85       4181.55        49.08 o
  -3   0   1       1374.75       1335.56        25.61 o
   3   0   1      14448.35      13591.60        64.43 o
   5   0   1        178.39        161.90         6.38 o
   7   0   1       1824.37       1858.24        24.72 o
   9   0   1          7.23          9.52         4.79 o
  11   0   1          0.06         -5.36         5.36 o
  13   0   1          9.22          3.37         3.75 o
  15   0   1         39.09         38.95         9.77 o
 -16   1   1          1.49         -0.33         4.85 o
 -15   1   1         44.51         30.11         9.24 o
 -14   1   1          0.61          1.74         3.14 o
 -13   1   1          5.46         -0.87         3.19 o
 -12   1   1          3.01          3.78         4.25 o
 -11   1   1        315.20        322.34        13.18 o
 -10   1   1        446.68        470.52        14.89 o
  -9   1   1        127.60        100.43        12.20 o
  -8   1   1         15.80         18.01         1.77 o
  -7   1   1         12.40          9.01         1.33 o
  -6   1   1        701.92        778.04         8.94 o
  -5   1   1         98.39         85.82         3.92 o
  -4   1   1         17.62         22.12         2.44 o
  -3   1   1       4441.88       4140.61        65.01 o
  -2   1   1       1374.87       1316.32        23.92 o
  -1   1   1          0.37          4.99         1.63 o
   0   1   1       1526.96       1516.49        26.72 o
   1   1   1         28.65         38.23         3.32 o
   2   1   1       7738.12       7901.42        45.76 o
   3   1   1      12155.38      12046.57        44.36 o
   4   1   1       1235.92       1312.95        16.86 o
   5   1   1       2162.54       2018.23        18.85 o
   6   1   1         40.91         29.62         1.86 o
   7   1   1        979.31        999.81        13.66 o
   8   1   1         47.50         54.21         3.64 o
   9   1   1         72.92         69.05         6.30 o
  10   1   1          8.77          1.68         3.42 o
  11   1   1        325.11        326.14        14.31 o
  12   1   1         41.69         30.04         4.65 o
  13   1   1        110.05        118.25         8.77 o
  14   1   1         17.82          3.48         4.62 o
  15   1   1          0.13         -3.94         3.94 o
 -16   2   1          1.28          6.05         5.39 o
 -15   2   1          3.42         -2.79         7.11 o
 -14   2   1          0.69         -2.29         4.50 o
 -13   2   1         14.75         18.30         5.66 o
 -12   2   1        151.50        138.55        10.37 o
 -11   2   1         23.23         19.19         3.67 o
 -10   2   1         27.84         25.28         2.97 o
  -9   2   1         54.73         46.70         3.79 o
  -8   2   1        114.69        134.26         5.62 o
  -7   2   1         87.87         69.11         4.24 o
  -6   2   1         37.31         27.30         3.41 o
  -5   2   1         99.39         79.16         9.62 o
  -4   2   1          8.01          2.48         1.58 o
  -3   2   1        165.54        132.18         5.58 o
  -2   2   1       1193.15       1120.00        19.84 o
  -1   2   1        804.56        781.89        11.50 o
   0   2   1        344.97        404.54         6.78 o
   1   2   1         29.25         39.62         2.97 o
   2   2   1          5.70          8.08         2.36 o
   3   2   1         37.13         24.85         4.82 o
   4   2   1        137.84        123.98         6.62 o
   5   2   1         15.65          9.80         2.84 o
   6   2   1          7.00          5.12         2.22 o
   7   2   1        255.24        244.60         9.75 o
   8   2   1          4.02          6.68         2.21 o
   9   2   1        268.79        241.69         8.51 o
  10   2   1         47.25         34.36         4.14 o
  11   2   1          0.56          1.04         7.18 o
  12   2   1         50.09         60.43         9.27 o
  13   2   1          8.03         13.97         4.79 o
  14   2   1          0.16         -2.90         5.33 o
  15   2   1          0.19         -3.38         4.67 o
 -15   3   1         30.28         21.22         6.97 o
 -14   3   1         97.67        109.01        12.60 o
 -13   3   1         67.04         67.29         7.70 o
 -12   3   1         23.33         27.95         4.41 o
 -11   3   1       1184.04       1153.08        19.44 o
 -10   3   1       1531.74       1607.97        26.02 o
  -9   3   1        152.25        156.70         8.39 o
  -8   3   1          1.64          4.86         2.67 o
  -7   3   1       1266.94       1279.86        23.11 o
  -6   3   1        581.68        573.10        11.99 o
  -5   3   1        379.87        393.51        12.52 o
  -4   3   1        230.01        242.90         9.29 o
  -3   3   1       2766.14       2909.11        30.52 o
  -2   3   1      10725.79      10570.82        72.31 o
  -1   3   1       1912.34       2004.83        21.84 o
   0   3   1        314.71        371.95         9.18 o
   1   3   1       4513.27       4732.48        29.93 o
   2   3   1          1.82         -1.52         1.59 o
   3   3   1        432.58        425.89        15.19 o
   4   3   1         41.84         43.48         5.06 o
   5   3   1        946.11        908.16        23.61 o
   6   3   1       1301.39       1279.03        19.08 o
   7   3   1        141.87        153.80         8.74 o
   8   3   1        241.85        249.00        11.80 o
   9   3   1       1572.76       1561.29        28.74 o
  10   3   1         82.29         62.04         4.28 o
  11   3   1         73.32         63.84         7.10 o
  12   3   1         35.72         29.83         5.30 o
  13   3   1          0.90         -0.35         4.30 o
  14   3   1         56.44         65.67        10.84 o
  15   3   1          1.68          1.13         5.18 o
 -15   4   1         36.49         35.22         6.92 o
 -14   4   1        106.65        109.22        10.46 o
 -13   4   1         24.52         17.24         4.05 o
 -12   4   1        157.79        200.77        13.34 o
 -11   4   1         36.60         31.93         5.69 o
 -10   4   1          4.44          3.73         2.80 o
  -9   4   1         31.65         29.33         4.19 o
  -8   4   1        890.94        914.10        30.91 o
  -7   4   1        192.27        186.20        10.64 o
  -6   4   1          7.33          7.77         3.72 o
  -5   4   1        144.44        139.66         7.62 o
  -4   4   1        793.33        806.68        19.05 o
  -3   4   1        215.13        216.81        11.12 o
  -2   4   1        445.69        502.26        11.14 o
  -1   4   1        122.65        134.35         6.65 o
   0   4   1         15.86         22.60         2.76 o
   1   4   1        223.28        287.43         9.40 o
   2   4   1         18.27         16.58         3.87 o
   3   4   1        300.49        297.46         9.44 o
   4   4   1         19.91         16.77         3.27 o
   5   4   1         98.76         88.26         9.15 o
   6   4   1        240.45        259.74        10.44 o
   7   4   1          8.40          6.21         3.07 o
   8   4   1         11.05          4.63         2.88 o
   9   4   1         84.74         96.55         7.97 o
  10   4   1         71.71         60.87         9.10 o
  11   4   1          6.64          0.63         4.66 o
  12   4   1          5.21          5.66         3.15 o
  13   4   1         13.21         11.46         4.34 o
  14   4   1          0.82          4.43         4.13 o
 -14   5   1          5.33          4.94         5.74 o
 -13   5   1         27.60         29.73         8.15 o
 -12   5   1         28.24         27.43         7.23 o
 -11   5   1         16.48         10.68         4.41 o
 -10   5   1        209.37        221.74        12.96 o
  -9   5   1         57.45         41.73        16.62 o
  -8   5   1         13.98         11.74         5.69 o
  -7   5   1        132.48        116.49        11.38 o
  -6   5   1        187.98        182.34        13.44 o
  -5   5   1        441.29        422.23        19.42 o
  -4   5   1          0.71          0.10         3.42 o
  -3   5   1          2.57          9.29         4.29 o
  -2   5   1        840.72        784.64        19.65 o
  -1   5   1         62.15         55.06         5.50 o
   0   5   1        141.69        127.18         8.16 o
   1   5   1        579.95        565.13        14.76 o
   2   5   1        969.07        988.58        17.39 o
   3   5   1        323.91        322.32        12.29 o
   4   5   1          0.26         -0.84         2.46 o
   5   5   1         28.44         21.12         3.63 o
   6   5   1        405.52        434.97        22.02 o
   7   5   1         46.13         40.80         4.68 o
   8   5   1          0.12         -0.24         2.32 o
   9   5   1         68.77         75.67        10.33 o
  10   5   1         43.94         54.12         9.64 o
  11   5   1         82.00         87.44        11.97 o
  12   5   1         24.34         40.00         8.95 o
  13   5   1          6.88         10.50         5.05 o
 -12   6   1         74.13         96.57        13.91 o
 -11   6   1         23.06         26.46         7.85 o
 -10   6   1         11.32         15.11         6.78 o
  -9   6   1          4.67         -7.64        11.21 o
  -8   6   1        180.60        181.78        15.49 o
  -7   6   1          7.81          5.39         4.89 o
  -6   6   1          3.50          2.72         2.44 o
  -5   6   1        207.72        233.52        12.27 o
  -4   6   1          0.33          0.58         3.05 o
  -3   6   1        117.96        111.92         8.39 o
  -2   6   1          2.52         -0.86         2.85 o
  -1   6   1        107.05        101.48         8.13 o
   0   6   1         55.40         51.84         6.25 o
   1   6   1         14.90          6.48         3.45 o
   2   6   1          0.08         -2.04         3.56 o
   3   6   1         97.43         86.81        11.21 o
   4   6   1        135.62        116.38         8.93 o
   5   6   1         26.90         26.65         4.89 o
   6   6   1          5.13          7.00         5.45 o
   7   6   1        164.36        165.03        15.21 o
   8   6   1          7.94          6.40         3.31 o
   9   6   1          1.67         -3.73         4.79 o
  10   6   1         21.49         19.56        12.38 o
  11   6   1         27.50         25.08         9.21 o
 -10   7   1         62.55         79.02        13.05 o
  -9   7   1         55.45         46.57        10.12 o
  -8   7   1        157.71        152.12        15.10 o
  -7   7   1         58.38         48.06         8.56 o
  -6   7   1        259.71        274.54        15.70 o
  -5   7   1        335.13        342.83        17.12 o
  -4   7   1         83.01         67.15         8.93 o
  -3   7   1          4.63         10.18         5.07 o
  -2   7   1        211.55        217.74        15.20 o
  -1   7   1         37.01         28.65         5.72 o
   0   7   1         27.37         25.76         5.68 o
   1   7   1         85.48         61.56         8.18 o
   2   7   1        221.33        244.81        16.26 o
   3   7   1         92.33         85.18        10.35 o
   4   7   1         15.58         10.29         8.35 o
   5   7   1          4.13          5.98         6.69 o
   6   7   1        360.26        397.10        30.00 o
   7   7   1          1.91         -2.00         6.74 o
   8   7   1         57.80         58.60        10.15 o
   9   7   1         20.67         16.86         7.30 o
  10   7   1         26.36         21.00         7.09 o
  -8   8   1          5.05         25.62         6.30 o
  -7   8   1        202.45        188.73        21.65 o
  -6   8   1         57.22         62.45        10.05 o
  -5   8   1          0.04          3.08         3.64 o
  -4   8   1         14.96          6.23         6.51 o
  -3   8   1          0.09         -1.17         3.12 o
  -2   8   1          0.99          1.40         3.44 o
  -1   8   1         21.44         20.26         5.52 o
   0   8   1          0.39         -1.04         3.53 o
   1   8   1          1.56          1.61         5.00 o
   2   8   1         24.73         13.66         5.81 o
   3   8   1         87.64         81.91        20.10 o
   4   8   1         59.16         55.30        11.14 o
   5   8   1        104.84         78.83        10.59 o
   6   8   1         48.30         36.88        14.49 o
   7   8   1          0.42          6.16        17.62 o
  -2   9   1         33.82         41.77        12.56 o
  -1   9   1          0.41         -2.69         5.10 o
   0   9   1         41.13         22.33        10.00 o
   1   9   1          0.05         -6.24         6.24 o
   2   9   1         27.83         26.84         9.16 o
 -16   0   2        146.39        174.66        20.77 o
 -14   0   2          2.37         -6.36         6.36 o
 -12   0   2        261.26        288.57        20.16 o
 -10   0   2        415.54        442.94        18.28 o
  -8   0   2        277.14        239.24         7.09 o
  -6   0   2       2547.70       2842.01        34.98 o
  -4   0   2       9842.85       9014.17        36.59 o
  -2   0   2      18781.16      17411.44        63.62 o
   0   0   2         20.08         42.44         3.08 o
   2   0   2       2435.02       2058.16        14.21 o
   4   0   2       6537.68       5937.01        37.93 o
   6   0   2         11.10          9.70         2.17 o
   8   0   2         17.81         11.60         2.94 o
  10   0   2         36.05         33.32         6.18 o
  12   0   2        345.87        366.69        20.69 o
  14   0   2          5.00          1.87        10.76 o
 -17   1   2         10.62          1.57        10.65 o
 -16   1   2          4.42          7.32         4.92 o
 -15   1   2         32.51         38.75         7.09 o
 -14   1   2        109.28        120.84        10.80 o
 -13   1   2         47.57         55.06         7.12 o
 -12   1   2          0.19         -3.29         3.29 o
 -11   1   2         25.97         20.30         2.39 o
 -10   1   2         54.39         44.09         4.39 o
  -9   1   2        102.39        103.41         5.15 o
  -8   1   2         86.29         85.83         3.95 o
  -7   1   2        152.78        174.62         5.55 o
  -6   1   2       3790.18       3834.93        37.61 o
  -5   1   2        237.44        257.49         6.96 o
  -4   1   2        667.12        596.66        11.32 o
  -3   1   2         15.38         13.51         2.64 o
  -2   1   2       1860.49       1754.30        16.36 o
  -1   1   2       1457.13       1215.12        24.14 o
   0   1   2          2.52         -2.75         2.75 o
   1   1   2       1322.66       1347.38        20.52 o
   2   1   2       2496.38       2538.06        18.08 o
   3   1   2        350.91        342.27         5.26 o
   4   1   2        148.03        135.37         3.98 o
   5   1   2          0.15          0.49         0.89 o
   6   1   2         51.22         44.50         2.76 o
   7   1   2        203.72        219.48         6.09 o
   8   1   2        102.04         98.07         5.10 o
   9   1   2          5.29          7.57         2.94 o
  10   1   2        253.42        273.48        11.86 o
  11   1   2          9.73         10.83         3.54 o
  12   1   2         28.23         13.59         3.72 o
  13   1   2         50.71         48.66         6.11 o
  14   1   2         17.62          6.82         5.45 o
  15   1   2          2.67         -3.97         4.33 o
 -16   2   2          2.48          6.49         5.01 o
 -15   2   2         31.87         22.01         6.28 o
 -14   2   2         33.44         30.70         5.91 o
 -13   2   2         13.83         18.65         4.89 o
 -12   2   2        501.62        502.84        21.16 o
 -11   2   2         51.60         48.44         5.48 o
 -10   2   2         24.81         19.87         3.50 o
  -9   2   2         43.09         44.85         3.45 o
  -8   2   2       1066.14       1090.74        16.72 o
  -7   2   2          4.38          2.30         1.68 o
  -6   2   2         16.51         16.73         2.26 o
  -5   2   2       2392.85       2318.74        27.13 o
  -4   2   2       5900.00       5780.55        39.97 o
  -3   2   2         24.54         22.53         2.26 o
  -2   2   2         19.32         18.59         2.06 o
  -1   2   2        145.79        145.41         4.19 o
   0   2   2       2471.85       2386.27        16.78 o
   1   2   2         68.70         92.07         6.76 o
   2   2   2       3538.98       3461.87        41.30 o
   3   2   2       7375.64       7544.66       211.13 o
   4   2   2       6408.73       6290.15        51.92 o
   5   2   2        182.82        196.51         9.80 o
   6   2   2         67.51         60.87         4.59 o
   7   2   2         52.04         49.85         5.79 o
   8   2   2        690.76        642.64        14.13 o
   9   2   2         10.40          7.41         3.00 o
  10   2   2         18.36         12.69         4.28 o
  11   2   2        787.52        834.41        35.27 o
  12   2   2        690.36        730.96        24.84 o
  13   2   2         63.74         51.88         7.58 o
  14   2   2          1.23         -4.42         5.84 o
  15   2   2          0.00          3.24         4.86 o
 -16   3   2          0.37          4.33        13.60 o
 -15   3   2         12.62         31.34         7.69 o
 -14   3   2         20.98         19.38         7.04 o
 -13   3   2          0.17          5.67         3.37 o
 -12   3   2         19.74         24.80         4.17 o
 -11   3   2         28.87         31.04         3.68 o
 -10   3   2          0.12          3.50         3.87 o
  -9   3   2          0.10          1.24         3.10 o
  -8   3   2         74.31         70.63         7.47 o
  -7   3   2       1349.74       1463.33        21.27 o
  -6   3   2         28.50         48.73         6.75 o
  -5   3   2        532.49        559.62        14.13 o
  -4   3   2         37.44         43.05         3.56 o
  -3   3   2         97.26        106.90         5.05 o
  -2   3   2         73.81         62.10         3.71 o
  -1   3   2         14.77         14.95         1.97 o
   0   3   2        725.75        796.73        12.94 o
   1   3   2        796.06        831.46        18.36 o
   2   3   2        139.55        125.28        11.60 o
   3   3   2        474.16        558.59        15.81 o
   4   3   2         12.01         18.03         2.32 o
   5   3   2        264.78        254.64         9.00 o
   6   3   2         14.95         15.63         3.74 o
   7   3   2          1.23         -2.05         2.85 o
   8   3   2          2.35          1.87         3.14 o
   9   3   2        340.31        377.84        13.39 o
  10   3   2         69.60         63.94         5.21 o
  11   3   2          1.51         -2.82         3.01 o
  12   3   2         57.52         45.53         5.73 o
  13   3   2         33.58         31.07        15.52 o
  14   3   2          8.17         15.24         6.52 o
 -15   4   2         30.77         41.88         7.23 o
 -14   4   2          0.16          1.01         2.87 o
 -13   4   2         37.31         46.15         5.88 o
 -12   4   2         32.74         43.63         6.66 o
 -11   4   2         97.93        109.89         9.41 o
 -10   4   2         40.99         43.23         6.09 o
  -9   4   2        152.17        144.74        10.36 o
  -8   4   2       2689.34       2651.95        41.28 o
  -7   4   2        302.43        300.79        11.68 o
  -6   4   2        346.99        360.36        13.52 o
  -5   4   2       1565.40       1619.13        24.23 o
  -4   4   2        743.49        788.43        17.89 o
  -3   4   2        309.16        294.69         9.57 o
  -2   4   2         93.13         99.12         5.16 o
  -1   4   2        367.13        349.99        10.31 o
   0   4   2       5835.15       6088.82        50.56 o
   1   4   2        589.72        590.56        14.16 o
   2   4   2        337.29        344.61        13.65 o
   3   4   2        640.32        550.57        21.20 o
   4   4   2        135.27        109.71        11.61 o
   5   4   2         55.86         49.76         7.42 o
   6   4   2        255.44        247.73        15.95 o
   7   4   2         19.98         26.76         4.43 o
   8   4   2        315.14        296.71        14.26 o
   9   4   2          6.66          5.77         5.02 o
  10   4   2         15.79         16.45         4.30 o
  11   4   2        131.35        130.12        13.69 o
  12   4   2         55.84         46.36         6.93 o
  13   4   2         32.00         32.72         6.24 o
 -14   5   2          0.21         -5.20         5.20 o
 -13   5   2         11.36         13.18        15.62 o
 -12   5   2         44.18         37.41         6.50 o
 -11   5   2         11.70         12.86         4.28 o
 -10   5   2          0.04         -1.39         5.59 o
  -9   5   2          7.56          6.19         9.03 o
  -8   5   2        263.53        287.04        18.79 o
  -7   5   2         27.00         27.18         5.77 o
  -6   5   2          1.44         -2.12         6.37 o
  -5   5   2        430.59        470.85        16.26 o
  -4   5   2          6.08          4.16         2.21 o
  -3   5   2        126.66        139.98         6.77 o
  -2   5   2        129.00        125.82         7.10 o
  -1   5   2         69.68         66.83         5.26 o
   0   5   2        235.79        225.07        11.12 o
   1   5   2          7.35          7.54         2.98 o
   2   5   2        165.44        180.24        14.01 o
   3   5   2        162.17        134.86        15.15 o
   4   5   2         58.61         58.20        10.65 o
   5   5   2        363.85        388.55        20.89 o
   6   5   2          7.66          0.84         2.01 o
   7   5   2         77.38         56.01        10.78 o
   8   5   2         11.09         12.93         4.02 o
   9   5   2        223.40        234.89        18.03 o
  10   5   2         73.33         68.51        10.56 o
  11   5   2         27.50         28.38         7.34 o
  12   5   2         12.59         18.59         6.45 o
 -13   6   2         55.39         63.86        11.46 o
 -12   6   2         25.41         33.39         8.85 o
 -11   6   2          4.59          8.31         8.82 o
 -10   6   2         56.01         56.70        10.17 o
  -9   6   2        107.52        117.18        14.02 o
  -8   6   2         42.31         40.32        14.75 o
  -7   6   2        138.75        119.06        11.76 o
  -6   6   2         90.25         83.92         7.77 o
  -5   6   2        584.39        643.53        20.31 o
  -4   6   2        276.09        269.70        11.57 o
  -3   6   2          6.45          7.86         2.60 o
  -2   6   2        132.96        114.36         7.40 o
  -1   6   2        392.23        392.68        14.89 o
   0   6   2        122.97         95.52        11.38 o
   1   6   2         45.83         49.16         6.95 o
   2   6   2         32.22         22.75         5.07 o
   3   6   2        288.77        302.82        17.19 o
   4   6   2         59.42         40.68         9.73 o
   5   6   2         19.19         29.02         8.03 o
   6   6   2         72.95         73.79        10.44 o
   7   6   2        109.06        120.30        14.42 o
   8   6   2         52.46         41.02         6.56 o
   9   6   2        140.10        149.94        15.66 o
  10   6   2          9.58          9.44         4.93 o
  11   6   2         11.68         16.72        12.07 o
 -11   7   2          0.01         -7.08         7.08 o
 -10   7   2          4.62          5.18         5.93 o
  -9   7   2          7.20         15.08         7.24 o
  -8   7   2         19.11         14.65        11.40 o
  -7   7   2          0.15          2.58         9.29 o
  -6   7   2          2.38         11.01         8.61 o
  -5   7   2        253.08        230.98        13.83 o
  -4   7   2        148.84        145.76        12.43 o
  -3   7   2         93.71         81.12        14.12 o
  -2   7   2         49.13         32.37         8.83 o
  -1   7   2         38.91         45.57         7.21 o
   0   7   2          0.23         -1.04         3.46 o
   1   7   2         39.33         44.44         7.09 o
   2   7   2          4.33          2.12         3.31 o
   3   7   2          2.90         -4.16         4.16 o
   4   7   2         34.98         41.29         7.26 o
   5   7   2          1.66         10.78         9.22 o
   6   7   2          9.73         13.57         7.99 o
   7   7   2          6.76         14.46         6.70 o
   8   7   2         35.73         29.40         6.89 o
   9   7   2        122.91        133.25        12.24 o
  -8   8   2          6.45          5.24         6.34 o
  -7   8   2         38.57         38.00         6.71 o
  -6   8   2          0.02          1.69         4.03 o
  -5   8   2         56.27         47.09         8.04 o
  -4   8   2          4.29          2.69         3.23 o
  -3   8   2          1.77         -5.58         6.15 o
  -2   8   2          1.48          0.16         8.45 o
  -1   8   2        110.76        111.86        11.61 o
   0   8   2          8.18         -1.97         6.60 o
   1   8   2         49.95         51.20         8.40 o
   2   8   2          6.28          1.53         4.73 o
   3   8   2         87.19         83.22        10.43 o
   4   8   2          9.16         -2.49         4.76 o
   5   8   2         15.97         11.14         4.87 o
   6   8   2        101.09         89.75        16.56 o
  -2   9   2         44.35         35.34        11.38 o
  -1   9   2         13.72          6.52         6.66 o
   0   9   2         29.26         21.49         8.27 o
   1   9   2         14.14          6.60         6.03 o
 -17   0   3         16.28         28.00         9.34 o
 -15   0   3         16.89         18.98         7.01 o
 -13   0   3          0.15          1.44         3.82 o
 -11   0   3          9.09          6.47         3.48 o
  -9   0   3         95.68        131.02         6.64 o
  -7   0   3        354.95        456.03         9.79 o
  -5   0   3        165.80        149.97         5.67 o
  -3   0   3        381.22        348.43        11.14 o
  -1   0   3       2104.77       2002.08        25.27 o
   1   0   3       3018.33       3007.64        20.48 o
   3   0   3         57.77         80.11         6.66 o
   5   0   3       1737.31       1733.81        19.69 o
   7   0   3        516.01        496.94        11.38 o
   9   0   3        465.76        513.62        23.41 o
  11   0   3         36.12         29.21         6.55 o
  13   0   3          0.97         -4.79         4.79 o
  15   0   3          0.05         -4.85         6.47 o
 -17   1   3          1.29         -3.38         6.26 o
 -16   1   3          2.47          2.92         4.52 o
 -15   1   3        207.53        214.24        20.14 o
 -14   1   3          2.91          1.13        10.52 o
 -13   1   3          6.58          8.85         3.62 o
 -12   1   3         19.10         15.37         2.75 o
 -11   1   3        288.86        280.01         8.28 o
 -10   1   3          4.63          3.46         2.04 o
  -9   1   3        134.91        143.73         6.09 o
  -8   1   3        504.29        546.14         9.56 o
  -7   1   3       7940.32       7860.36        36.73 o
  -6   1   3       1184.11       1130.51        13.49 o
  -5   1   3          2.11          2.65         1.22 o
  -4   1   3        456.87        492.72        31.93 o
  -3   1   3      11075.66      11459.26        86.56 o
  -2   1   3        260.35        300.09        14.03 o
  -1   1   3        402.79        429.78        11.61 o
   0   1   3       6571.57       6530.82        44.16 o
   1   1   3      71724.66      68936.25        94.46 o
   2   1   3      13512.54      13561.07        34.79 o
   3   1   3        362.29        335.10         5.47 o
   4   1   3        383.26        396.06         7.45 o
   5   1   3        309.51        262.80         6.57 o
   6   1   3        457.29        472.92         8.95 o
   7   1   3        190.97        205.12         6.46 o
   8   1   3          1.77          4.36         1.98 o
   9   1   3        872.16        864.84        19.53 o
  10   1   3        329.52        335.15        13.31 o
  11   1   3          0.55         -2.87         3.01 o
  12   1   3         56.26         52.58         6.13 o
  13   1   3         28.12         13.46         4.98 o
  14   1   3         38.38         28.95         5.65 o
  15   1   3         57.75         48.85         7.15 o
 -16   2   3         36.65         43.02         8.61 o
 -15   2   3         24.55         18.66         5.69 o
 -14   2   3         57.19         56.80         8.15 o
 -13   2   3        212.93        176.12        15.93 o
 -12   2   3         17.77         26.45         4.88 o
 -11   2   3          2.94          1.83         2.59 o
 -10   2   3        104.76        101.61         7.13 o
  -9   2   3          3.83          5.66         1.94 o
  -8   2   3       1284.22       1311.21        25.94 o
  -7   2   3         86.10         84.53         5.15 o
  -6   2   3        673.11        701.22        12.86 o
  -5   2   3        403.23        453.96        11.76 o
  -4   2   3         14.07         22.75         2.68 o
  -3   2   3         10.59         14.96         3.92 o
  -2   2   3       1758.12       1745.27        14.04 o
  -1   2   3          6.45          1.87         2.25 o
   0   2   3        167.40        163.93        11.41 o
   1   2   3       5879.46       5861.93       111.98 o
   2   2   3         94.86        126.93         6.58 o
   3   2   3         84.08         93.60         4.11 o
   4   2   3          0.03          0.22         1.62 o
   5   2   3       1171.84       1224.17        18.47 o
   6   2   3        415.23        428.43         9.40 o
   7   2   3         65.93         61.88         4.14 o
   8   2   3         55.95         58.12         5.27 o
   9   2   3        507.27        468.52        20.08 o
  10   2   3         21.81         34.66         5.64 o
  11   2   3        160.62        160.06        11.55 o
  12   2   3         14.36         15.58         4.99 o
  13   2   3          9.24          5.04         4.03 o
  14   2   3         29.39         24.73         7.74 o
 -16   3   3        118.84         95.99        10.67 o
 -15   3   3        142.31        136.17        11.88 o
 -14   3   3          0.04          0.06         3.32 o
 -13   3   3         44.48         49.34         5.63 o
 -12   3   3          6.14          6.11         3.07 o
 -11   3   3         25.45         17.88         3.47 o
 -10   3   3        162.32        164.33        10.77 o
  -9   3   3        226.07        272.58        13.93 o
  -8   3   3        311.44        335.17        10.49 o
  -7   3   3       1868.83       2009.19        26.52 o
  -6   3   3          0.38         17.15         3.18 o
  -5   3   3          1.39          4.14         2.02 o
  -4   3   3        100.98        106.99         5.04 o
  -3   3   3        724.09        711.05        12.94 o
  -2   3   3          5.08          1.86         1.86 o
  -1   3   3        251.06        257.88         6.71 o
   0   3   3         66.63         83.50         4.65 o
   1   3   3       3244.53       3140.89       123.81 o
   2   3   3       1804.79       1778.78        35.28 o
   3   3   3        349.66        402.96        17.54 o
   4   3   3        339.77        354.34        17.11 o
   5   3   3       1184.47       1087.49        24.30 o
   6   3   3        125.15        172.24         9.37 o
   7   3   3        160.12        161.93         6.75 o
   8   3   3          3.71          1.21         2.34 o
   9   3   3        105.80        124.37        14.13 o
  10   3   3          3.27          1.11         4.79 o
  11   3   3          0.02          0.82         3.46 o
  12   3   3          0.73          6.41         3.91 o
  13   3   3          5.33          5.03         5.20 o
  14   3   3          6.39         13.73         6.46 o
 -15   4   3        146.09        114.85         9.45 o
 -14   4   3        266.55        282.33        13.69 o
 -13   4   3          7.04          9.22         3.55 o
 -12   4   3         67.32         68.50         7.99 o
 -11   4   3          2.12          0.54         4.15 o
 -10   4   3          4.34         10.80         5.07 o
  -9   4   3        260.63        285.78        18.08 o
  -8   4   3       1196.42       1265.19        36.07 o
  -7   4   3        682.53        666.10        19.68 o
  -6   4   3         80.97         89.06         6.61 o
  -5   4   3          2.92          7.91         2.41 o
  -4   4   3        205.03        214.19         8.87 o
  -3   4   3         37.93         38.79         3.55 o
  -2   4   3        784.06        837.88        13.93 o
  -1   4   3          9.58         10.46         2.00 o
   0   4   3         82.08         68.91         4.43 o
   1   4   3        123.97        136.17         5.95 o
   2   4   3        278.45        263.96        12.38 o
   3   4   3         76.96         62.40        14.70 o
   4   4   3         14.55         19.13         5.37 o
   5   4   3         70.54         69.90        10.85 o
   6   4   3         70.77         57.97         9.22 o
   7   4   3         26.09         18.85         2.61 o
   8   4   3          9.16          4.41         2.36 o
   9   4   3          2.44         -0.47         4.70 o
  10   4   3          8.31          5.02         5.34 o
  11   4   3         24.38         22.15         5.12 o
  12   4   3         14.38         16.77         5.14 o
  13   4   3          1.16          2.23         3.83 o
 -14   5   3          1.52         -4.79         4.79 o
 -13   5   3          4.45          1.10         9.43 o
 -12   5   3          4.08          4.09         4.35 o
 -11   5   3         43.39         32.92         7.59 o
 -10   5   3         22.38         20.08         7.19 o
  -9   5   3         49.37         51.99         8.90 o
  -8   5   3         42.47         40.12        10.45 o
  -7   5   3        220.81        187.66        24.09 o
  -6   5   3         83.91         82.97         6.90 o
  -5   5   3         63.55         61.36         5.95 o
  -4   5   3        275.80        284.74        10.58 o
  -3   5   3        387.55        371.49        11.99 o
  -2   5   3        427.41        434.56        13.49 o
  -1   5   3        346.35        366.69        11.38 o
   0   5   3          1.96         -2.64         2.64 o
   1   5   3         60.40         55.45         4.81 o
   2   5   3        549.98        447.61        73.57 o
   3   5   3        132.56        138.87        15.70 o
   4   5   3         77.82         66.95        11.56 o
   5   5   3        126.88        136.26        13.16 o
   6   5   3        170.04        175.64        15.11 o
   7   5   3         13.48         12.45         3.97 o
   8   5   3          4.13          2.01         2.84 o
   9   5   3         65.14         63.23         9.85 o
  10   5   3         78.81         81.05        11.71 o
  11   5   3          0.35          6.44         6.79 o
  12   5   3         27.12         11.58         7.41 o
 -13   6   3          2.04         -1.34         5.64 o
 -12   6   3         59.51         65.21        16.80 o
 -11   6   3         77.91        106.01        13.57 o
 -10   6   3          0.16         -3.86        13.00 o
  -9   6   3         41.50         45.61         8.84 o
  -8   6   3         45.89         42.46        13.32 o
  -7   6   3         51.31         45.61         7.14 o
  -6   6   3        340.39        346.54        18.45 o
  -5   6   3          3.17          0.68         2.37 o
  -4   6   3        272.52        269.07        11.58 o
  -3   6   3        389.29        415.87        20.97 o
  -2   6   3        467.43        474.56        17.25 o
  -1   6   3        165.72        163.65         9.20 o
   0   6   3         25.60         22.05         3.67 o
   1   6   3        137.54        119.62         7.52 o
   2   6   3        318.05        283.10        27.24 o
   3   6   3          9.09         14.92         7.39 o
   4   6   3        124.41        104.52        15.48 o
   5   6   3         29.97         29.47         9.07 o
   6   6   3         86.02         95.49        15.11 o
   7   6   3          2.88          5.30         3.43 o
   8   6   3         23.27         28.17         5.78 o
   9   6   3         32.58         19.78         5.73 o
  10   6   3         15.19         14.92        16.17 o
  11   6   3          6.54          9.93         5.15 o
 -11   7   3         75.10         67.79        11.98 o
 -10   7   3         84.34        110.09        15.28 o
  -9   7   3         18.15          8.98         7.12 o
  -8   7   3          2.75         -6.95         7.97 o
  -7   7   3         84.47         87.22        10.45 o
  -6   7   3         21.02          7.92         7.84 o
  -5   7   3         33.99         32.05         5.49 o
  -4   7   3         30.86         25.67         5.58 o
  -3   7   3          0.86          0.48         4.48 o
  -2   7   3        173.29        181.01        13.36 o
  -1   7   3         18.48         15.18         4.23 o
   0   7   3          2.73         -0.08         2.71 o
   1   7   3         18.97         24.73         5.74 o
   2   7   3         27.92         44.55         7.31 o
   3   7   3         13.36          4.91         4.92 o
   4   7   3        110.16        107.76        11.56 o
   5   7   3          3.14          6.19        13.12 o
   6   7   3        281.20        311.30        28.31 o
   7   7   3         14.98         19.73         8.62 o
   8   7   3          0.44         -4.08         4.08 o
   9   7   3         17.28         17.91         5.48 o
  -8   8   3         40.66         41.34        11.22 o
  -7   8   3          1.86          5.77         4.30 o
  -6   8   3          0.00          0.73         3.13 o
  -5   8   3          0.56          0.83         4.87 o
  -4   8   3         25.59         13.56         7.27 o
  -3   8   3          2.43          1.21         5.86 o
  -2   8   3         23.70         19.66         5.12 o
  -1   8   3         69.61         58.68        11.71 o
   0   8   3         67.42         53.87         7.87 o
   1   8   3          7.32          2.62         3.19 o
   2   8   3         14.01         20.88         8.82 o
   3   8   3         35.66         30.34         9.93 o
   4   8   3         19.65         18.39         7.46 o
   5   8   3          7.64          6.21         5.03 o
   6   8   3          1.06         -3.30         5.49 o
  -2   9   3        176.80        160.16        24.30 o
  -1   9   3          0.31         -7.83         7.83 o
   0   9   3          4.77         -6.54         6.94 o
 -16   0   4         30.17         29.92         8.40 o
 -14   0   4          9.65         12.00         4.75 o
 -12   0   4         23.18         23.83         3.79 o
 -10   0   4         12.04          8.51         2.82 o
  -8   0   4       2787.60       2978.50        26.43 o
  -6   0   4         53.43         52.56         3.72 o
  -4   0   4        100.76         62.65         5.81 o
  -2   0   4       1890.85       1918.55        21.10 o
   0   0   4       6201.06       5946.07        31.94 o
   2   0   4        427.19        421.84         6.41 o
   4   0   4       1541.26       1408.18        15.72 o
   6   0   4        383.52        387.17        10.17 o
   8   0   4        296.28        288.02        10.61 o
  10   0   4         11.38          0.00         3.96 o
  12   0   4        120.72        152.69        25.74 o
  14   0   4         43.36         54.48        10.19 o
 -17   1   4         62.78         56.94        11.58 o
 -16   1   4         42.31         32.36         6.66 o
 -15   1   4          8.71          4.00         5.24 o
 -14   1   4         16.53          7.51         7.06 o
 -13   1   4          9.79          8.15         2.38 o
 -12   1   4         33.42         36.64         3.83 o
 -11   1   4         16.81         15.85         2.77 o
 -10   1   4        649.91        663.93        14.33 o
  -9   1   4          0.62          6.87         4.26 o
  -8   1   4        480.59        547.02         9.40 o
  -7   1   4        350.33        393.74         8.13 o
  -6   1   4        160.21        129.55         5.47 o
  -5   1   4       1259.60       1239.13        24.78 o
  -4   1   4       1760.80       1647.01        52.07 o
  -3   1   4        566.86        530.10        20.11 o
  -2   1   4        711.62        712.50        22.72 o
  -1   1   4       1595.92       1498.47        24.46 o
   0   1   4         98.15        111.35         4.94 o
   1   1   4        901.69        882.99         7.88 o
   2   1   4        886.51        825.52         7.42 o
   3   1   4        394.16        413.69         6.35 o
   4   1   4       1864.59       1910.83        20.28 o
   5   1   4         71.14         74.94         3.77 o
   6   1   4         65.49         72.00         3.51 o
   7   1   4          7.62          7.96         1.96 o
   8   1   4         27.15         22.78         2.91 o
   9   1   4         12.95         13.82         3.50 o
  10   1   4         44.19         42.13         4.95 o
  11   1   4         53.49         49.74         5.81 o
  12   1   4          2.14         -0.36         3.31 o
  13   1   4         13.52         15.80         4.58 o
  14   1   4          0.00          2.31         3.65 o
 -17   2   4          2.53         -4.77         4.87 o
 -16   2   4          2.27          2.26         5.48 o
 -15   2   4         19.67         10.46         6.03 o
 -14   2   4          4.53          0.39         3.56 o
 -13   2   4        169.82        203.09        20.98 o
 -12   2   4        389.47        404.81        15.03 o
 -11   2   4          0.03         -2.82         2.82 o
 -10   2   4        365.01        366.83        10.77 o
  -9   2   4        498.75        510.65        11.04 o
  -8   2   4        133.81        121.23         7.93 o
  -7   2   4        218.19        221.84         8.16 o
  -6   2   4          0.38          0.66         1.98 o
  -5   2   4         46.27         70.18         5.28 o
  -4   2   4       6425.38       6556.02        58.02 o
  -3   2   4        179.12        185.90         6.72 o
  -2   2   4         61.59         83.09         6.77 o
  -1   2   4       1773.41       1668.64        23.27 o
   0   2   4        746.85        612.29        31.29 o
   1   2   4          6.92          5.56         1.63 o
   2   2   4        443.36        486.70        10.89 o
   3   2   4       2580.37       2557.59        30.15 o
   4   2   4       7167.10       7220.15        51.68 o
   5   2   4       1006.53       1069.13        14.61 o
   6   2   4         89.26         90.42         4.52 o
   7   2   4        138.91        144.11         6.63 o
   8   2   4        747.81        781.03        15.80 o
   9   2   4         95.76         96.79         7.19 o
  10   2   4        340.71        368.47        18.68 o
  11   2   4        128.97        130.15        10.85 o
  12   2   4        143.13        146.46        12.01 o
  13   2   4          0.93          5.89         4.04 o
  14   2   4          6.24         11.35         6.88 o
 -16   3   4          2.76          5.58         4.20 o
 -15   3   4         17.55         16.81         4.65 o
 -14   3   4         55.39         66.57         7.71 o
 -13   3   4        433.33        414.74        16.29 o
 -12   3   4        234.91        261.52        15.30 o
 -11   3   4        386.04        376.24        21.00 o
 -10   3   4         69.70         78.54         7.75 o
  -9   3   4          1.02         -1.14         7.36 o
  -8   3   4        114.59        131.88         6.58 o
  -7   3   4        611.60        666.28        20.25 o
  -6   3   4        736.50        737.99        22.44 o
  -5   3   4         78.05        107.26        15.93 o
  -4   3   4       1106.71       1150.69        27.88 o
  -3   3   4        209.23        268.28         7.92 o
  -2   3   4        714.60        706.94        13.70 o
  -1   3   4        648.41        597.74        12.59 o
   0   3   4         55.75         54.22         3.81 o
   1   3   4        894.22        980.92        21.21 o
   2   3   4          1.79         -1.33         1.89 o
   3   3   4         94.93         83.62         5.39 o
   4   3   4          0.03         -1.70         2.91 o
   5   3   4         23.47         22.83         3.37 o
   6   3   4         17.06         16.97         2.79 o
   7   3   4         29.27         23.20         2.66 o
   8   3   4         22.65         21.24         2.95 o
   9   3   4         79.56         83.91         6.26 o
  10   3   4         27.58         24.93         4.10 o
  11   3   4          8.87          6.70         3.48 o
  12   3   4         11.94          1.24         5.10 o
  13   3   4          5.18          0.86        10.67 o
 -15   4   4          0.09          2.67         4.03 o
 -14   4   4         87.81         77.16         7.30 o
 -13   4   4         47.24         60.69         6.39 o
 -12   4   4         11.71         14.65         6.29 o
 -11   4   4          7.44         -1.49         4.34 o
 -10   4   4        375.03        362.39        25.49 o
  -9   4   4       1800.13       1896.33        55.99 o
  -8   4   4         68.92         63.80        10.55 o
  -7   4   4         16.02         22.09         8.89 o
  -6   4   4        335.57        367.01        16.65 o
  -5   4   4       1188.04       1201.37        28.24 o
  -4   4   4        854.39        858.53        15.12 o
  -3   4   4        184.50        183.74         6.24 o
  -2   4   4         52.35         56.24         3.83 o
  -1   4   4       4314.79       4405.02        33.23 o
   0   4   4          3.20          5.49         3.74 o
   1   4   4        331.52        339.05        14.36 o
   2   4   4         28.74         23.18         6.70 o
   3   4   4        286.52        323.25        16.41 o
   4   4   4        641.64        633.44        20.02 o
   5   4   4          0.79          0.85         2.98 o
   6   4   4         16.58         11.72         2.94 o
   7   4   4        160.23        176.07         9.30 o
   8   4   4         49.77         43.57         8.65 o
   9   4   4         33.36         26.40         7.09 o
  10   4   4         16.72         15.53         5.51 o
  11   4   4         46.17         50.74         7.09 o
  12   4   4         33.18         33.74         6.27 o
 -14   5   4         15.12         14.89         6.80 o
 -13   5   4          8.87          5.67         5.54 o
 -12   5   4         25.73         34.30         8.22 o
 -11   5   4        127.23        135.72        14.26 o
 -10   5   4          6.02          1.10         5.50 o
  -9   5   4         27.75         32.93         7.92 o
  -8   5   4         11.92         11.78         5.45 o
  -7   5   4        248.94        243.18        16.27 o
  -6   5   4        244.70        255.31        16.07 o
  -5   5   4        616.53        649.29        15.65 o
  -4   5   4        287.22        292.56        10.08 o
  -3   5   4         55.67         59.97         4.99 o
  -2   5   4         26.43         18.41         5.07 o
  -1   5   4        779.85        802.09        17.19 o
   0   5   4          1.30         -1.13         6.87 o
   1   5   4         65.53         73.32         7.60 o
   2   5   4         25.61         17.13         6.35 o
   3   5   4         35.55         35.51         9.03 o
   4   5   4        122.61        125.35        15.83 o
   5   5   4        391.82        355.25        26.61 o
   6   5   4         37.56         33.29         7.66 o
   7   5   4         32.62         33.20         5.48 o
   8   5   4        239.15        226.35        13.75 o
   9   5   4         13.30         13.24         5.66 o
  10   5   4          2.63          8.84         6.17 o
  11   5   4          0.64         -3.55         5.30 o
 -13   6   4         40.69         38.72        11.16 o
 -12   6   4        129.02        136.29        18.23 o
 -11   6   4         11.70          4.82         7.85 o
 -10   6   4          0.61         -1.82         4.75 o
  -9   6   4        345.44        360.09        46.97 o
  -8   6   4          5.56         -0.30         8.37 o
  -7   6   4         11.62          7.91         9.36 o
  -6   6   4         41.37         41.34         5.42 o
  -5   6   4        211.60        232.56        10.45 o
  -4   6   4        967.07        984.96        41.35 o
  -3   6   4        334.81        328.83        12.53 o
  -2   6   4         75.97         77.11         7.62 o
  -1   6   4        389.16        397.36        18.03 o
   0   6   4         84.04         80.89         8.11 o
   1   6   4          3.48         -1.54         3.30 o
   2   6   4        179.68        162.99        12.32 o
   3   6   4        190.07        240.11        15.18 o
   4   6   4        152.80        157.03        19.18 o
   5   6   4         12.65          1.59         3.98 o
   6   6   4         24.30         14.84         6.11 o
   7   6   4        208.46        197.50        19.77 o
   8   6   4          0.67         -5.46         5.46 o
   9   6   4         13.22         11.34         4.93 o
  10   6   4         30.77         23.14         7.93 o
 -11   7   4         17.93         11.56         6.86 o
 -10   7   4         60.10         71.73        12.22 o
  -9   7   4          3.90         -7.22         7.22 o
  -8   7   4         31.02         29.92        14.03 o
  -7   7   4          6.78         16.12         7.43 o
  -6   7   4        286.02        302.46        15.38 o
  -5   7   4        186.05        197.76        15.04 o
  -4   7   4         87.92         86.76        12.31 o
  -3   7   4         14.11          5.37         2.65 o
  -2   7   4          1.59         -3.61         3.61 o
  -1   7   4          0.31          0.74         3.72 o
   0   7   4         99.36        102.84         9.94 o
   1   7   4          7.39         10.43         3.65 o
   2   7   4          0.52         -4.73         4.80 o
   3   7   4         74.99         56.32         9.09 o
   4   7   4        142.13        125.74        12.41 o
   5   7   4         80.71         93.80        16.02 o
   6   7   4          7.95         -0.04         5.36 o
   7   7   4          1.02         11.01         7.21 o
   8   7   4         39.80         42.71         8.06 o
  -8   8   4         36.80         41.62        11.20 o
  -7   8   4         29.79         28.94         8.83 o
  -6   8   4          7.95         24.87         8.22 o
  -5   8   4         85.45         68.82        16.18 o
  -4   8   4          2.31          2.11         5.71 o
  -3   8   4         13.23          1.78         6.20 o
  -2   8   4          1.80          0.97         4.86 o
  -1   8   4         33.92         33.09        10.85 o
   0   8   4          0.00         -3.57         6.06 o
   1   8   4         38.31         25.96         9.04 o
   2   8   4         13.23          8.25         7.03 o
   3   8   4         65.59         71.22        15.84 o
   4   8   4          0.18         -3.94         6.36 o
   5   8   4         11.99          7.45         5.53 o
 -17   0   5         71.68         65.74        12.16 o
 -15   0   5        201.56        203.76        15.67 o
 -13   0   5        365.56        372.21        13.65 o
 -11   0   5         90.31         96.71         7.43 o
  -9   0   5        549.19        501.53        11.26 o
  -7   0   5        289.26        297.64         9.12 o
  -5   0   5       1780.86       1904.59        33.51 o
  -3   0   5       1363.91       1257.24        21.01 o
  -1   0   5         12.39          6.20         3.60 o
   1   0   5        129.93        135.41         4.74 o
   3   0   5        707.51        767.85        10.24 o
   5   0   5         38.27         32.28         2.42 o
   7   0   5        110.28        111.75         6.47 o
   9   0   5         22.96         20.90         5.10 o
  11   0   5         76.20         81.54        10.71 o
  13   0   5        117.71        117.62        13.82 o
 -17   1   5          7.76          3.63        10.47 o
 -16   1   5          0.00         -4.46         4.46 o
 -15   1   5        250.19        254.42        16.99 o
 -14   1   5          0.65         -0.04         2.44 o
 -13   1   5        169.13        186.35         9.03 o
 -12   1   5        194.69        193.13         8.52 o
 -11   1   5        712.99        716.63        15.40 o
 -10   1   5         12.02         11.03         2.75 o
  -9   1   5         10.87         16.57         3.32 o
  -8   1   5        112.31        113.69         4.25 o
  -7   1   5       1702.65       1593.33        20.81 o
  -6   1   5        308.92        358.58         8.82 o
  -5   1   5         10.05         14.52         3.02 o
  -4   1   5       3383.82       3600.76        64.79 o
  -3   1   5       9328.77       9246.82        52.24 o
  -2   1   5         25.56         18.45         2.38 o
  -1   1   5         83.76         97.79         3.25 o
   0   1   5       1652.73       1663.59        11.57 o
   1   1   5        946.68        891.33         9.23 o
   2   1   5         89.77         69.00         2.52 o
   3   1   5       1456.48       1404.49        10.99 o
   4   1   5       1771.29       1901.91        15.07 o
   5   1   5       3622.21       3524.67        25.14 o
   6   1   5          2.53          5.19         1.89 o
   7   1   5         72.50         73.23         4.44 o
   8   1   5         79.73         80.07         4.91 o
   9   1   5        123.86        129.32         8.30 o
  10   1   5          0.43          0.58         3.01 o
  11   1   5         18.97         18.83         3.85 o
  12   1   5         82.99         88.69         8.10 o
  13   1   5        330.46        353.92        16.55 o
 -17   2   5         31.94         38.86         7.47 o
 -16   2   5          0.76         -2.23         5.88 o
 -15   2   5         74.29         77.44         9.54 o
 -14   2   5          5.12          9.00         3.31 o
 -13   2   5        214.93        211.19        15.29 o
 -12   2   5         78.53         80.45         6.62 o
 -11   2   5         65.93         76.73        10.39 o
 -10   2   5         54.68         64.54         4.65 o
  -9   2   5          8.14          9.41         2.91 o
  -8   2   5        144.46        154.63         6.92 o
  -7   2   5        111.98        112.24         5.71 o
  -6   2   5       3167.51       3449.16        75.70 o
  -5   2   5        216.36        211.22         7.03 o
  -4   2   5       3206.83       3238.43        67.99 o
  -3   2   5       1298.57       1237.88        14.07 o
  -2   2   5         50.69         69.02         6.89 o
  -1   2   5         19.08         15.66         3.18 o
   0   2   5        212.32        169.92        10.67 o
   1   2   5        962.36        984.38        16.11 o
   2   2   5        420.56        433.34         8.69 o
   3   2   5        257.03        290.81         6.48 o
   4   2   5        160.67        133.49         4.45 o
   5   2   5         42.98         56.04         3.66 o
   6   2   5         19.93         17.85         2.31 o
   7   2   5         73.57         73.61         5.07 o
   8   2   5          8.87         10.53         2.78 o
   9   2   5          0.03         -0.87         2.85 o
  10   2   5        101.12        118.39         9.05 o
  11   2   5        122.25        132.08        11.29 o
  12   2   5         11.17          4.20         5.97 o
  13   2   5         10.88          2.40         4.33 o
 -16   3   5          0.34         -3.44         3.90 o
 -15   3   5         59.54         48.73         7.89 o
 -14   3   5         79.56         87.45         7.93 o
 -13   3   5         22.70         24.08         4.59 o
 -12   3   5          0.18         -1.89         6.25 o
 -11   3   5        680.28        705.09        22.85 o
 -10   3   5          5.85         -2.32         3.41 o
  -9   3   5         39.49         36.77         3.29 o
  -8   3   5         14.15          8.49         2.08 o
  -7   3   5       1015.00       1028.84        21.77 o
  -6   3   5          0.32          0.31         1.77 o
  -5   3   5        598.10        704.11        26.61 o
  -4   3   5       2017.53       2117.82        28.82 o
  -3   3   5       1506.94       1524.52        19.37 o
  -2   3   5        414.90        370.18        15.91 o
  -1   3   5         11.98         11.46         5.41 o
   0   3   5        257.45        245.08        21.75 o
   1   3   5       2060.00       2040.05        55.88 o
   2   3   5         13.57          6.94         3.00 o
   3   3   5        126.29        127.74         9.23 o
   4   3   5         27.27         31.60         7.42 o
   5   3   5        180.86        160.96         7.72 o
   6   3   5         28.77         34.55         3.92 o
   7   3   5        139.50        133.15         7.19 o
   8   3   5          2.32         -0.73         2.30 o
   9   3   5         94.37         87.86         6.62 o
  10   3   5          0.97         -3.42         3.42 o
  11   3   5          1.61          2.78         7.63 o
  12   3   5         37.54         35.64         8.45 o
  13   3   5          7.96         11.40         8.84 o
 -16   4   5         41.98         44.23         6.69 o
 -15   4   5         21.65         18.50         4.16 o
 -14   4   5         51.80         55.39         6.27 o
 -13   4   5          3.50          8.01         5.09 o
 -12   4   5         38.90         46.85        10.55 o
 -11   4   5          0.67         -4.47         5.94 o
 -10   4   5         38.16         24.24         6.87 o
  -9   4   5         44.48         46.23         9.82 o
  -8   4   5        102.72        116.51         9.37 o
  -7   4   5         91.47         92.64         8.21 o
  -6   4   5       1071.17       1139.23        35.53 o
  -5   4   5          1.25         -5.02         5.02 o
  -4   4   5        720.80        714.69        23.89 o
  -3   4   5        123.90        120.12         6.04 o
  -2   4   5         83.47         88.32         4.90 o
  -1   4   5          1.88          2.34         1.57 o
   0   4   5          7.36          9.65         2.96 o
   1   4   5        315.22        310.05        16.53 o
   2   4   5        205.79        212.44        25.22 o
   3   4   5         46.66         46.45         6.57 o
   4   4   5        131.59        131.46        11.07 o
   5   4   5        186.85        171.32        12.42 o
   6   4   5        175.36        180.36         9.22 o
   7   4   5          0.26          1.50         2.13 o
   8   4   5         10.96          7.50         5.13 o
   9   4   5         20.51         16.26         5.12 o
  10   4   5         33.53         34.48         6.37 o
  11   4   5          2.31          2.62         3.94 o
  12   4   5          0.11         -0.47         3.35 o
 -15   5   5         47.68         30.96         6.23 o
 -14   5   5          1.17          0.69         4.74 o
 -13   5   5          0.69         -4.99         4.99 o
 -12   5   5         16.38         11.58         5.81 o
 -11   5   5         15.33         13.22         6.74 o
 -10   5   5          5.18          5.81         4.93 o
  -9   5   5         34.34         36.69         7.88 o
  -8   5   5         28.48         28.06         7.94 o
  -7   5   5       1433.84       1493.49        39.16 o
  -6   5   5       1351.40       1465.97        36.79 o
  -5   5   5        186.31        196.80        12.93 o
  -4   5   5       1109.32       1117.34        27.07 o
  -3   5   5       1125.49       1240.69        22.02 o
  -2   5   5        216.52        220.75        13.95 o
  -1   5   5        127.08        109.29         7.43 o
   0   5   5         59.15         63.44         6.14 o
   1   5   5        725.31        728.14        46.19 o
   2   5   5       1038.51       1083.57        46.93 o
   3   5   5         30.81         31.66         9.08 o
   4   5   5        126.33        120.32        15.96 o
   5   5   5        107.51        110.03        15.73 o
   6   5   5         28.84         49.44        11.18 o
   7   5   5         65.88         74.70        10.07 o
   8   5   5         12.33         15.85         7.14 o
   9   5   5         34.21         26.49         6.27 o
  10   5   5         71.96         73.59        11.15 o
  11   5   5         38.52         28.13         6.24 o
 -13   6   5         29.14         32.54         8.75 o
 -12   6   5          8.98         -5.42         5.42 o
 -11   6   5         68.53         70.72        32.08 o
 -10   6   5         34.27         35.02         8.33 o
  -9   6   5          4.34         -1.36         6.35 o
  -8   6   5          2.78         -5.12         8.89 o
  -7   6   5        150.65        139.72        21.68 o
  -6   6   5         19.51         19.37         8.38 o
  -5   6   5         82.87         74.20         7.80 o
  -4   6   5        103.89         92.93         7.21 o
  -3   6   5        478.06        469.08        17.58 o
  -2   6   5         28.00         14.85         3.04 o
  -1   6   5         20.46         15.46         3.78 o
   0   6   5        188.00        182.23        11.38 o
   1   6   5        276.40        280.10        15.68 o
   2   6   5          0.63          0.13         3.48 o
   3   6   5         32.64         48.24        12.09 o
   4   6   5          3.05          2.09         5.11 o
   5   6   5         12.48         17.88         6.74 o
   6   6   5         14.79         28.88         8.51 o
   7   6   5         30.92         23.54         6.32 o
   8   6   5          2.30         -2.03         3.76 o
   9   6   5         28.06         19.68        12.80 o
 -11   7   5         23.10         28.43         8.91 o
 -10   7   5          3.58         -2.55         6.57 o
  -9   7   5         24.04         18.81         7.85 o
  -8   7   5         40.27         24.18        12.38 o
  -7   7   5         18.57         20.65         9.71 o
  -6   7   5         89.47         94.82        13.42 o
  -5   7   5         35.13         34.65         5.16 o
  -4   7   5         19.65         18.16         7.24 o
  -3   7   5          0.84          0.47         4.91 o
  -2   7   5         41.48         43.84         6.02 o
  -1   7   5          0.05          1.12         5.68 o
   0   7   5        152.21        144.75        10.93 o
   1   7   5          8.12          3.93         2.47 o
   2   7   5         72.44         81.99        12.70 o
   3   7   5         10.46         14.74         8.48 o
   4   7   5         72.07         68.86        14.39 o
   5   7   5         21.54         22.98         8.53 o
   6   7   5         17.93         34.36        11.29 o
   7   7   5         18.97         18.12         5.20 o
  -8   8   5         42.62         47.82        12.06 o
  -7   8   5         11.39         19.72         8.34 o
  -6   8   5          2.12          4.12         5.06 o
  -5   8   5          2.73         -4.75         7.96 o
  -4   8   5          0.69         -9.79         9.79 o
  -3   8   5         17.02          6.17         5.97 o
  -2   8   5          0.01         -0.17         5.45 o
  -1   8   5         17.64         28.78        11.02 o
   0   8   5         97.56        117.63        19.52 o
   1   8   5         72.06         51.70        13.13 o
   2   8   5         36.66         28.04         9.61 o
   3   8   5          0.76          4.94         5.77 o
   4   8   5          9.23          0.68         5.29 o
 -16   0   6          1.49          5.65         8.55 o
 -14   0   6        207.84        212.06        11.09 o
 -12   0   6          1.33         14.14         3.34 o
 -10   0   6        214.23        205.92         8.83 o
  -8   0   6        234.26        206.55         7.09 o
  -6   0   6       2184.55       2302.36        40.65 o
  -4   0   6       1230.55       1149.68        23.23 o
  -2   0   6       2236.12       2171.99        14.61 o
   0   0   6        155.68        122.82         4.94 o
   2   0   6       2002.98       1899.65        20.28 o
   4   0   6        364.71        351.90         8.17 o
   6   0   6        159.34        171.66         6.36 o
   8   0   6        446.53        441.79        15.19 o
  10   0   6         10.09         14.85         4.99 o
  12   0   6         48.95         60.60        10.51 o
 -17   1   6          4.13         -0.79         4.23 o
 -16   1   6         31.36         31.23         7.74 o
 -15   1   6         37.47         38.18         6.28 o
 -14   1   6        105.63        115.30         7.44 o
 -13   1   6        157.89        156.43         8.20 o
 -12   1   6        108.72        116.42         6.12 o
 -11   1   6         30.33         30.46         4.60 o
 -10   1   6         53.57         61.71         4.06 o
  -9   1   6        177.62        174.01         5.83 o
  -8   1   6         21.92         18.41         1.81 o
  -7   1   6        652.07        757.96         9.99 o
  -6   1   6       1554.91       1447.21        15.18 o
  -5   1   6        258.38        275.34        10.51 o
  -4   1   6        121.25        143.09         7.18 o
  -3   1   6        562.78        596.74         8.72 o
  -2   1   6        126.32        104.44         3.07 o
  -1   1   6          0.04          0.46         1.26 o
   0   1   6        516.37        494.47         6.50 o
   1   1   6        225.86        233.74         4.16 o
   2   1   6        497.31        448.38         5.80 o
   3   1   6        264.03        245.49         4.88 o
   4   1   6         68.70         78.46         3.23 o
   5   1   6        187.44        191.24         6.09 o
   6   1   6        635.45        683.82        12.52 o
   7   1   6         93.36         95.44         5.15 o
   8   1   6         90.15         71.87         6.79 o
   9   1   6         23.17         17.41         4.03 o
  10   1   6        104.74        113.85         8.61 o
  11   1   6         22.19         16.17         4.36 o
  12   1   6          6.21          7.44         3.91 o
  13   1   6          1.53          1.11         3.98 o
 -17   2   6         15.30         15.50         5.56 o
 -16   2   6          0.33          5.43         8.93 o
 -15   2   6          1.87         10.35         4.57 o
 -14   2   6        620.00        618.72        21.46 o
 -13   2   6          8.96         10.83         6.39 o
 -12   2   6        244.87        248.65        11.70 o
 -11   2   6         17.34         29.86         3.75 o
 -10   2   6        275.79        252.75        11.23 o
  -9   2   6         25.05         20.29         5.54 o
  -8   2   6          8.65          5.74         2.01 o
  -7   2   6        341.91        365.96        10.97 o
  -6   2   6       5359.92       5712.00        80.45 o
  -5   2   6         13.17          4.65         2.24 o
  -4   2   6          2.10         -0.38         1.29 o
  -3   2   6       1227.62       1275.15        28.77 o
  -2   2   6       1055.89       1063.52        26.10 o
  -1   2   6        543.49        530.40        12.85 o
   0   2   6        390.86        342.49         9.57 o
   1   2   6        789.12        774.10         9.37 o
   2   2   6       8032.08       8231.30        48.65 o
   3   2   6       4810.12       4990.21        41.35 o
   4   2   6        204.63        223.27         7.34 o
   5   2   6        136.54        151.93         6.95 o
   6   2   6        152.57        161.58         5.83 o
   7   2   6         41.29         41.75         4.39 o
   8   2   6        151.93        138.03         8.44 o
   9   2   6          2.93          2.25         2.88 o
  10   2   6         75.83         87.83         9.08 o
  11   2   6         17.30         24.93         5.81 o
  12   2   6          6.31         18.28         7.00 o
  13   2   6          4.68         10.73         5.00 o
 -16   3   6         14.02         10.79         4.38 o
 -15   3   6         12.95          4.16        11.29 o
 -14   3   6        134.80        115.31         8.86 o
 -13   3   6        392.43        405.90        31.70 o
 -12   3   6        232.37        234.95        12.65 o
 -11   3   6         87.29         91.36        10.47 o
 -10   3   6         52.68         55.61         7.92 o
  -9   3   6         75.90         78.92         5.41 o
  -8   3   6         41.10         35.80         3.95 o
  -7   3   6        384.83        393.00        11.36 o
  -6   3   6        150.17        177.85         8.00 o
  -5   3   6         57.05         68.51         5.45 o
  -4   3   6        361.12        401.55        11.39 o
  -3   3   6         37.67         49.66         6.70 o
  -2   3   6        759.67        828.29        21.57 o
  -1   3   6        711.33        750.85        18.16 o
   0   3   6         22.28          9.83         1.43 o
   1   3   6         79.58         84.27         6.45 o
   2   3   6        495.47        508.73        41.82 o
   3   3   6         96.17        115.51        13.90 o
   4   3   6          0.53          2.62         2.87 o
   5   3   6        108.86        117.63         9.24 o
   6   3   6        168.66        178.35         8.81 o
   7   3   6          0.56          2.63         3.78 o
   8   3   6          5.83          3.89         3.42 o
   9   3   6          9.66          5.51         3.22 o
  10   3   6         31.70         23.14         6.72 o
  11   3   6         54.44         52.60        15.14 o
  12   3   6          0.03          7.48         5.61 o
 -16   4   6         37.31         36.58         5.67 o
 -15   4   6         11.09          9.57         3.82 o
 -14   4   6          0.24         -3.06         3.06 o
 -13   4   6         12.81         10.86         6.78 o
 -12   4   6          5.36         -1.33         4.90 o
 -11   4   6          1.16         -2.94         6.09 o
 -10   4   6          1.99         -6.89         6.89 o
  -9   4   6         17.21          8.07         2.88 o
  -8   4   6        198.71        184.68        11.56 o
  -7   4   6        142.65        161.58        10.46 o
  -6   4   6        115.03        137.80        11.99 o
  -5   4   6         64.37         41.17         5.64 o
  -4   4   6         20.39         38.36         5.11 o
  -3   4   6         33.60         29.52         9.67 o
  -2   4   6         51.76         38.34         8.41 o
  -1   4   6        810.70        807.82        20.45 o
   0   4   6        703.77        685.19        24.58 o
   1   4   6         66.06         71.60        11.78 o
   2   4   6         24.53         17.55         6.88 o
   3   4   6        806.90        851.44        39.87 o
   4   4   6        107.98        111.40        14.98 o
   5   4   6          2.01         -0.24         3.13 o
   6   4   6         37.73         34.85         4.78 o
   7   4   6        183.45        216.37        15.88 o
   8   4   6         58.06         44.17         6.60 o
   9   4   6          1.32          1.93         3.47 o
  10   4   6          0.05         -0.99         4.52 o
  11   4   6         17.99         23.70         8.24 o
 -15   5   6        106.62         92.84         8.40 o
 -14   5   6         17.87         18.63         7.16 o
 -13   5   6         51.26         59.42        10.58 o
 -12   5   6          7.15         16.53         8.43 o
 -11   5   6        125.50        110.27        15.79 o
 -10   5   6        280.79        318.39        20.85 o
  -9   5   6        122.91        129.50        13.31 o
  -8   5   6         82.42         99.47         8.70 o
  -7   5   6       1069.44       1139.87        32.91 o
  -6   5   6         64.54         58.89         8.68 o
  -5   5   6        217.71        231.41        11.52 o
  -4   5   6         44.58         52.06        12.91 o
  -3   5   6         22.67         11.49         2.18 o
  -2   5   6        604.49        590.36        20.60 o
  -1   5   6       1174.79       1160.10        40.99 o
   0   5   6        185.12        200.63         9.58 o
   1   5   6         51.18         49.63         5.77 o
   2   5   6          4.64          4.88         4.54 o
   3   5   6        266.67        282.43        24.96 o
   4   5   6          0.15         -5.95         6.00 o
   5   5   6          0.35          0.93         4.81 o
   6   5   6         99.16        100.18        10.43 o
   7   5   6         10.54          4.67         3.51 o
   8   5   6          3.42         -3.78         4.70 o
   9   5   6          8.98          5.97         4.78 o
  10   5   6          0.73          2.27         5.33 o
 -13   6   6          0.86         11.19         6.46 o
 -12   6   6         17.49         27.96         8.64 o
 -11   6   6          0.22         -6.60         6.60 o
 -10   6   6         21.92         18.43         7.15 o
  -9   6   6          7.42          5.14         4.94 o
  -8   6   6         14.87         30.88        11.60 o
  -7   6   6         93.45         67.03        15.96 o
  -6   6   6        115.03        121.69        13.85 o
  -5   6   6         66.12         56.63         9.22 o
  -4   6   6        170.75        171.90         8.97 o
  -3   6   6         27.54         19.89         5.96 o
  -2   6   6          1.05         -1.22         8.31 o
  -1   6   6        239.01        253.07        11.56 o
   0   6   6        107.67        115.85         8.24 o
   1   6   6          3.64          1.93         4.64 o
   2   6   6          0.06          4.10         2.92 o
   3   6   6        196.09        240.13        14.71 o
   4   6   6          7.67         -1.27         5.12 o
   5   6   6        104.78        109.57        16.92 o
   6   6   6          0.01         -0.26         6.35 o
   7   6   6        159.90        174.19        14.49 o
   8   6   6         42.40         37.87        12.80 o
   9   6   6          1.57          5.32         8.98 o
 -11   7   6         14.64         -0.94         6.64 o
 -10   7   6         10.15         -2.10        11.48 o
  -9   7   6         30.71         28.21        15.30 o
  -8   7   6         11.31         11.62        15.21 o
  -7   7   6          0.73          4.47         6.31 o
  -6   7   6          0.65          1.04         4.96 o
  -5   7   6         23.47         15.83         7.55 o
  -4   7   6         84.47         85.32        11.67 o
  -3   7   6         20.57          1.64         8.31 o
  -2   7   6         14.65         10.82         7.85 o
  -1   7   6          2.66          0.76         5.65 o
   0   7   6         31.65         28.52         9.43 o
   1   7   6         22.18         29.07        10.43 o
   2   7   6          5.68         -4.35         4.89 o
   3   7   6          0.64         -2.08         5.35 o
   4   7   6        102.82        113.26        18.56 o
   5   7   6          0.02          3.71         5.40 o
   6   7   6          0.12         -3.24         5.39 o
   7   7   6          0.23          0.74         8.22 o
  -8   8   6          3.87          2.36         5.48 o
  -7   8   6         10.95         16.29         7.86 o
  -6   8   6          9.22        -11.31        11.31 o
  -5   8   6         61.38         69.93        17.51 o
  -4   8   6          2.15         -9.12         9.12 o
  -3   8   6          2.37         -7.03         9.02 o
  -2   8   6         51.67         55.47        14.11 o
  -1   8   6        221.02        272.19        30.59 o
   0   8   6         40.12         41.51        12.65 o
   1   8   6          5.08          4.49         5.58 o
   2   8   6         24.26         18.60         8.14 o
   3   8   6         70.94        103.96        19.08 o
 -17   0   7          0.04          7.96         9.99 o
 -15   0   7        236.92        219.52        23.44 o
 -13   0   7         62.31         39.56         4.90 o
 -11   0   7         41.86         34.21         8.58 o
  -9   0   7       1389.27       1318.57        38.63 o
  -7   0   7        161.82        201.50        13.53 o
  -5   0   7         10.53         16.84         3.40 o
  -3   0   7        107.79        111.91         3.70 o
  -1   0   7         47.87         53.43         4.16 o
   1   0   7        294.49        282.53         7.89 o
   3   0   7         96.14         80.30         4.67 o
   5   0   7          3.67          3.03         2.73 o
   7   0   7        107.24        109.51        10.03 o
   9   0   7         60.78         68.56        10.20 o
  11   0   7         20.30          8.37         4.52 o
 -17   1   7          1.82         -1.58         3.68 o
 -16   1   7         14.27         19.67         4.92 o
 -15   1   7         45.27         28.38         3.97 o
 -14   1   7         28.89         23.51         3.80 o
 -13   1   7         13.68         25.28         3.55 o
 -12   1   7        397.61        439.46        14.76 o
 -11   1   7       1022.02       1084.55        21.35 o
 -10   1   7          3.35          1.78         1.43 o
  -9   1   7          0.34          2.99         1.58 o
  -8   1   7         10.00         19.10         1.63 o
  -7   1   7       2140.32       2165.89        27.86 o
  -6   1   7        458.74        497.94         8.72 o
  -5   1   7          8.28          8.73         2.87 o
  -4   1   7        354.46        323.97        28.40 o
  -3   1   7       5046.52       5037.82        43.93 o
  -2   1   7       1185.08       1255.06        11.03 o
  -1   1   7          0.59          5.12         1.95 o
   0   1   7        228.00        239.01         4.96 o
   1   1   7       2487.67       2356.55        15.34 o
   2   1   7        376.62        380.09         5.70 o
   3   1   7          0.11         -1.35         1.35 o
   4   1   7         10.16          6.15         1.81 o
   5   1   7        732.46        716.17        16.52 o
   6   1   7         16.47         15.76         2.78 o
   7   1   7         69.93         73.01         4.06 o
   8   1   7         18.16         16.92         2.29 o
   9   1   7        166.64        178.90        11.66 o
  10   1   7          0.14         -1.37         3.14 o
  11   1   7         83.70         82.24         8.07 o
  12   1   7         34.75         38.27         7.16 o
 -17   2   7         21.74         13.33         4.96 o
 -16   2   7         26.95         24.13         6.52 o
 -15   2   7          3.65          2.15         3.64 o
 -14   2   7         43.48         55.40         7.05 o
 -13   2   7         55.00         71.27         8.01 o
 -12   2   7        561.36        547.54        13.30 o
 -11   2   7       1192.11       1262.13        24.52 o
 -10   2   7        421.48        400.73        11.33 o
  -9   2   7        510.11        550.27        13.15 o
  -8   2   7        102.08         91.12         5.35 o
  -7   2   7         53.22         61.31         5.83 o
  -6   2   7        769.18        860.64        23.99 o
  -5   2   7        345.42        387.83        14.61 o
  -4   2   7          5.35          2.52         2.56 o
  -3   2   7       2010.31       2155.54        39.50 o
  -2   2   7         42.95         83.56         5.29 o
  -1   2   7        734.88        756.88        15.76 o
   0   2   7        630.39        608.34         9.84 o
   1   2   7        302.22        316.63         6.62 o
   2   2   7          0.31          1.44         1.38 o
   3   2   7        391.89        394.03         9.48 o
   4   2   7          4.50          2.47         2.33 o
   5   2   7        304.67        304.42         7.86 o
   6   2   7        162.14        167.48         6.80 o
   7   2   7          6.71          9.33         2.28 o
   8   2   7          2.37         -2.52         3.24 o
   9   2   7          4.99          3.95         3.79 o
  10   2   7         29.76         24.85         7.13 o
  11   2   7         25.97         23.15         7.22 o
  12   2   7          2.45          6.15         4.29 o
 -17   3   7          1.54         -9.68         9.68 o
 -16   3   7          0.04          9.00         4.84 o
 -15   3   7         30.04         39.06         6.84 o
 -14   3   7          0.16          1.03         2.79 o
 -13   3   7          2.76          1.18         7.52 o
 -12   3   7         11.43         17.47         3.49 o
 -11   3   7        174.34        184.20        20.59 o
 -10   3   7          5.57          7.28         2.31 o
  -9   3   7          0.84          0.07         2.51 o
  -8   3   7        668.96        639.29        18.52 o
  -7   3   7        485.76        492.48        19.12 o
  -6   3   7         15.13         19.49         3.21 o
  -5   3   7        294.72        316.23        10.62 o
  -4   3   7         30.28         13.35         1.82 o
  -3   3   7       3300.80       3427.14        48.34 o
  -2   3   7         43.02         33.23        11.17 o
  -1   3   7        261.65        270.59         8.25 o
   0   3   7        521.05        506.82        17.72 o
   1   3   7        912.18        920.29        13.68 o
   2   3   7        110.84        115.10         6.06 o
   3   3   7         10.31          8.59         2.11 o
   4   3   7        172.98        156.71         7.95 o
   5   3   7       2013.78       2029.03        37.78 o
   6   3   7        316.29        342.17        12.80 o
   7   3   7          6.02          7.02         2.82 o
   8   3   7          0.85          7.04         3.93 o
   9   3   7         68.43         56.90        11.11 o
  10   3   7         30.63         26.26         6.81 o
  11   3   7          3.83          1.40         5.13 o
 -16   4   7          0.02         -0.81         3.30 o
 -15   4   7          5.45          5.29         5.36 o
 -14   4   7         26.78         14.98         4.30 o
 -13   4   7          1.06         -1.98         5.89 o
 -12   4   7          0.44         -5.62         6.94 o
 -11   4   7         45.96         40.31         9.23 o
 -10   4   7         43.19         21.31         6.58 o
  -9   4   7         15.68         11.02         3.57 o
  -8   4   7        257.66        276.71        17.23 o
  -7   4   7         30.52         31.36         4.96 o
  -6   4   7         14.90         26.92         5.27 o
  -5   4   7        162.67        172.55         9.28 o
  -4   4   7        420.58        447.59        32.71 o
  -3   4   7        444.23        408.71        30.28 o
  -2   4   7        625.21        556.81        34.15 o
  -1   4   7          7.31          3.61         2.62 o
   0   4   7        655.03        619.53        35.04 o
   1   4   7        227.92        192.31         8.38 o
   2   4   7        482.41        455.11        29.73 o
   3   4   7          8.87          5.12         5.05 o
   4   4   7          0.09         -4.55         5.25 o
   5   4   7        401.40        389.56        17.99 o
   6   4   7        132.19        149.18        11.68 o
   7   4   7         88.12        100.44         9.78 o
   8   4   7         21.96         33.93         6.44 o
   9   4   7        109.76        103.09        10.50 o
  10   4   7         45.08         48.44         7.66 o
 -15   5   7         11.78         12.77         5.04 o
 -14   5   7          3.80          1.80        10.50 o
 -13   5   7          2.71          3.21         7.68 o
 -12   5   7        362.63        429.74        31.09 o
 -11   5   7        118.95        132.89        17.48 o
 -10   5   7          4.82          0.30         5.78 o
  -9   5   7         79.18         94.74        15.24 o
  -8   5   7       1100.00       1149.18        30.95 o
  -7   5   7         39.63         30.32         6.31 o
  -6   5   7         13.25         22.02        13.17 o
  -5   5   7        146.46        151.30        14.11 o
  -4   5   7        704.67        715.48        43.31 o
  -3   5   7        865.99        984.67        72.29 o
  -2   5   7        315.04        303.24        15.26 o
  -1   5   7         63.07         82.57        14.74 o
   0   5   7        794.00        598.11       131.36 o
   1   5   7         17.75         17.02         3.21 o
   2   5   7          8.33          1.10         4.39 o
   3   5   7         29.37         31.02         9.22 o
   4   5   7         14.66         22.02         8.19 o
   5   5   7        111.57        112.26        16.75 o
   6   5   7          0.69         -0.33         3.21 o
   7   5   7         15.18         14.80         4.60 o
   8   5   7         80.37         83.12        10.05 o
   9   5   7         26.87         13.17         6.66 o
 -13   6   7          4.81         11.73         7.19 o
 -12   6   7         84.76        101.32        14.03 o
 -11   6   7         56.01         52.94         9.59 o
 -10   6   7          7.88          5.28         5.27 o
  -9   6   7         21.13         16.41         7.40 o
  -8   6   7         51.98         50.40        14.64 o
  -7   6   7         98.74        110.61        14.36 o
  -6   6   7         41.64         60.34        10.70 o
  -5   6   7         21.73         27.55        10.50 o
  -4   6   7       1362.50       1466.49        66.07 o
  -3   6   7         70.57         60.21        20.59 o
  -2   6   7          0.49         -1.14         4.04 o
  -1   6   7         13.56          8.10         2.36 o
   0   6   7        146.47        106.23        25.79 o
   1   6   7         10.26         10.36         3.22 o
   2   6   7         93.51         87.82         7.87 o
   3   6   7          0.10         -0.49         4.76 o
   4   6   7         94.97         97.41        16.67 o
   5   6   7        107.07         94.47        16.66 o
   6   6   7         91.53         92.40        17.96 o
   7   6   7          4.52         -4.04         4.04 o
   8   6   7          2.21         -4.25         4.25 o
 -11   7   7         22.17         16.89         7.44 o
 -10   7   7         15.35         14.47         7.57 o
  -9   7   7          0.01          0.37         7.48 o
  -8   7   7         87.23        117.39        15.99 o
  -7   7   7          0.49          4.32         5.02 o
  -6   7   7          0.04          6.00         5.59 o
  -5   7   7         35.18         33.62        10.79 o
  -4   7   7         10.14         16.15         8.24 o
  -3   7   7         18.31         -5.96        10.14 o
  -2   7   7         11.09         25.77        10.83 o
  -1   7   7          4.99          7.58         6.47 o
   0   7   7         35.56         47.86        12.59 o
   1   7   7          0.07          0.90         6.27 o
   2   7   7         31.37         42.66        12.26 o
   3   7   7         22.13         41.70        12.02 o
   4   7   7         27.42         34.25        10.67 o
   5   7   7          3.61         -8.65         8.65 o
   6   7   7         27.61         29.90        10.04 o
  -8   8   7          0.37         -8.33         9.70 o
  -7   8   7         55.95         45.83        15.88 o
  -6   8   7          0.08        -11.87        11.87 o
  -5   8   7         28.19         10.42         9.91 o
  -4   8   7         62.09         45.70        13.81 o
  -3   8   7         76.38         80.63        16.96 o
  -2   8   7          0.67          0.37         5.12 o
  -1   8   7         67.90         83.73        17.71 o
   0   8   7         18.30         16.25         8.06 o
   1   8   7         21.14         21.18         9.43 o
   2   8   7          7.99          2.07         5.26 o
 -18   0   8          0.38        -12.19        12.69 o
 -16   0   8         10.30         11.72        10.50 o
 -14   0   8        332.71        375.22        20.89 o
 -12   0   8        974.83        934.66        30.52 o
 -10   0   8        685.83        650.05        29.02 o
  -8   0   8         14.90         25.19         6.12 o
  -6   0   8       1914.83       1946.90        38.22 o
  -4   0   8        611.12        621.09        17.72 o
  -2   0   8       4250.24       4241.02        32.96 o
   0   0   8         35.56         34.91         3.22 o
   2   0   8        308.87        295.14         8.90 o
   4   0   8        210.87        217.96         8.44 o
   6   0   8       1166.56       1204.11        26.22 o
   8   0   8          9.45         16.05         7.16 o
  10   0   8         73.89         84.33        14.23 o
  12   0   8          0.01         -4.65         6.46 o
 -17   1   8          7.07          7.12        12.90 o
 -16   1   8         70.80         52.01         7.12 o
 -15   1   8         14.02          9.69         3.05 o
 -14   1   8          3.28         -0.23         2.12 o
 -13   1   8        220.62        222.41         9.28 o
 -12   1   8        527.27        488.24        14.98 o
 -11   1   8          2.99          5.00         3.15 o
 -10   1   8        482.32        491.06         9.73 o
  -9   1   8        475.38        458.84         8.56 o
  -8   1   8         11.18          9.30         1.29 o
  -7   1   8         63.56         54.80         3.06 o
  -6   1   8         55.10         58.00         6.81 o
  -5   1   8       1168.29       1231.47        32.34 o
  -4   1   8        157.87        166.81         4.57 o
  -3   1   8        643.15        630.26         8.15 o
  -2   1   8       1559.54       1524.10        12.62 o
  -1   1   8        128.11        122.06         4.50 o
   0   1   8        252.58        260.30         5.36 o
   1   1   8         38.90         37.71         2.37 o
   2   1   8        197.85        184.21         6.33 o
   3   1   8        329.08        297.40         6.72 o
   4   1   8         17.40         21.72         2.07 o
   5   1   8         12.58         12.11         2.06 o
   6   1   8          9.34          7.12         2.11 o
   7   1   8          3.72         -0.51         1.52 o
   8   1   8         48.69         55.05         7.47 o
   9   1   8         17.92         24.94         5.95 o
  10   1   8         18.56         24.08         8.14 o
  11   1   8         13.92         15.17         5.46 o
 -17   2   8         28.41         30.12        14.13 o
 -16   2   8          1.01          3.58         4.82 o
 -15   2   8          5.89         12.11         4.53 o
 -14   2   8        389.06        392.87        34.59 o
 -13   2   8         31.47         27.78        11.75 o
 -12   2   8         74.49         73.46         5.36 o
 -11   2   8          3.83          4.13         3.23 o
 -10   2   8        375.58        394.02         8.99 o
  -9   2   8          5.47         13.21         2.79 o
  -8   2   8         96.70         91.74         5.33 o
  -7   2   8         61.53         58.79         6.71 o
  -6   2   8        558.05        541.89        30.75 o
  -5   2   8          6.84         13.85         4.37 o
  -4   2   8          0.15          3.37         3.63 o
  -3   2   8       1418.55       1488.46        23.87 o
  -2   2   8        952.08       1013.92        19.01 o
  -1   2   8        394.71        379.79        11.52 o
   0   2   8        130.00        126.32         5.93 o
   1   2   8        200.36        216.96         6.12 o
   2   2   8        489.54        521.22         8.93 o
   3   2   8         73.10         74.66         4.80 o
   4   2   8          1.98          0.05         2.01 o
   5   2   8          5.16          4.72         2.25 o
   6   2   8         32.30         30.02         3.10 o
   7   2   8         79.70         88.54         9.31 o
   8   2   8         15.62          7.95         3.48 o
   9   2   8          2.16         -2.66         5.25 o
  10   2   8          2.42         10.77         5.66 o
  11   2   8          0.81          0.71         7.01 o
 -17   3   8          5.35          0.75         9.01 o
 -16   3   8          2.84         10.52         9.05 o
 -15   3   8         25.37         27.11         6.18 o
 -14   3   8        224.54        221.94        12.08 o
 -13   3   8         62.72         61.33         6.38 o
 -12   3   8         21.44         16.31         3.68 o
 -11   3   8        264.33        276.22        12.19 o
 -10   3   8          1.59          3.06         1.74 o
  -9   3   8          4.97          6.54         2.50 o
  -8   3   8          9.14         10.02         4.02 o
  -7   3   8          1.23          0.62         1.75 o
  -6   3   8        604.96        633.61        15.34 o
  -5   3   8       1195.72       1178.65        19.93 o
  -4   3   8        142.57        154.00        11.94 o
  -3   3   8       1503.14       1503.65        32.67 o
  -2   3   8        436.56        401.24        15.25 o
  -1   3   8          0.88          3.99         2.84 o
   0   3   8          3.11         -0.64         2.94 o
   1   3   8          0.09         -0.47         0.93 o
   2   3   8        223.30        222.44         8.72 o
   3   3   8         17.87         13.40         2.68 o
   4   3   8         16.24         12.72         4.18 o
   5   3   8        366.80        390.86        13.10 o
   6   3   8         28.13         29.68         4.39 o
   7   3   8         13.93         11.62         3.21 o
   8   3   8         26.32         32.35         9.10 o
   9   3   8          0.12          1.90         5.34 o
  10   3   8          1.67         -0.74         4.45 o
  11   3   8          0.62         -2.24         5.38 o
 -16   4   8          0.06         -0.28         5.01 o
 -15   4   8          0.09         -0.29         2.92 o
 -14   4   8         10.98         13.56         3.69 o
 -13   4   8          0.33         -7.24         7.24 o
 -12   4   8          7.05          1.05         5.19 o
 -11   4   8          0.17         -1.76         4.96 o
 -10   4   8        148.63        156.03         9.98 o
  -9   4   8        284.66        297.50        16.69 o
  -8   4   8          2.21          4.04         3.20 o
  -7   4   8         17.63         16.01         3.25 o
  -6   4   8        152.05        176.55         9.37 o
  -5   4   8        609.88        675.04        40.61 o
  -4   4   8          2.88         -0.31         4.33 o
  -3   4   8        947.98        989.02        28.50 o
  -2   4   8        781.48        824.14        42.51 o
  -1   4   8        101.02        117.90        16.73 o
   0   4   8        159.54        166.93        19.06 o
   1   4   8          0.46         -1.69         1.69 o
   2   4   8         36.67         28.39         4.04 o
   3   4   8        304.45        347.97        13.79 o
   4   4   8         10.13          7.50         6.32 o
   5   4   8          0.33          1.25         3.04 o
   6   4   8         72.84         64.56         8.04 o
   7   4   8          0.06          1.97         4.49 o
   8   4   8         79.95         86.77         7.91 o
   9   4   8          1.62          6.89         3.78 o
  10   4   8          0.30          0.74         5.27 o
 -15   5   8         15.45         29.80         8.89 o
 -14   5   8         13.70          5.86         5.63 o
 -13   5   8          8.74          4.79         6.16 o
 -12   5   8         58.29         53.50        12.26 o
 -11   5   8          8.83          1.33         5.80 o
 -10   5   8         58.91         54.07        11.63 o
  -9   5   8          4.25          4.80         5.28 o
  -8   5   8         17.87          4.52         3.11 o
  -7   5   8         10.43         13.17         4.01 o
  -6   5   8         75.91         91.21        18.31 o
  -5   5   8        327.10        329.33        31.69 o
  -4   5   8        105.42         99.47        17.20 o
  -3   5   8        129.39        137.82        24.31 o
  -2   5   8        488.52        489.85        22.33 o
  -1   5   8        130.57        118.78        17.74 o
   0   5   8          1.19          3.16         5.54 o
   1   5   8         28.38         13.77         2.67 o
   2   5   8        306.12        318.40        28.13 o
   3   5   8         43.73         49.38        11.61 o
   4   5   8          0.09         -3.55         5.14 o
   5   5   8          0.68         -3.99         3.99 o
   6   5   8          7.25          7.15         5.11 o
   7   5   8          2.35          3.38         6.68 o
   8   5   8         29.71         18.22         5.37 o
   9   5   8          0.04          0.56         4.96 o
 -13   6   8          5.54         -2.75         5.68 o
 -12   6   8         14.34          4.47         9.28 o
 -11   6   8          5.22          5.00         5.53 o
 -10   6   8          7.02         11.09         5.59 o
  -9   6   8         28.87         36.25         8.01 o
  -8   6   8          9.94         16.44         6.86 o
  -7   6   8          8.63         18.69         9.72 o
  -6   6   8        473.08        530.90        28.35 o
  -5   6   8        529.37        622.53        28.94 o
  -4   6   8         34.76         31.33         9.90 o
  -3   6   8         16.10         10.01        13.92 o
  -2   6   8         10.50         11.20         8.76 o
  -1   6   8        302.55        333.19        31.04 o
   0   6   8          7.58          3.67         5.81 o
   1   6   8         72.05         83.87        15.92 o
   2   6   8         50.55         44.63        11.65 o
   3   6   8        353.67        410.17        34.69 o
   4   6   8          3.13         12.99         7.87 o
   5   6   8         12.82         12.67         8.06 o
   6   6   8          6.84          5.32         4.17 o
   7   6   8         21.97         30.56         7.00 o
 -11   7   8         13.56          6.23        16.01 o
 -10   7   8          1.23         -0.09         7.00 o
  -9   7   8         37.39         37.80         9.88 o
  -8   7   8          0.35         -1.20         5.60 o
  -7   7   8         18.53         25.65         7.53 o
  -6   7   8         55.97         35.23         8.98 o
  -5   7   8          2.21         -5.18         5.18 o
  -4   7   8         31.01         24.54        10.19 o
  -3   7   8         13.31          5.16         6.95 o
  -2   7   8         29.09         42.07        13.38 o
  -1   7   8          1.63         -2.87         5.75 o
   0   7   8          4.67         -4.44         7.85 o
   1   7   8         98.55        104.11        18.81 o
   2   7   8        236.08        283.10        30.22 o
   3   7   8          0.02         -3.83         4.95 o
   4   7   8          1.40          0.39         5.15 o
   5   7   8          0.03          4.15         6.19 o
  -7   8   8          0.02         -2.74         7.79 o
  -6   8   8          6.37         -3.90         8.84 o
  -5   8   8        122.69        128.17        23.10 o
  -4   8   8          3.77          1.02         6.99 o
  -3   8   8         19.15         28.26        10.77 o
  -2   8   8          2.60          2.68         7.20 o
  -1   8   8         31.29         30.92        11.84 o
   0   8   8          9.21          0.19         5.15 o
   1   8   8         10.60          9.01         6.54 o
 -17   0   9         37.22         31.88        16.83 o
 -15   0   9         36.53         39.40         8.65 o
 -13   0   9        264.24        278.82        27.83 o
 -11   0   9        852.42        795.47        34.99 o
  -9   0   9        349.43        384.93        23.72 o
  -7   0   9         39.40         48.43         7.17 o
  -5   0   9       2827.88       2877.09        42.77 o
  -3   0   9        191.44        201.66         7.20 o
  -1   0   9         16.35         20.50         4.23 o
   1   0   9          6.29          3.06         1.82 o
   3   0   9        524.17        527.87        11.88 o
   5   0   9        134.99        147.59         9.79 o
   7   0   9        149.72        145.56         9.67 o
   9   0   9         24.28         16.98         8.23 o
  11   0   9         19.28         22.55        10.12 o
 -17   1   9         24.96         11.63         7.88 o
 -16   1   9          5.09         -5.65         7.29 o
 -15   1   9         81.27         88.61         6.20 o
 -14   1   9          9.06          5.32         2.22 o
 -13   1   9        269.32        246.25        12.31 o
 -12   1   9         11.44         10.33         2.72 o
 -11   1   9        268.39        277.27        16.55 o
 -10   1   9         28.11         24.42         2.83 o
  -9   1   9         42.20         35.93         3.17 o
  -8   1   9         11.03         13.84         1.70 o
  -7   1   9        768.29        776.68        40.73 o
  -6   1   9         12.72          7.49         2.15 o
  -5   1   9        508.92        541.81        14.55 o
  -4   1   9        249.94        308.26         8.02 o
  -3   1   9        393.62        363.29         7.96 o
  -2   1   9         57.66         56.18         2.65 o
  -1   1   9          9.96          8.48         0.94 o
   0   1   9        224.65        225.54         5.34 o
   1   1   9        511.08        505.15         8.09 o
   2   1   9          0.00         -0.47         0.73 o
   3   1   9         69.81         59.88         3.90 o
   4   1   9         75.74         73.15         3.44 o
   5   1   9        496.61        477.73        21.66 o
   6   1   9         12.52         10.53         2.20 o
   7   1   9         13.21         12.83         2.95 o
   8   1   9         29.94         25.54         5.81 o
   9   1   9        104.67        112.36        11.44 o
  10   1   9          0.02          2.60         3.85 o
  11   1   9          0.08          2.80         4.26 o
 -17   2   9          1.74         -3.30         8.80 o
 -16   2   9          1.47         -1.04         8.90 o
 -15   2   9          0.26          3.78         3.07 o
 -14   2   9         26.24         32.95         5.71 o
 -13   2   9         68.92         59.47         6.69 o
 -12   2   9        822.57        794.09        37.05 o
 -11   2   9        110.78        112.27         5.00 o
 -10   2   9         53.52         50.52         3.17 o
  -9   2   9        128.35        145.74         4.92 o
  -8   2   9         99.74        104.65         9.09 o
  -7   2   9          4.80          2.67         3.04 o
  -6   2   9         59.34         74.36        12.90 o
  -5   2   9         98.34         84.84         4.50 o
  -4   2   9        373.07        356.66        18.53 o
  -3   2   9        238.47        253.48         7.41 o
  -2   2   9        157.08        146.51         7.11 o
  -1   2   9        290.46        313.68        10.80 o
   0   2   9         47.36         52.66         3.44 o
   1   2   9         12.97         13.37         2.06 o
   2   2   9         32.71         30.45         2.66 o
   3   2   9          0.54          1.70         1.52 o
   4   2   9         23.42         15.46         2.68 o
   5   2   9         11.13          6.77         1.84 o
   6   2   9         63.13         65.00         8.04 o
   7   2   9         23.37         12.46         5.88 o
   8   2   9          1.81          0.87         4.12 o
   9   2   9          0.11         -5.54         6.52 o
  10   2   9          8.53         10.76         5.83 o
 -17   3   9          6.03         10.16        12.90 o
 -16   3   9         30.89         37.00        14.06 o
 -15   3   9         10.46         -4.04        10.67 o
 -14   3   9         58.72         57.55         6.17 o
 -13   3   9         97.60         74.11         7.74 o
 -12   3   9          1.45          3.67         2.62 o
 -11   3   9        241.59        243.28        11.19 o
 -10   3   9          2.80          0.42         2.31 o
  -9   3   9          4.29         22.37         5.37 o
  -8   3   9        135.25        113.03         6.93 o
  -7   3   9         36.69         35.00         3.60 o
  -6   3   9         82.62         69.65         4.27 o
  -5   3   9        336.25        363.86        27.47 o
  -4   3   9        151.28        132.56        12.21 o
  -3   3   9         19.93         15.86         3.35 o
  -2   3   9         18.23         13.24         8.45 o
  -1   3   9         67.28         74.88         7.09 o
   0   3   9       1204.95       1271.29        28.48 o
   1   3   9        896.16        857.03        35.63 o
   2   3   9        346.08        357.58        13.50 o
   3   3   9        320.64        343.05        27.90 o
   4   3   9       1132.29       1239.26        36.80 o
   5   3   9         48.19         50.18         5.35 o
   6   3   9          0.01         10.90         4.35 o
   7   3   9          2.68          0.61         3.31 o
   8   3   9         95.82        115.82        15.96 o
   9   3   9         53.46         52.53        11.98 o
  10   3   9          0.88         -6.69         6.69 o
 -16   4   9          0.01          3.46         7.69 o
 -15   4   9          5.25          3.73         7.15 o
 -14   4   9         13.68         13.53         4.21 o
 -13   4   9          1.16          1.34         5.49 o
 -12   4   9         45.05         50.30         8.81 o
 -11   4   9         59.24         51.34        12.42 o
 -10   4   9        158.62        143.53         9.48 o
  -9   4   9        455.84        441.74        15.60 o
  -8   4   9        263.14        235.02        10.64 o
  -7   4   9          0.07          0.95         2.21 o
  -6   4   9        147.12        128.14        14.08 o
  -5   4   9         22.47         41.69        12.86 o
  -4   4   9         90.56         92.19        15.79 o
  -3   4   9         43.86         31.43         5.55 o
  -2   4   9        123.61        127.69         7.66 o
  -1   4   9        850.51        883.69        44.28 o
   0   4   9        706.15        709.50        39.39 o
   1   4   9        136.26         98.08        35.88 o
   2   4   9          0.19         -0.28         3.25 o
   3   4   9        155.97        172.17        19.59 o
   4   4   9          5.59          6.76         2.95 o
   5   4   9          0.34          1.71         2.93 o
   6   4   9         33.52         40.46         7.57 o
   7   4   9         79.20         86.64         7.86 o
   8   4   9          6.44         16.52         8.08 o
   9   4   9          0.42          8.26         6.51 o
 -14   5   9         10.03         10.29         7.86 o
 -13   5   9          2.17          5.00         5.50 o
 -12   5   9         23.62          8.41         5.17 o
 -11   5   9         54.02         58.73        12.19 o
 -10   5   9         18.11         13.15         6.84 o
  -9   5   9          4.70          3.18         6.58 o
  -8   5   9          1.92         -6.02         6.81 o
  -7   5   9        129.70        136.62        13.55 o
  -6   5   9         32.43         39.15        13.06 o
  -5   5   9          1.24         -0.96         7.54 o
  -4   5   9         31.66         14.86         7.76 o
  -3   5   9         71.64         64.10         8.07 o
  -2   5   9         32.70         28.05         4.88 o
  -1   5   9         48.94         45.89        11.68 o
   0   5   9        204.76        220.66        24.03 o
   1   5   9         54.44         43.92        11.14 o
   2   5   9          0.97         -2.31         7.77 o
   3   5   9          5.31         -0.31         5.20 o
   4   5   9        156.49        187.16        22.39 o
   5   5   9          5.78          1.57         3.09 o
   6   5   9         23.58         28.15         6.15 o
   7   5   9          0.01         -1.96         3.99 o
   8   5   9         55.41         70.19        10.19 o
 -13   6   9          5.42          6.58         9.91 o
 -12   6   9          0.61          4.92         5.13 o
 -11   6   9         18.50         15.92         6.76 o
 -10   6   9         13.73         15.85         6.17 o
  -9   6   9         17.07         10.71         6.45 o
  -8   6   9         25.57         30.73         6.72 o
  -7   6   9        150.04        143.29        15.93 o
  -6   6   9        144.51        148.53        19.84 o
  -5   6   9        236.96        277.75        30.43 o
  -4   6   9          0.04        -10.08        10.08 o
  -3   6   9         14.99          7.04         9.92 o
  -2   6   9         26.48         52.71        13.32 o
  -1   6   9         14.06         17.42         7.61 o
   0   6   9          4.51         10.64         7.31 o
   1   6   9         74.05         77.48        15.79 o
   2   6   9         35.14         57.39        13.71 o
   3   6   9         14.34         38.75        12.85 o
   4   6   9          1.31          0.48         6.12 o
   5   6   9        107.61         90.15        28.03 o
   6   6   9         34.30         43.35        16.53 o
 -10   7   9          7.40         15.72         5.97 o
  -9   7   9         32.18         32.50         8.43 o
  -8   7   9         71.71         71.46        12.73 o
  -7   7   9          6.63         16.34         6.47 o
  -6   7   9         90.44         77.91        17.68 o
  -5   7   9          8.09         -8.96         8.96 o
  -4   7   9         31.41         33.57        12.78 o
  -3   7   9        153.62        168.11        25.35 o
  -2   7   9         31.74         41.54        13.05 o
  -1   7   9         41.60         51.45        14.66 o
   0   7   9        192.20        238.06        28.40 o
   1   7   9         69.39         59.02        14.95 o
   2   7   9          5.23         -6.04         7.60 o
   3   7   9          0.02          4.33         6.42 o
   4   7   9        112.50        166.58        24.24 o
  -6   8   9          5.85         -5.17         9.23 o
  -5   8   9          1.62         -5.32         8.83 o
  -4   8   9          0.47         -9.54         9.54 o
  -3   8   9        172.86        175.92        26.94 o
  -2   8   9         51.01         61.47        16.27 o
  -1   8   9         21.43         25.01        10.05 o
 -16   0  10          0.63         -3.76        10.99 o
 -14   0  10         28.65         21.84         5.70 o
 -12   0  10         60.25         75.40        12.03 o
 -10   0  10       3652.86       3673.21        77.16 o
  -8   0  10          0.70         -0.04         4.30 o
  -6   0  10       1107.77       1103.67        29.39 o
  -4   0  10         49.71         57.44         3.94 o
  -2   0  10       5656.33       5699.99        80.88 o
   0   0  10        324.54        362.35        34.51 o
   2   0  10        527.79        552.08        13.77 o
   4   0  10         52.11         50.20         6.40 o
   6   0  10        193.31        232.97        13.04 o
   8   0  10         83.83         90.32        14.22 o
  10   0  10         57.87         83.58        15.10 o
 -17   1  10          1.11         -7.68         7.68 o
 -16   1  10         16.27         21.46         4.52 o
 -15   1  10         12.80          6.28         2.97 o
 -14   1  10         95.66        100.84         9.25 o
 -13   1  10         29.27         21.24         5.01 o
 -12   1  10          3.39          3.49         5.87 o
 -11   1  10        810.86        769.74        38.66 o
 -10   1  10       1284.22       1223.11        47.79 o
  -9   1  10        342.68        358.28        25.42 o
  -8   1  10        927.89        902.35        35.47 o
  -7   1  10        104.35         95.79         7.74 o
  -6   1  10         77.42         73.25         6.40 o
  -5   1  10         30.97         44.80         9.48 o
  -4   1  10          1.49          2.97         2.59 o
  -3   1  10        112.35        111.07         3.88 o
  -2   1  10          5.06          4.47         1.25 o
  -1   1  10        293.12        337.37         7.97 o
   0   1  10         70.65         80.16         3.67 o
   1   1  10         18.32         14.94         2.02 o
   2   1  10        325.85        337.04         9.71 o
   3   1  10         74.06         68.91         4.25 o
   4   1  10         57.22         51.97         4.36 o
   5   1  10          8.12          5.99         2.81 o
   6   1  10          1.88          2.49         2.39 o
   7   1  10         16.09         11.67         5.35 o
   8   1  10          3.09         -1.36         3.85 o
   9   1  10          0.04         -1.90         3.66 o
  10   1  10          5.02         -1.44         4.64 o
 -17   2  10         21.46         29.09        11.31 o
 -16   2  10          7.16          8.41         4.46 o
 -15   2  10         17.73          8.70         9.31 o
 -14   2  10          6.20          2.35         9.86 o
 -13   2  10         27.90         18.37         3.24 o
 -12   2  10         43.84         48.54         4.24 o
 -11   2  10         99.71         88.32         4.91 o
 -10   2  10        262.42        241.67        12.50 o
  -9   2  10         20.33         23.90         2.25 o
  -8   2  10         80.04         75.25         7.85 o
  -7   2  10         27.27         11.54         3.63 o
  -6   2  10       1322.66       1215.84        66.38 o
  -5   2  10         27.22         34.38         3.00 o
  -4   2  10        134.37        132.21         7.25 o
  -3   2  10        241.90        247.14         7.32 o
  -2   2  10       1030.93       1075.81        15.31 o
  -1   2  10        104.09         99.46         6.58 o
   0   2  10         29.82         31.53         3.15 o
   1   2  10        116.28        121.93         4.67 o
   2   2  10        507.29        492.48        11.46 o
   3   2  10         67.56         65.61         5.54 o
   4   2  10         10.43          7.90         1.90 o
   5   2  10          4.22          2.46         3.01 o
   6   2  10         63.72         70.67        11.72 o
   7   2  10          8.20          7.66         5.60 o
   8   2  10          7.39         -1.02         5.43 o
   9   2  10          0.02          0.03         4.69 o
  10   2  10          0.03         -8.33         8.33 o
 -16   3  10          6.14         -8.38        12.36 o
 -15   3  10         23.59         27.33        14.83 o
 -14   3  10          5.96          2.05        12.20 o
 -13   3  10         67.28         55.07        11.80 o
 -12   3  10          0.14         -0.88         1.89 o
 -11   3  10         18.19         24.89         3.96 o
 -10   3  10          1.34         -0.35         2.32 o
  -9   3  10          1.22         -0.23         2.24 o
  -8   3  10         23.84         22.68         3.16 o
  -7   3  10        412.04        392.56        13.74 o
  -6   3  10        404.83        361.66        25.60 o
  -5   3  10          0.56          3.07         2.96 o
  -4   3  10          8.86          7.18         2.67 o
  -3   3  10        409.01        380.38        13.22 o
  -2   3  10        256.25        257.54        11.12 o
  -1   3  10        471.53        437.26        16.67 o
   0   3  10          0.02          3.48         6.08 o
   1   3  10        365.21        332.35        18.54 o
   2   3  10        415.01        419.36        11.73 o
   3   3  10         81.76         95.14         8.60 o
   4   3  10        145.09        156.06         8.36 o
   5   3  10         14.41         14.90         3.40 o
   6   3  10          3.84         12.72         4.73 o
   7   3  10        211.46        221.51        21.66 o
   8   3  10         11.98         20.29         7.56 o
   9   3  10         13.50         22.75         8.15 o
 -16   4  10          0.46          6.77         6.32 o
 -15   4  10          2.50         10.75         6.87 o
 -14   4  10         75.85         85.13        14.85 o
 -13   4  10          0.82         11.03         5.77 o
 -12   4  10         88.92         83.35        11.03 o
 -11   4  10        126.26        131.45        13.15 o
 -10   4  10        344.16        394.06        22.43 o
  -9   4  10          3.82          4.31         2.69 o
  -8   4  10         10.93          6.01         2.08 o
  -7   4  10        242.08        212.64        16.12 o
  -6   4  10        411.68        481.07        17.97 o
  -5   4  10          6.62          3.70         7.29 o
  -4   4  10         34.63         31.50         9.86 o
  -3   4  10         13.53          8.98         3.07 o
  -2   4  10       1049.53       1235.96        64.23 o
  -1   4  10         57.03         46.33         7.94 o
   0   4  10         65.27         67.25        13.15 o
   1   4  10         14.25         20.96         8.54 o
   2   4  10        160.53        164.11        19.91 o
   3   4  10          0.54         -3.12         3.12 o
   4   4  10          6.44          6.43         3.90 o
   5   4  10         64.74         54.43         6.93 o
   6   4  10        267.68        251.51        23.69 o
   7   4  10         82.13        113.72        12.38 o
   8   4  10         19.67         18.56         9.07 o
 -14   5  10          2.19         -5.15         6.44 o
 -13   5  10          1.96          2.80         5.79 o
 -12   5  10          9.06         20.85         8.87 o
 -11   5  10         30.12         52.14        11.22 o
 -10   5  10        163.41        172.78        19.18 o
  -9   5  10         15.51         17.86         6.21 o
  -8   5  10         16.04         23.01        14.39 o
  -7   5  10        214.49        230.91        17.21 o
  -6   5  10         79.03         68.76        15.97 o
  -5   5  10         89.53         93.24        17.76 o
  -4   5  10         60.19         56.11        13.86 o
  -3   5  10        530.84        530.18        38.91 o
  -2   5  10        172.53        154.71        10.28 o
  -1   5  10         43.78         47.67        11.98 o
   0   5  10         17.43          8.72         6.03 o
   1   5  10         34.16         16.51         8.62 o
   2   5  10         72.62         87.74        15.86 o
   3   5  10         63.07         71.23        14.13 o
   4   5  10          0.57         -3.57         3.57 o
   5   5  10          3.45          3.81         3.64 o
   6   5  10        155.58        160.10        21.79 o
   7   5  10          4.84          8.64         6.99 o
 -13   6  10          0.26         -6.38         6.38 o
 -12   6  10          3.92         -4.67         5.63 o
 -11   6  10         81.27         74.59        11.60 o
 -10   6  10          0.18         -8.15         8.15 o
  -9   6  10          5.41          9.66         4.96 o
  -8   6  10         22.11         19.43         7.01 o
  -7   6  10        162.79        170.28        17.35 o
  -6   6  10          2.30         -4.53         4.53 o
  -5   6  10          1.08          3.81         4.54 o
  -4   6  10          4.87        -10.07        10.36 o
  -3   6  10        106.01        103.64        18.95 o
  -2   6  10         10.13          1.86         6.03 o
  -1   6  10         55.77         73.84        15.98 o
   0   6  10          7.26          3.81         4.80 o
   1   6  10         50.49         50.11        12.88 o
   2   6  10         17.46         19.87         9.21 o
   3   6  10         33.59         60.12        14.85 o
   4   6  10          7.88         14.88         8.10 o
   5   6  10          2.95         -0.13         6.68 o
 -10   7  10         49.66         55.83        12.44 o
  -9   7  10          0.59          7.28         5.25 o
  -8   7  10          3.99         19.94         7.74 o
  -7   7  10         19.59         17.17        11.04 o
  -6   7  10         83.63         90.61        19.69 o
  -5   7  10          7.43         11.12         9.47 o
  -4   7  10         13.00          1.09         8.71 o
  -3   7  10        421.11        457.60        41.09 o
  -2   7  10         23.42         42.41        13.08 o
  -1   7  10          6.51          4.77         7.92 o
   0   7  10         59.70         72.44        17.19 o
   1   7  10          2.32          0.49         6.11 o
   2   7  10          0.03        -10.87        10.87 o
 -17   0  11        149.10        258.93        37.84 o
 -15   0  11         19.72          8.84         5.39 o
 -13   0  11        144.41        181.05        19.42 o
 -11   0  11        456.93        429.87        28.35 o
  -9   0  11        797.93        876.28        39.27 o
  -7   0  11       1347.45       1398.24        35.89 o
  -5   0  11        383.32        390.23        22.54 o
  -3   0  11        623.61        634.97        14.96 o
  -1   0  11        648.34        631.70        34.20 o
   1   0  11        334.93        353.97        16.47 o
   3   0  11        235.78        231.95        13.13 o
   5   0  11          2.80          1.37         3.19 o
   7   0  11          1.99          4.83         4.75 o
   9   0  11          5.54          3.42         6.06 o
 -17   1  11          1.92         -7.92         7.92 o
 -16   1  11         35.03         40.47         6.33 o
 -15   1  11         48.50         51.83         7.41 o
 -14   1  11          1.85         -1.99         3.06 o
 -13   1  11        269.05        277.29        15.24 o
 -12   1  11         51.82         45.22        10.88 o
 -11   1  11        176.13        152.94        18.39 o
 -10   1  11        274.21        248.46        22.24 o
  -9   1  11         26.81         20.78         7.90 o
  -8   1  11        105.10        119.31         9.39 o
  -7   1  11          0.82          2.85         3.08 o
  -6   1  11         51.40         47.15         5.36 o
  -5   1  11        226.01        196.58         5.31 o
  -4   1  11         41.31         35.83         2.42 o
  -3   1  11         13.08          7.96         1.31 o
  -2   1  11          0.53         -1.64         1.64 o
  -1   1  11        261.67        262.24         7.44 o
   0   1  11         38.03         40.90         3.04 o
   1   1  11        229.72        231.89         8.16 o
   2   1  11         18.75         23.63         3.03 o
   3   1  11         30.25         33.18         3.30 o
   4   1  11          0.06          2.32         2.39 o
   5   1  11         12.10          6.56         2.21 o
   6   1  11         49.08         42.34         5.21 o
   7   1  11         19.57         14.49         4.74 o
   8   1  11         11.21         19.19         5.53 o
   9   1  11          4.95         14.23         9.43 o
 -17   2  11          3.40         11.36        10.27 o
 -16   2  11          0.39          1.44         8.40 o
 -15   2  11         31.43         17.60        11.70 o
 -14   2  11         31.42         29.11         7.91 o
 -13   2  11         25.28         31.26         8.02 o
 -12   2  11        388.16        375.09        23.79 o
 -11   2  11         65.56         44.20         4.18 o
 -10   2  11        157.79        150.98         6.73 o
  -9   2  11         85.14         98.06         5.45 o
  -8   2  11          0.61          1.15         3.49 o
  -7   2  11         12.64         11.10         3.73 o
  -6   2  11         30.35         31.18         6.52 o
  -5   2  11        224.42        233.68         5.70 o
  -4   2  11        181.84        161.97         4.61 o
  -3   2  11         19.31         16.28         2.23 o
  -2   2  11        113.34        103.64         4.81 o
  -1   2  11        369.94        342.81        19.46 o
   0   2  11          0.10          0.76         1.69 o
   1   2  11          0.34          1.75         1.60 o
   2   2  11          5.78          5.70         1.85 o
   3   2  11         18.20         20.44         3.37 o
   4   2  11         13.81          8.74         3.43 o
   5   2  11          9.75          4.12         3.02 o
   6   2  11          3.47         -2.18         4.41 o
   7   2  11         30.67         22.08         7.87 o
   8   2  11          3.51         -6.54         6.54 o
   9   2  11          2.50         -5.74         5.74 o
 -16   3  11          0.98        -15.79        15.79 o
 -15   3  11         20.31         19.16        14.19 o
 -14   3  11          3.14          6.22        11.39 o
 -13   3  11         49.34         37.91         8.14 o
 -12   3  11        246.37        217.03        20.44 o
 -11   3  11         32.48         20.53         3.02 o
 -10   3  11          0.20          1.81         1.85 o
  -9   3  11          9.45         11.32         2.49 o
  -8   3  11        242.72        225.58        11.78 o
  -7   3  11         31.65         32.49         4.79 o
  -6   3  11         18.84         16.08         2.95 o
  -5   3  11         14.99         14.15         5.07 o
  -4   3  11        287.63        290.93        11.32 o
  -3   3  11        258.37        241.20        10.61 o
  -2   3  11        494.43        530.34        19.03 o
  -1   3  11        306.33        323.47        12.91 o
   0   3  11         76.41         81.59         8.28 o
   1   3  11        174.46        171.19         7.55 o
   2   3  11          0.04          3.23         2.83 o
   3   3  11          0.63          0.00         2.76 o
   4   3  11        172.06        197.44         9.11 o
   5   3  11         62.98         59.71         8.61 o
   6   3  11          6.70          6.78         4.11 o
   7   3  11          2.32         -1.71         5.75 o
   8   3  11          2.72          4.03         4.88 o
 -15   4  11          0.21          7.97         8.02 o
 -14   4  11         18.85         26.53         8.00 o
 -13   4  11         94.26         89.95        12.54 o
 -12   4  11          0.16          3.66         4.60 o
 -11   4  11        100.66         83.31        10.88 o
 -10   4  11          1.18          2.25         4.22 o
  -9   4  11         51.96         38.21         7.61 o
  -8   4  11         13.25          5.25         9.12 o
  -7   4  11          0.00          3.83         3.58 o
  -6   4  11          6.79         10.74         4.20 o
  -5   4  11        170.72        190.03        11.18 o
  -4   4  11        177.56        164.47        11.12 o
  -3   4  11        187.59        174.39        11.17 o
  -2   4  11         16.42          9.53         3.43 o
  -1   4  11        221.66        216.82        15.67 o
   0   4  11        282.17        314.44        27.84 o
   1   4  11         13.29          3.34         4.56 o
   2   4  11         12.17          4.91         4.82 o
   3   4  11        149.13        170.71        15.32 o
   4   4  11          3.19          5.54         6.15 o
   5   4  11         10.49         13.99         5.60 o
   6   4  11         40.57         38.83         7.28 o
   7   4  11          5.17          5.35         5.46 o
 -14   5  11          0.00          7.38         7.00 o
 -13   5  11          0.33         -6.69         7.69 o
 -12   5  11         16.85         24.68         8.54 o
 -11   5  11         14.53          9.96         6.30 o
 -10   5  11         16.44         -0.61         7.72 o
  -9   5  11          7.59         24.80        26.88 o
  -8   5  11        147.58        178.97        15.46 o
  -7   5  11          4.77          3.40         9.80 o
  -6   5  11          0.80        -11.03        11.03 o
  -5   5  11         13.67         12.69         9.06 o
  -4   5  11        144.67        147.23        21.73 o
  -3   5  11          4.85         12.05         6.68 o
  -2   5  11          9.92         16.22         9.90 o
  -1   5  11         27.96         37.34        11.25 o
   0   5  11        158.41        181.27        22.97 o
   1   5  11         29.63         42.51        10.84 o
   2   5  11         14.04         12.94         6.82 o
   3   5  11          0.29         -2.71         6.42 o
   4   5  11         73.85         93.98        16.34 o
   5   5  11          4.10          3.09         5.94 o
   6   5  11          0.20          5.44         7.29 o
 -12   6  11          2.43         -6.18         7.85 o
 -11   6  11          0.30          2.39         7.57 o
 -10   6  11         20.37         29.32         7.57 o
  -9   6  11          1.05          6.71        17.05 o
  -8   6  11          2.61          1.79         5.66 o
  -7   6  11          1.98          7.95         5.29 o
  -6   6  11          3.57          0.15         4.35 o
  -5   6  11         11.45         13.19         8.25 o
  -4   6  11          1.22         -8.41         9.61 o
  -3   6  11         76.93         89.68        18.10 o
  -2   6  11          0.62          9.84         7.37 o
  -1   6  11          2.14          8.25         7.08 o
   0   6  11          6.32          3.22         5.07 o
   1   6  11         13.34         14.84         8.19 o
   2   6  11          3.59         -1.73         5.54 o
   3   6  11        133.17        172.60        24.15 o
   4   6  11          9.93         -3.47         6.32 o
  -9   7  11         13.76         17.55         6.90 o
  -8   7  11         49.44         43.42         9.96 o
  -7   7  11         39.25         29.42        11.07 o
  -6   7  11         58.07         43.69        14.28 o
  -5   7  11          5.69         -6.31         8.48 o
  -4   7  11        353.96        466.48        42.67 o
  -3   7  11          1.00         -5.90         7.05 o
  -2   7  11          8.95         20.30        11.09 o
  -1   7  11          5.57          8.21         8.04 o
   0   7  11        130.53        172.19        25.51 o
   1   7  11         17.81         19.76         8.62 o
 -16   0  12         87.67         76.50        12.29 o
 -14   0  12        311.14        375.78        29.62 o
 -12   0  12        113.46         96.10        14.83 o
 -10   0  12        535.59        605.37        34.75 o
  -8   0  12         72.21         74.29         7.78 o
  -6   0  12        540.75        601.15        30.34 o
  -4   0  12         10.13         10.97         3.26 o
  -2   0  12         44.12         39.34         4.10 o
   0   0  12        127.49        152.41         7.31 o
   2   0  12        285.07        307.34        12.44 o
   4   0  12          0.49          0.61         3.12 o
   6   0  12        241.28        255.49        23.00 o
   8   0  12          0.06         -5.76         6.35 o
 -17   1  12         19.45         30.25        10.54 o
 -16   1  12          1.98          3.71         4.78 o
 -15   1  12         14.49         17.84         5.13 o
 -14   1  12          3.73          7.71         9.03 o
 -13   1  12         53.43         51.76         8.48 o
 -12   1  12          1.71         -2.20         5.58 o
 -11   1  12        181.32        180.34        20.45 o
 -10   1  12        800.09        818.28        42.35 o
  -9   1  12          9.25         16.46         7.73 o
  -8   1  12        192.94        205.46        12.00 o
  -7   1  12         16.43         11.94         3.43 o
  -6   1  12          3.98          6.49         2.68 o
  -5   1  12          6.22          8.17         1.76 o
  -4   1  12        209.46        205.07         6.50 o
  -3   1  12        204.17        210.25         7.31 o
  -2   1  12        251.89        249.87         8.35 o
  -1   1  12          0.68          1.99         1.69 o
   0   1  12          0.94          4.73         1.42 o
   1   1  12          9.00          7.42         2.06 o
   2   1  12         14.29          9.90         2.11 o
   3   1  12         14.55         13.48         3.48 o
   4   1  12          2.78          1.30         1.94 o
   5   1  12          0.23          1.72         2.31 o
   6   1  12         24.99         21.58         5.15 o
   7   1  12          0.11          3.14         4.25 o
   8   1  12          3.33          3.81         4.46 o
 -17   2  12          6.60          9.25         8.71 o
 -16   2  12          0.06         -4.29         4.30 o
 -15   2  12         30.09         29.98         7.98 o
 -14   2  12        101.67        139.59        16.57 o
 -13   2  12          2.85         11.92        11.06 o
 -12   2  12          0.34          9.22        12.86 o
 -11   2  12          1.74          2.97        11.21 o
 -10   2  12        174.65        150.40        18.83 o
  -9   2  12          0.42          1.62         2.44 o
  -8   2  12         73.08         74.63         7.67 o
  -7   2  12         25.15         18.85         4.55 o
  -6   2  12        291.06        315.58        11.57 o
  -5   2  12          0.01          1.35         1.30 o
  -4   2  12          2.10          2.94         1.05 o
  -3   2  12          8.69          4.02         1.47 o
  -2   2  12        120.57        120.53         8.62 o
  -1   2  12         17.99         14.52         2.10 o
   0   2  12         30.18         28.88         3.94 o
   1   2  12        364.47        393.28        11.03 o
   2   2  12        484.67        537.67        15.65 o
   3   2  12         57.13         49.01         6.08 o
   4   2  12         14.92         13.20         4.08 o
   5   2  12         46.49         52.05        10.97 o
   6   2  12         56.49         52.65        11.16 o
   7   2  12          1.50         -7.64         7.64 o
   8   2  12          4.87          3.30         5.87 o
 -16   3  12         17.75         36.85        17.15 o
 -15   3  12          0.01         -2.58        11.38 o
 -14   3  12          0.13         -2.94        11.57 o
 -13   3  12          0.26         -4.31         9.80 o
 -12   3  12          4.62          8.50         4.70 o
 -11   3  12        115.66        127.65        10.70 o
 -10   3  12          5.36         11.86         4.26 o
  -9   3  12          8.09         14.18         4.16 o
  -8   3  12        448.80        392.93        23.44 o
  -7   3  12        236.22        208.85         9.22 o
  -6   3  12          0.01         -0.40         2.58 o
  -5   3  12         10.74          7.96         4.25 o
  -4   3  12         97.17         89.82         6.88 o
  -3   3  12          2.97          2.63         4.08 o
  -2   3  12         64.81         56.34         5.53 o
  -1   3  12        123.83        123.98        12.59 o
   0   3  12         96.67         95.68         8.98 o
   1   3  12        258.33        238.40        36.62 o
   2   3  12        132.65        143.15        11.71 o
   3   3  12          7.37          4.23         6.72 o
   4   3  12          0.03          5.50         7.09 o
   5   3  12          8.95         10.26         4.07 o
   6   3  12         10.72          5.39        11.53 o
   7   3  12         18.81         17.36         7.59 o
 -15   4  12         33.19         37.35        11.78 o
 -14   4  12         13.52         21.32        21.11 o
 -13   4  12         37.96         25.99        21.19 o
 -12   4  12         17.49          9.97         5.93 o
 -11   4  12         28.23         28.26         9.86 o
 -10   4  12        387.71        400.72        21.76 o
  -9   4  12          0.02         -4.79         4.79 o
  -8   4  12         34.92         54.34         7.60 o
  -7   4  12         36.50         39.00         8.35 o
  -6   4  12         19.71         24.01         3.31 o
  -5   4  12          7.82          3.67         3.10 o
  -4   4  12         12.66          6.39         3.46 o
  -3   4  12         42.28         45.10         7.23 o
  -2   4  12        114.82        146.45        10.99 o
  -1   4  12         89.30         69.03         6.99 o
   0   4  12          0.86         18.29         8.16 o
   1   4  12        143.03        144.46        19.59 o
   2   4  12         14.82         14.81         6.65 o
   3   4  12          0.78         -5.62         6.77 o
   4   4  12         39.59         55.88        16.60 o
   5   4  12        151.19        159.98        14.35 o
   6   4  12          0.17          7.40         5.76 o
 -14   5  12          6.71         -1.12         6.41 o
 -13   5  12          2.56          0.76         5.71 o
 -12   5  12          5.79          6.24         6.03 o
 -11   5  12          1.16         10.40         6.17 o
 -10   5  12         11.01         -3.17         5.25 o
  -9   5  12         15.23          3.79         5.21 o
  -8   5  12          6.49          7.01         4.16 o
  -7   5  12         39.54         32.51         5.97 o
  -6   5  12        120.63        122.63        10.07 o
  -5   5  12         20.81         20.64         6.94 o
  -4   5  12         49.54         24.32         8.07 o
  -3   5  12         23.00         26.20        10.88 o
  -2   5  12         77.35         72.86        15.25 o
  -1   5  12         73.98         85.95        16.60 o
   0   5  12         51.05         53.98        12.60 o
   1   5  12         19.57         28.33         9.11 o
   2   5  12         72.03         74.17        15.77 o
   3   5  12         42.89         41.81        11.51 o
   4   5  12          3.05          5.10         4.66 o
   5   5  12         38.19         36.14        12.10 o
 -12   6  12         13.00         23.26        10.34 o
 -11   6  12         20.61         16.61        20.44 o
 -10   6  12         18.28         15.11        20.59 o
  -9   6  12         10.27         11.93         6.56 o
  -8   6  12         71.16         72.10        11.19 o
  -7   6  12         54.14         77.37        11.09 o
  -6   6  12        106.26        116.52        21.05 o
  -5   6  12          2.78         -5.05         9.41 o
  -4   6  12         70.46         87.40        18.84 o
  -3   6  12         57.78         78.16        17.50 o
  -2   6  12         22.65         36.92        12.81 o
  -1   6  12          8.56         15.85         8.53 o
   0   6  12         16.77         31.14        11.02 o
   1   6  12         98.41        136.06        21.08 o
   2   6  12         13.31         11.09         9.42 o
   3   6  12          8.67          2.74         7.25 o
  -8   7  12          9.22          2.38         5.38 o
  -7   7  12         40.91         37.31         8.94 o
  -6   7  12         44.91         31.29        11.12 o
  -5   7  12         19.52         20.66        11.87 o
  -4   7  12         83.10        110.06        22.10 o
  -3   7  12          8.23          3.86         7.81 o
  -2   7  12         83.63         78.08        18.03 o
  -1   7  12        110.86        162.55        25.43 o
 -17   0  13         90.83         80.35        13.07 o
 -15   0  13         37.15         32.82        10.07 o
 -13   0  13          1.84          8.52         6.30 o
 -11   0  13         43.97         38.08        10.50 o
  -9   0  13       2480.44       2466.05        71.65 o
  -7   0  13        579.27        559.76        22.75 o
  -5   0  13         58.54         51.01         6.62 o
  -3   0  13         13.30          8.50         3.06 o
  -1   0  13         10.27          4.95         2.21 o
   1   0  13         68.48         63.72         8.55 o
   3   0  13        166.88        183.96        12.82 o
   5   0  13         28.06         34.06         6.50 o
   7   0  13          0.13         -1.47         4.87 o
 -17   1  13          1.12          1.90         3.63 o
 -16   1  13          0.00         -2.47         4.72 o
 -15   1  13          3.18          9.20         4.02 o
 -14   1  13          0.21         -4.58         4.58 o
 -13   1  13          9.87         10.75         4.88 o
 -12   1  13         78.98         71.83        14.09 o
 -11   1  13         57.02         60.28        13.17 o
 -10   1  13         31.48         55.44        12.57 o
  -9   1  13        995.51       1072.03        49.73 o
  -8   1  13         92.16        103.16         9.01 o
  -7   1  13          2.54         10.75         3.00 o
  -6   1  13          0.67          1.58         1.66 o
  -5   1  13        395.18        392.10         9.35 o
  -4   1  13          0.05          2.68         1.74 o
  -3   1  13          0.36         -1.69         1.69 o
  -2   1  13         11.77          8.86         3.11 o
  -1   1  13        751.72        811.00        26.62 o
   0   1  13         74.02         71.71         5.83 o
   1   1  13         63.76         56.04         7.18 o
   2   1  13          0.09          1.43         2.94 o
   3   1  13         38.94         36.56         3.81 o
   4   1  13          4.14          4.36         2.71 o
   5   1  13         32.11         32.27         4.43 o
   6   1  13          5.71          6.57         4.80 o
   7   1  13          1.63         11.95         4.59 o
 -16   2  13          1.57         -3.43         3.93 o
 -15   2  13          4.89         15.55        17.72 o
 -14   2  13          0.30          3.58         5.50 o
 -13   2  13         22.36         28.30         8.36 o
 -12   2  13         53.80         53.25        21.96 o
 -11   2  13         12.76         12.47         8.82 o
 -10   2  13          0.88         -5.75         7.30 o
  -9   2  13          8.69          8.50         4.73 o
  -8   2  13         15.32         16.71        15.94 o
  -7   2  13        102.07         81.37         5.63 o
  -6   2  13        245.79        226.36         7.86 o
  -5   2  13        367.62        372.02         8.89 o
  -4   2  13         47.39         39.22         3.37 o
  -3   2  13          8.82          7.71         1.71 o
  -2   2  13         31.31         29.26         4.14 o
  -1   2  13        451.67        463.68        15.87 o
   0   2  13         27.70         23.64         3.77 o
   1   2  13          8.25          9.29         3.55 o
   2   2  13         11.00         13.63         3.77 o
   3   2  13        189.41        198.63        11.88 o
   4   2  13         93.81         91.40        10.02 o
   5   2  13         36.50         35.01         6.93 o
   6   2  13          2.25          0.94         5.84 o
   7   2  13         21.23         18.86         8.01 o
 -16   3  13          0.00        -14.14        14.14 o
 -15   3  13          8.23          5.89        10.04 o
 -14   3  13          0.89        -11.49        11.49 o
 -13   3  13         13.15         16.88        13.37 o
 -12   3  13         19.71         11.51         4.41 o
 -11   3  13         39.25         34.76         6.15 o
 -10   3  13        186.50        166.86        11.81 o
  -9   3  13        148.95        159.45        10.98 o
  -8   3  13         31.00         26.07         3.28 o
  -7   3  13          6.45          4.53         3.66 o
  -6   3  13          0.36         -1.80         1.80 o
  -5   3  13        321.62        327.37        11.71 o
  -4   3  13         12.32          8.84         4.99 o
  -3   3  13          0.09         -1.24         1.80 o
  -2   3  13         37.68         33.07         6.68 o
  -1   3  13        181.95        173.88        19.37 o
   0   3  13         20.97         25.85         8.97 o
   1   3  13          2.09         -2.41         3.05 o
   2   3  13          0.00         -3.42         3.42 o
   3   3  13         27.23         16.65         5.10 o
   4   3  13         13.47         17.78         5.30 o
   5   3  13          2.44         -2.23         3.86 o
   6   3  13          4.24          3.14         3.33 o
 -15   4  13          0.05          8.69         6.67 o
 -14   4  13         32.01         30.54         8.94 o
 -13   4  13          7.06         17.41         6.23 o
 -12   4  13          2.02          4.15         5.12 o
 -11   4  13         11.21          5.99         8.92 o
 -10   4  13         67.34         67.10         9.53 o
  -9   4  13         47.93         60.32         8.80 o
  -8   4  13         43.09         43.23         6.18 o
  -7   4  13         30.40         30.92         5.41 o
  -6   4  13        141.72        144.83         9.99 o
  -5   4  13        137.14        171.27        16.70 o
  -4   4  13         20.56         11.09         4.02 o
  -3   4  13         19.22         17.31         9.40 o
  -2   4  13        202.82        200.12        12.95 o
  -1   4  13         50.69         43.34        11.38 o
   0   4  13          7.88          7.54         5.98 o
   1   4  13         13.82         14.06         7.30 o
   2   4  13         22.86         14.50         7.01 o
   3   4  13         30.65         28.57         6.38 o
   4   4  13          0.02          0.51         8.12 o
   5   4  13          8.27          7.15         5.89 o
 -13   5  13         21.71          9.94         8.57 o
 -12   5  13          3.33          2.44         6.56 o
 -11   5  13          6.85          2.56         5.22 o
 -10   5  13          2.17         -4.95         5.26 o
  -9   5  13          6.21          3.58         4.99 o
  -8   5  13         29.10         38.31         6.46 o
  -7   5  13         22.45         15.75         4.61 o
  -6   5  13         17.82         22.26         5.24 o
  -5   5  13          1.22         -3.63         4.24 o
  -4   5  13         45.96         50.90        14.33 o
  -3   5  13          3.69          3.18         6.30 o
  -2   5  13          5.90         10.95         8.60 o
  -1   5  13          0.34          7.97         4.90 o
   0   5  13         79.49         88.01        17.38 o
   1   5  13          6.77         -1.96         5.33 o
   2   5  13          3.06         -4.01         6.82 o
   3   5  13          0.58         -8.34         8.34 o
 -11   6  13          4.75         11.36        22.25 o
 -10   6  13         19.55         24.85         8.67 o
  -9   6  13        108.26        121.53        14.45 o
  -8   6  13          7.52         28.35         8.23 o
  -7   6  13          0.41         -5.53         5.53 o
  -6   6  13         30.47         26.89         7.59 o
  -5   6  13         32.78         22.26        11.03 o
  -4   6  13         11.43         21.81        11.85 o
  -3   6  13          0.09         -0.69         6.10 o
  -2   6  13         68.72         69.96        16.44 o
  -1   6  13         60.03         73.92        16.84 o
   0   6  13          6.78         10.55         6.86 o
   1   6  13         45.69         50.29        14.09 o
 -16   0  14          2.17         -2.97         6.42 o
 -14   0  14         84.95         62.52        14.05 o
 -12   0  14        120.46        101.21        16.58 o
 -10   0  14         57.58         58.06        11.96 o
  -8   0  14        190.60        238.38        15.84 o
  -6   0  14         17.94          1.94         3.41 o
  -4   0  14         14.26          1.66         3.29 o
  -2   0  14         13.76         18.60         3.31 o
   0   0  14          0.18          5.18         2.67 o
   2   0  14         85.76         87.30         9.16 o
   4   0  14          5.69         -1.69         3.38 o
   6   0  14         12.78         22.53         8.55 o
 -16   1  14         82.62        120.44        12.66 o
 -15   1  14         27.86         31.83         6.57 o
 -14   1  14         11.04         13.73         5.53 o
 -13   1  14          0.22          7.68         4.97 o
 -12   1  14        132.32        130.46        19.37 o
 -11   1  14         13.68         14.64         8.62 o
 -10   1  14         29.12         26.53        10.08 o
  -9   1  14        141.32        159.88        21.05 o
  -8   1  14        133.15        162.28         8.38 o
  -7   1  14        222.17        236.97        11.81 o
  -6   1  14        233.63        213.26        17.98 o
  -5   1  14         45.31         38.90         4.12 o
  -4   1  14        174.70        177.62         7.60 o
  -3   1  14         11.26          8.56         2.93 o
  -2   1  14         41.65         35.02         4.36 o
  -1   1  14          0.00         -0.60         2.19 o
   0   1  14         69.63         67.09         6.14 o
   1   1  14          7.83          6.79         2.69 o
   2   1  14          2.77          5.58         2.39 o
   3   1  14         22.97         27.53         3.83 o
   4   1  14         21.49         20.99         4.05 o
   5   1  14          3.54          3.74         4.76 o
   6   1  14          9.04          6.67         8.52 o
 -16   2  14          9.74         21.88         6.66 o
 -15   2  14          1.01          2.53         6.62 o
 -14   2  14          3.54          6.15        20.68 o
 -13   2  14          7.96         14.78        11.19 o
 -12   2  14          2.85         -9.02         9.12 o
 -11   2  14        178.33        180.11        23.58 o
 -10   2  14         25.49         19.99         8.76 o
  -9   2  14         91.28         97.45        21.33 o
  -8   2  14         37.28         44.60         7.38 o
  -7   2  14          7.81          3.74         2.12 o
  -6   2  14        239.30        255.19        11.37 o
  -5   2  14         39.40         39.82         2.68 o
  -4   2  14          0.29         -1.54         1.89 o
  -3   2  14        107.78        104.24         7.41 o
  -2   2  14         96.58         98.42         7.51 o
  -1   2  14          9.38         11.71         3.25 o
   0   2  14         97.01         93.71         7.87 o
   1   2  14          0.98         -0.29         2.85 o
   2   2  14        150.45        164.26        10.87 o
   3   2  14          2.01          8.31         4.50 o
   4   2  14          6.66         -0.19         3.69 o
   5   2  14          7.35         27.67         8.68 o
 -15   3  14          7.34         -9.01        10.78 o
 -14   3  14          0.13          3.45        11.98 o
 -13   3  14         17.80         12.20         7.49 o
 -12   3  14          8.45          5.11         6.33 o
 -11   3  14         42.87         32.34         6.87 o
 -10   3  14        151.23        147.02        11.11 o
  -9   3  14          0.73          3.01         3.67 o
  -8   3  14         10.41          5.03         5.16 o
  -7   3  14          4.68          4.99         3.29 o
  -6   3  14         18.89         11.46         3.75 o
  -5   3  14          7.35         -1.57         6.44 o
  -4   3  14         26.51         37.08         8.27 o
  -3   3  14          5.97          1.58         4.64 o
  -2   3  14          5.84          2.14         3.97 o
  -1   3  14        100.73         89.23        11.36 o
   0   3  14         61.61         54.99         9.56 o
   1   3  14        105.70         99.74        15.84 o
   2   3  14         18.58          8.28         8.92 o
   3   3  14          1.11          1.41         3.21 o
   4   3  14          9.54          0.75         3.64 o
   5   3  14          6.42          3.08         5.08 o
 -14   4  14          1.42         18.36         7.81 o
 -13   4  14          8.78          1.37         9.16 o
 -12   4  14          0.05          0.50         5.89 o
 -11   4  14        206.43        243.76        17.84 o
 -10   4  14          0.61          6.32         4.62 o
  -9   4  14         26.16         28.39         5.91 o
  -8   4  14          2.71          2.19         3.40 o
  -7   4  14        102.28        109.78         9.20 o
  -6   4  14         17.19         17.42         3.90 o
  -5   4  14          0.50         -0.17         2.98 o
  -4   4  14          3.25         -2.64         3.00 o
  -3   4  14         35.76         34.26         5.35 o
  -2   4  14         75.29         58.18        13.29 o
  -1   4  14         14.49         16.07         8.55 o
   0   4  14         27.34         23.65         8.53 o
   1   4  14         89.28         99.36        17.95 o
   2   4  14         23.01         28.56         6.05 o
   3   4  14          9.09          9.73         5.02 o
   4   4  14          0.10          4.70         3.29 o
 -12   5  14         24.66         20.90         7.14 o
 -11   5  14          1.74          0.44         4.65 o
 -10   5  14          9.98          6.01         5.71 o
  -9   5  14         25.10         20.66         5.61 o
  -8   5  14          0.29         -1.60         4.12 o
  -7   5  14          6.57          3.05         3.37 o
  -6   5  14          4.69         -0.57         3.80 o
  -5   5  14          5.44          8.66         4.51 o
  -4   5  14          8.46          9.34        13.02 o
  -3   5  14          4.66          4.73         6.79 o
  -2   5  14        123.56        123.70        20.63 o
  -1   5  14          0.01          0.94         7.63 o
   0   5  14          0.57         -7.28         7.28 o
   1   5  14         33.28         34.82        10.93 o
   2   5  14         24.34         24.01         9.96 o
  -9   6  14          1.87         11.49         5.93 o
  -8   6  14          1.02         -5.70         5.70 o
  -7   6  14         62.60         55.39         9.87 o
  -6   6  14         40.20         47.90         9.07 o
  -5   6  14         38.35         40.17        13.74 o
  -4   6  14         35.08         35.96        12.94 o
  -3   6  14        135.62        189.66        26.84 o
  -2   6  14         16.96         18.76         8.10 o
  -1   6  14          6.66          5.67         5.54 o
 -15   0  15         18.89          7.69         5.68 o
 -13   0  15         49.30         56.39        12.99 o
 -11   0  15         48.92         45.11        11.32 o
  -9   0  15        449.69        491.86        23.71 o
  -7   0  15          6.19         -0.81         3.54 o
  -5   0  15         19.50         29.83         5.79 o
  -3   0  15         11.64          6.24         2.73 o
  -1   0  15        170.02        188.49        12.24 o
   1   0  15          0.06         -2.80         3.08 o
   3   0  15         14.77         15.50         4.38 o
   5   0  15          4.84         16.37         7.01 o
 -16   1  15          7.77          4.83         3.81 o
 -15   1  15          8.39         12.02         6.60 o
 -14   1  15         35.54         34.21         7.75 o
 -13   1  15        188.97        222.45        18.45 o
 -12   1  15          0.00         11.06         6.02 o
 -11   1  15          1.55          7.52         6.81 o
 -10   1  15          0.62          8.47         7.48 o
  -9   1  15        169.24        210.59        12.66 o
  -8   1  15          2.92          4.37         2.83 o
  -7   1  15          0.00         -3.98         4.03 o
  -6   1  15        104.39         83.62        14.97 o
  -5   1  15         78.37         84.47         4.88 o
  -4   1  15         11.89         15.96         2.47 o
  -3   1  15         15.21         24.23         3.22 o
  -2   1  15         27.03         26.20         3.26 o
  -1   1  15          8.66          9.67         2.41 o
   0   1  15         10.04          8.05         3.31 o
   1   1  15         25.35         26.66         3.97 o
   2   1  15         42.81         46.12         4.62 o
   3   1  15        151.56        163.77         8.61 o
   4   1  15         15.41         16.80         5.53 o
   5   1  15          5.42          5.07         4.65 o
 -15   2  15         37.09         31.15         9.70 o
 -14   2  15          0.42         10.15         7.07 o
 -13   2  15          5.94         12.76         9.63 o
 -12   2  15          3.28         -7.49         9.03 o
 -11   2  15         10.92          9.82        10.43 o
 -10   2  15          3.85         16.54        20.86 o
  -9   2  15        232.53        261.52        13.36 o
  -8   2  15          0.49         -1.51         2.90 o
  -7   2  15        297.37        253.59        20.16 o
  -6   2  15          7.93          3.86         3.02 o
  -5   2  15          0.21          4.39         2.21 o
  -4   2  15          7.82          4.58         2.05 o
  -3   2  15         25.45         20.92         3.93 o
  -2   2  15          1.08          0.08         2.26 o
  -1   2  15         66.74         73.65         7.03 o
   0   2  15         18.47         16.58         3.81 o
   1   2  15          0.01          1.64         2.69 o
   2   2  15         73.41         62.44         7.25 o
   3   2  15         35.72         34.34         6.36 o
   4   2  15         10.69         17.48         5.42 o
 -15   3  15         21.63         40.14        19.80 o
 -14   3  15         47.80         49.65        11.83 o
 -13   3  15         41.95         34.70        10.16 o
 -12   3  15          2.87         13.27         9.91 o
 -11   3  15         18.98         17.25         7.10 o
 -10   3  15          5.82         10.95         3.97 o
  -9   3  15        176.73        218.42        12.95 o
  -8   3  15          0.48          0.06         4.75 o
  -7   3  15         59.22         65.62         6.84 o
  -6   3  15          0.06         -1.51         3.05 o
  -5   3  15         21.22         37.62        13.72 o
  -4   3  15          0.97          3.74         4.18 o
  -3   3  15          1.16         -1.95         6.39 o
  -2   3  15          2.07          0.93         3.54 o
  -1   3  15         39.21         41.04         5.53 o
   0   3  15         12.14         12.09         3.73 o
   1   3  15         14.70         13.74         4.25 o
   2   3  15          8.26          6.85         5.39 o
   3   3  15          0.01          9.81         4.59 o
 -13   4  15          0.11          4.56         7.46 o
 -12   4  15          1.09          0.67        10.51 o
 -11   4  15          1.27          7.47         4.53 o
 -10   4  15          5.19          6.50         4.27 o
  -9   4  15          0.05         -1.28         3.27 o
  -8   4  15         22.44         26.31         5.28 o
  -7   4  15          9.51          6.53         4.72 o
  -6   4  15         28.08         25.29         4.38 o
  -5   4  15        105.17        120.96         8.75 o
  -4   4  15         37.15         37.05        11.89 o
  -3   4  15         11.32         10.52         7.82 o
  -2   4  15         44.10         54.65        13.33 o
  -1   4  15         36.43         35.89        11.11 o
   0   4  15         10.60          7.36         6.83 o
   1   4  15          0.29         -3.39         3.39 o
   2   4  15          0.82          1.30         3.93 o
 -11   5  15          6.18          2.26         5.14 o
 -10   5  15         12.00         15.93         4.32 o
  -9   5  15         75.65         65.28         8.64 o
  -8   5  15         17.16         18.92         6.26 o
  -7   5  15         60.85         48.58         8.38 o
  -6   5  15         50.62         53.56        10.64 o
  -5   5  15         26.25         42.97        16.41 o
  -4   5  15          0.36        -11.03        11.03 o
  -3   5  15          2.96          8.28         6.11 o
  -2   5  15         17.34         30.25        11.76 o
  -1   5  15          3.58          8.69         6.76 o
   0   5  15          2.73          1.05         6.15 o
  -7   6  15         13.30          5.04         8.41 o
  -6   6  15         26.45         34.50        12.62 o
  -5   6  15         19.17         27.39        14.12 o
 -14   0  16          0.82          1.16         8.14 o
 -12   0  16          6.05         -7.84         7.84 o
 -10   0  16         26.08         19.89         9.67 o
  -8   0  16         69.52         70.77         9.00 o
  -6   0  16         12.72         14.52         5.26 o
  -4   0  16         16.40         10.42         3.58 o
  -2   0  16          0.36         -0.71         2.38 o
   0   0  16         35.47         34.28         6.48 o
   2   0  16          0.19          0.94         3.63 o
 -15   1  16          2.82          4.55         8.91 o
 -14   1  16          8.42          4.63         6.10 o
 -13   1  16          7.12          3.82         4.73 o
 -12   1  16          1.15          2.47        10.84 o
 -11   1  16          2.37          2.76         4.68 o
 -10   1  16          3.30          6.66         4.16 o
  -9   1  16        105.06        116.11        10.22 o
  -8   1  16        138.61        108.68         8.81 o
  -7   1  16        114.47        106.94         8.38 o
  -6   1  16         74.80         64.00         6.22 o
  -5   1  16         42.85         29.47         4.20 o
  -4   1  16        116.62        129.92         7.03 o
  -3   1  16         33.08         27.61         3.52 o
  -2   1  16         14.10         16.13         2.89 o
  -1   1  16          5.96          8.39         2.83 o
   0   1  16         63.00         61.19         5.84 o
   1   1  16         42.52         41.92         6.84 o
   2   1  16          6.85          5.24         3.88 o
   3   1  16          0.00          0.14         3.39 o
 -15   2  16         10.38          8.66         5.65 o
 -14   2  16          0.46         -3.63         6.32 o
 -13   2  16         14.89         19.74        11.15 o
 -12   2  16          4.89          7.93         6.49 o
 -11   2  16         13.86         28.47         8.38 o
 -10   2  16          7.61         12.94         7.97 o
  -9   2  16          0.02          7.73         5.54 o
  -8   2  16        277.08        292.89        26.74 o
  -7   2  16         82.12         86.90        15.02 o
  -6   2  16         50.20         52.65         9.79 o
  -5   2  16         15.00         16.74         5.31 o
  -4   2  16         85.12         76.06         6.49 o
  -3   2  16          5.56          7.87         3.22 o
  -2   2  16         10.22         15.05         3.30 o
  -1   2  16          2.26          1.41         2.90 o
   0   2  16        107.77         95.99         8.53 o
   1   2  16         12.75         11.05         3.91 o
   2   2  16          1.03          0.66         2.75 o
   3   2  16         12.30          6.28         3.10 o
 -14   3  16          4.26          3.29         8.51 o
 -13   3  16          1.26          1.96         6.57 o
 -12   3  16         29.62         51.50        13.76 o
 -11   3  16          2.93         -4.63         5.53 o
 -10   3  16          7.81          8.51         6.33 o
  -9   3  16          1.44         -0.27         5.10 o
  -8   3  16         32.17         25.91        13.10 o
  -7   3  16         51.23         33.91         7.73 o
  -6   3  16          0.42         -3.06         7.86 o
  -5   3  16         59.39         53.93        10.37 o
  -4   3  16         71.46         75.86         7.20 o
  -3   3  16          2.58         -0.49         3.64 o
  -2   3  16          2.34         -0.54         2.49 o
  -1   3  16          8.07          1.73         2.62 o
   0   3  16         35.11         31.23        10.53 o
   1   3  16         10.34         10.96         4.29 o
   2   3  16          0.93         -2.80         4.39 o
 -12   4  16          0.10          5.33         5.42 o
 -11   4  16          1.61          9.13         5.20 o
 -10   4  16          2.55          3.98         6.49 o
  -9   4  16          0.61          0.12         3.93 o
  -8   4  16          8.86          7.96         3.99 o
  -7   4  16         34.57         33.30        12.47 o
  -6   4  16          8.29         11.38         7.32 o
  -5   4  16          3.35         -4.03         6.94 o
  -4   4  16          0.26          2.79         5.56 o
  -3   4  16         40.93         30.69         9.51 o
  -2   4  16          3.94          3.77         5.81 o
  -1   4  16          0.37          4.95         3.76 o
   0   4  16         12.84         13.60         9.94 o
 -10   5  16         10.76         14.64         6.51 o
  -9   5  16         29.01         23.33         6.77 o
  -8   5  16         16.24         10.07         8.89 o
  -7   5  16          9.60          2.31         8.92 o
  -6   5  16          0.16          2.18         6.98 o
  -5   5  16          1.21         -0.34         6.74 o
  -4   5  16         20.55         16.00         8.17 o
  -3   5  16          0.68          2.97         6.57 o
  -2   5  16          1.17          0.98         4.96 o
 -15   0  17         23.76         15.80         9.25 o
 -13   0  17         27.06         25.92        11.40 o
 -11   0  17         29.07         23.05         8.04 o
  -9   0  17          3.65          2.77         3.62 o
  -7   0  17         23.86         22.50         4.89 o
  -5   0  17          0.00          3.23         2.90 o
  -3   0  17         21.56         28.18         5.57 o
  -1   0  17          5.58         -3.05         4.89 o
   1   0  17          3.64          5.02         3.93 o
 -14   1  17         21.29         16.46         6.43 o
 -13   1  17          1.19          5.60        11.10 o
 -12   1  17         16.65         22.61         6.90 o
 -11   1  17          0.00          3.03         3.63 o
 -10   1  17         35.37         26.66         6.85 o
  -9   1  17         45.05         69.87        10.82 o
  -8   1  17         13.59         18.11        13.11 o
  -7   1  17        152.01        170.26        15.28 o
  -6   1  17         23.18         16.03         6.98 o
  -5   1  17         14.60         16.43         4.77 o
  -4   1  17          0.07          4.32         5.83 o
  -3   1  17          2.27         -3.02         3.48 o
  -2   1  17         14.43         16.82         3.51 o
  -1   1  17         23.28         28.13         4.11 o
   0   1  17          1.93          1.28         2.74 o
   1   1  17          5.42          4.35         3.41 o
   2   1  17          1.10         -2.57         2.77 o
 -14   2  17          8.38          6.22         7.76 o
 -13   2  17          7.60         11.73         6.77 o
 -12   2  17          4.97         11.32        11.19 o
 -11   2  17         42.15         57.51        17.38 o
 -10   2  17          6.74         22.41         8.05 o
  -9   2  17         60.67         74.39        11.94 o
  -8   2  17          2.76          3.87         5.17 o
  -7   2  17          0.38         -5.32         5.32 o
  -6   2  17         89.32        112.27        13.45 o
  -5   2  17         46.36         39.48         8.80 o
  -4   2  17         74.86         58.93         9.95 o
  -3   2  17          8.76          2.61         4.48 o
  -2   2  17         12.47         12.18         3.46 o
  -1   2  17          0.36          7.06         3.76 o
   0   2  17         35.41         26.46         5.12 o
   1   2  17         35.22         31.59         5.57 o
 -13   3  17          0.16          5.73         6.56 o
 -12   3  17          0.02          5.42         5.17 o
 -11   3  17          4.13          6.23         5.54 o
 -10   3  17         85.56        102.15        14.60 o
  -9   3  17          1.68          7.14         6.78 o
  -8   3  17         47.79         32.10         8.54 o
  -7   3  17         24.16         23.61         6.58 o
  -6   3  17          0.78          0.78        10.54 o
  -5   3  17         80.77         94.87        12.94 o
  -4   3  17          9.46         15.53         6.27 o
  -3   3  17          6.93          4.38         6.81 o
  -2   3  17          3.36          1.23         2.63 o
  -1   3  17         17.47         10.72         3.85 o
   0   3  17          0.17         -0.05         3.25 o
 -11   4  17          3.35          8.63         6.48 o
 -10   4  17          2.79          4.29         7.58 o
  -9   4  17         32.28         15.99        12.91 o
  -8   4  17          2.93         -2.32         6.78 o
  -7   4  17          0.33        -10.14        10.14 o
  -6   4  17          3.62         11.88         8.60 o
  -5   4  17         25.30         28.38        11.06 o
  -4   4  17         10.02         19.69         9.67 o
  -3   4  17          0.00          4.55         7.51 o
  -2   4  17         15.02         26.03         9.48 o
 -12   0  18         84.68        115.02        14.00 o
 -10   0  18          4.12         -0.91         4.87 o
  -8   0  18         11.41         10.53         9.30 o
  -6   0  18          7.00          2.93         3.32 o
  -4   0  18          5.37         12.50         9.44 o
  -2   0  18          3.86          4.71         7.26 o
   0   0  18          2.76          0.25         7.09 o
 -13   1  18         19.58         19.94         6.01 o
 -12   1  18         18.56         25.39         6.30 o
 -11   1  18          0.03          2.94         3.51 o
 -10   1  18          3.81          6.96         4.78 o
  -9   1  18          1.34         -0.05         5.81 o
  -8   1  18         89.64         92.75         9.99 o
  -7   1  18          0.71          0.46         3.34 o
  -6   1  18         24.35         13.79         4.04 o
  -5   1  18         27.11         16.96         4.69 o
  -4   1  18          3.12          2.89         3.12 o
  -3   1  18          0.14         -1.38         3.89 o
  -2   1  18          3.75          3.87         4.15 o
  -1   1  18          6.97         -1.48         4.66 o
   0   1  18         25.51         15.54         5.05 o
 -13   2  18         41.72         59.35        12.34 o
 -12   2  18         41.16         59.87        11.61 o
 -11   2  18          0.00          2.43         8.98 o
 -10   2  18          8.53         10.25         6.92 o
  -9   2  18          1.60          7.07        13.47 o
  -8   2  18         81.73         67.42        10.92 o
  -7   2  18          0.92          7.59         5.65 o
  -6   2  18          4.16         -0.11         4.14 o
  -5   2  18         20.88         26.77         8.11 o
  -4   2  18          1.86         -0.38         5.26 o
  -3   2  18          7.88          0.20         6.62 o
  -2   2  18          0.08          0.75         7.34 o
  -1   2  18          0.07         -0.45        10.86 o
 -11   3  18          0.08          3.31         5.64 o
 -10   3  18          3.36          5.83         6.65 o
  -9   3  18          1.93         -7.68         7.68 o
  -8   3  18         43.31         39.99        10.55 o
  -7   3  18          0.02         10.52         5.91 o
  -6   3  18         15.39          3.05         4.43 o
  -5   3  18         53.42         35.65         8.72 o
  -4   3  18         30.50         36.39        12.33 o
  -3   3  18          2.30          3.45         5.66 o
  -2   3  18          9.05         11.43         4.77 o
  -7   4  18         11.33         27.39        12.12 o
 -11   0  19          0.05         10.07         7.94 o
  -9   0  19          1.26          0.35         7.35 o
  -7   0  19          1.23         -1.90         7.71 o
  -5   0  19          8.98          9.45         6.92 o
  -3   0  19         73.78         84.83        17.72 o
 -12   1  19          5.37          7.41         6.28 o
 -11   1  19          1.41          3.85         4.49 o
 -10   1  19          0.07         -4.53         4.62 o
  -9   1  19          0.30         -3.99         3.99 o
  -8   1  19          1.84          3.32         4.57 o
  -7   1  19          5.53          1.05         4.48 o
  -6   1  19          3.28          0.34         3.26 o
  -5   1  19         43.52         42.63         6.93 o
  -4   1  19          2.02          0.40        11.87 o
  -3   1  19          0.31         -1.91         5.59 o
 -10   2  19          0.51          0.33         6.80 o
  -9   2  19          1.71        -12.22        18.67 o
  -8   2  19         24.26         14.95         9.06 o
  -7   2  19         19.00          4.56        16.26 o
  -6   2  19         57.80         53.78        13.49 o
  -5   2  19          1.42          4.95         3.99 o
  -4   2  19         11.74          5.99         4.59 o
  -8   0  20         13.11         -6.06         8.19 o
                                                
