# Supplementary material for: Supra­molecular inter­actions in 2,6-di­amino-4-chloro­pyrimidin-1-ium 5-chloro­salicylate and bis­(2,6-di­amino-4-chloro­pyrimidin-1-ium) naphthalene-1,5-di­sulfonate
Source: Acta Crystallogr E Crystallogr Commun. 2018 Jan 26;74(Pt 2):237–41. doi: 10.1107/S2056989018001196 (PMC5956345; doi:10.1107/S2056989018001196)
Supplement: Supplementary file 3 [file e-74-00237-IIsup3.hkl]

#
# h,k,l, Fc-squared, Fo-squared, sigma(Fo-squared), status flag
#
data_II
_shelx_title ' moa575 in P21/n #  14'
_shelx_refln_list_code          4
_shelx_F_calc_maximum      187.35
_exptl_crystal_F_000       592.00
_reflns_d_resolution_high  0.7702

loop_
 _space_group_symop_operation_xyz
 'x, y, z'
 '-x+1/2, y+1/2, -z+1/2'
 '-x, -y, -z'
 'x-1/2, -y-1/2, z-1/2'

_cell_length_a     9.1696
_cell_length_b    13.0848
_cell_length_c     9.9663
_cell_angle_alpha  90.000
_cell_angle_beta   90.526
_cell_angle_gamma  90.000

_shelx_F_squared_multiplier     1.000

loop_
 _refln_index_h
 _refln_index_k
 _refln_index_l
 _refln_F_squared_calc
 _refln_F_squared_meas
 _refln_F_squared_sigma
 _refln_observed_status
   2   0   0        447.68        506.51        11.99 o
   4   0   0        287.52        306.91        14.55 o
   6   0   0        143.36        142.21         7.74 o
   8   0   0        102.69        110.84         5.35 o
  10   0   0         64.57         69.00         6.22 o
   2   1   0        225.92        240.98         5.96 o
   3   1   0        124.69        108.70         3.61 o
   4   1   0        272.41        245.56         4.34 o
   5   1   0       3919.42       3975.57        33.47 o
   6   1   0        554.52        585.38        12.16 o
   7   1   0        167.61        133.58         4.20 o
   8   1   0          2.21         -0.30         1.41 o
   9   1   0        159.54        156.20         6.19 o
  10   1   0         17.95         20.69         2.55 o
  11   1   0         41.01         47.56         3.93 o
   0   2   0       1257.96       1196.98        22.00 o
   1   2   0       4841.96       4822.76        40.75 o
   2   2   0        612.41        514.80         7.89 o
   3   2   0        778.07        748.18        10.17 o
   4   2   0       2116.65       2281.61        23.06 o
   5   2   0          4.06          3.75         0.92 o
   6   2   0        326.87        366.78        10.92 o
   7   2   0        437.51        440.91         8.07 o
   8   2   0        191.77        188.18         7.36 o
   9   2   0         38.68         46.29         4.02 o
  10   2   0        219.88        219.21         8.98 o
  11   2   0          6.11          6.15         1.66 o
   1   3   0         27.53         33.45         1.39 o
   2   3   0        311.02        316.92         7.32 o
   3   3   0        231.71        262.73         6.76 o
   4   3   0        758.10        753.96         9.39 o
   5   3   0        506.05        581.15         9.44 o
   6   3   0        505.05        455.11        10.34 o
   7   3   0          0.37          0.20         0.90 o
   8   3   0        109.07        117.73         8.55 o
   9   3   0        226.78        223.02        13.16 o
  10   3   0        195.98        187.87         8.30 o
  11   3   0         31.55         26.72         3.46 o
   0   4   0       1283.28       1223.38        17.21 o
   1   4   0       2467.28       2224.39        22.09 o
   2   4   0          0.53          1.24         0.53 o
   3   4   0       3853.27       4007.72        37.32 o
   4   4   0        220.34        251.06         4.52 o
   5   4   0        155.69        152.69         4.40 o
   6   4   0        785.69        807.50        14.69 o
   7   4   0        122.17        121.31         4.64 o
   8   4   0         26.28         29.62         3.09 o
   9   4   0        179.94        194.68         8.09 o
  10   4   0          1.69         -1.39         1.52 o
  11   4   0        276.10        272.53        15.49 o
   1   5   0       1110.53       1151.68        11.59 o
   2   5   0        976.46       1031.67         9.72 o
   3   5   0        277.57        295.12         5.26 o
   4   5   0         45.66         36.17         2.07 o
   5   5   0       1424.45       1379.10        17.73 o
   6   5   0       1761.78       1747.03        19.97 o
   7   5   0          3.53          4.01         1.54 o
   8   5   0          0.61          1.42         1.10 o
   9   5   0         62.10         66.08         4.73 o
  10   5   0          2.38          1.20         2.30 o
  11   5   0         19.90         17.86         3.48 o
   0   6   0          7.03         12.06         2.23 o
   1   6   0        759.93        739.10         9.19 o
   2   6   0         93.10         95.22         2.55 o
   3   6   0          4.28         11.61         3.35 o
   4   6   0        290.02        285.37         5.42 o
   5   6   0        278.00        267.31         5.81 o
   6   6   0        163.18        149.70         4.42 o
   7   6   0        458.06        443.04         9.01 o
   8   6   0         22.56         23.99         2.20 o
   9   6   0        109.42         93.04         5.25 o
  10   6   0        507.24        506.57        14.67 o
  11   6   0         24.41         31.58         4.24 o
   1   7   0        288.74        306.56         4.47 o
   2   7   0        722.65        776.89        11.59 o
   3   7   0         55.99         52.56         2.21 o
   4   7   0          7.47          7.42         1.48 o
   5   7   0        713.60        705.28        12.95 o
   6   7   0        122.35        126.11         4.70 o
   7   7   0        653.62        616.02        10.30 o
   8   7   0        244.78        265.37         8.75 o
   9   7   0         71.79         70.81         4.77 o
  10   7   0          1.09         -1.02         2.25 o
   0   8   0        160.40        117.91         4.82 o
   1   8   0        341.93        387.48         6.33 o
   2   8   0         13.86         17.37         1.20 o
   3   8   0       1003.08       1018.33        12.81 o
   4   8   0          3.19          4.13         1.14 o
   5   8   0        445.15        428.96        15.84 o
   6   8   0         10.28          7.88         2.72 o
   7   8   0         46.73         50.39         5.18 o
   8   8   0          8.44          5.91         2.13 o
   9   8   0         17.12         11.20         2.50 o
  10   8   0         37.56         36.46         4.75 o
   1   9   0       1207.47       1212.96        14.78 o
   2   9   0        124.98        113.71         3.89 o
   3   9   0        177.32        179.51         5.11 o
   4   9   0          1.67          1.25         1.29 o
   5   9   0        201.74        196.70         7.97 o
   6   9   0          1.15          0.41         1.73 o
   7   9   0        207.43        198.73        12.90 o
   8   9   0         65.34         68.36         7.84 o
   9   9   0          1.17          3.84         2.25 o
  10   9   0         40.60         28.81         4.56 o
   0  10   0         13.50          9.27         3.99 o
   1  10   0        446.32        412.00         9.17 o
   2  10   0       1031.82       1012.94        19.85 o
   3  10   0         28.37         25.84         1.72 o
   4  10   0        515.84        508.82        12.72 o
   5  10   0         13.95         10.28         1.28 o
   6  10   0         47.60         46.28         4.56 o
   7  10   0         29.23         31.34         3.91 o
   8  10   0         17.08         19.34         2.93 o
   9  10   0          0.73          0.66         2.75 o
   1  11   0        121.41        113.45         5.52 o
   2  11   0          6.69          4.74         1.55 o
   3  11   0        578.49        567.34        13.76 o
   4  11   0        254.34        257.40         6.65 o
   5  11   0          0.51          0.62         1.51 o
   6  11   0        147.96        143.23         8.07 o
   7  11   0         44.31         51.98         4.40 o
   8  11   0         96.63        110.09         6.47 o
   9  11   0         10.15          9.98         2.64 o
   0  12   0         18.42         20.60         5.35 o
   1  12   0        567.54        527.94        18.36 o
   2  12   0        297.11        282.34         7.50 o
   3  12   0        139.71        137.20         4.42 o
   4  12   0         28.54         30.69         2.89 o
   5  12   0         14.97         15.51         3.00 o
   6  12   0         27.20         26.39         3.70 o
   7  12   0          3.76          5.10         2.40 o
   8  12   0        117.62        148.49         7.77 o
   1  13   0         86.70         87.39        15.82 o
   2  13   0        547.45        551.37        16.46 o
   3  13   0         86.92         71.95         4.21 o
   4  13   0         24.83         27.48         2.65 o
   5  13   0         33.18         33.57         4.11 o
   6  13   0         20.49         25.11         3.85 o
   7  13   0          0.01         -0.46         2.01 o
   0  14   0         11.04         13.55         4.72 o
   1  14   0         31.19         26.08         7.53 o
   2  14   0         30.30         25.11         3.25 o
   3  14   0         26.52         28.28         3.47 o
   4  14   0         47.10         44.46         4.63 o
   5  14   0         72.49         64.04         5.69 o
   6  14   0         81.21         86.33         6.83 o
   1  15   0         19.68         13.91         5.81 o
   2  15   0        110.06        127.16         8.90 o
   3  15   0          0.51          0.00         2.08 o
   4  15   0        104.80         99.40         6.93 o
   5  15   0          1.57         -2.62         2.62 o
   0  16   0         19.98         21.20         6.03 o
   1  16   0         20.04         17.75         3.03 o
   2  16   0          4.96          3.83         2.46 o
   3  16   0         34.79         34.98         6.87 o
   4  16   0          8.53         12.97         4.49 o
 -11   0   1          2.36          0.64         1.60 o
  -9   0   1        236.41        233.80        15.87 o
  -7   0   1        966.76        974.73        20.30 o
  -5   0   1        472.37        410.31        10.81 o
  -3   0   1       9051.66       9129.38       154.55 o
  -1   0   1       3033.93       2984.44        49.91 o
   1   0   1        412.34        449.39        10.46 o
   3   0   1       2536.07       2409.75        30.92 o
   5   0   1       1783.00       1979.19        25.46 o
   7   0   1        582.71        550.39        13.29 o
   9   0   1        158.57        152.90        11.14 o
  11   0   1         59.12         69.18         7.56 o
 -11   1   1          1.14         -0.23         1.32 o
 -10   1   1         51.67         48.69         3.74 o
  -9   1   1          1.77          1.40         1.75 o
  -8   1   1         11.35         14.11         1.61 o
  -7   1   1        140.07        141.62         4.53 o
  -6   1   1         35.29         39.56         2.43 o
  -5   1   1        893.19        979.02        11.49 o
  -4   1   1          3.41          1.42         0.65 o
  -3   1   1       1755.18       1539.22        35.80 o
  -2   1   1       4742.51       4624.54        39.17 o
  -1   1   1       3595.86       3167.91        38.54 o
   1   1   1        481.69        389.72         6.15 o
   2   1   1       5848.72       5717.08        44.27 o
   3   1   1         11.00         12.09         1.05 o
   4   1   1        143.11        169.89         3.15 o
   5   1   1          6.86          9.07         0.86 o
   6   1   1         37.68         30.54         1.56 o
   7   1   1        781.97        796.13        20.44 o
   8   1   1       1438.19       1406.37        24.49 o
   9   1   1         49.63         33.88         3.28 o
  10   1   1         22.24         17.21         2.18 o
  11   1   1         90.59         97.30         7.21 o
 -11   2   1          6.45          6.73         2.04 o
 -10   2   1          2.60          2.76         1.49 o
  -9   2   1        129.87        121.96         5.51 o
  -8   2   1        407.92        387.09        12.81 o
  -7   2   1       1241.62       1290.36        21.16 o
  -6   2   1          5.13          8.78         1.19 o
  -5   2   1        370.94        413.81         8.56 o
  -4   2   1       1321.88       1321.88        15.25 o
  -3   2   1        224.24        237.76         4.17 o
  -2   2   1       8105.54       7980.64        66.90 o
  -1   2   1      10897.20      10816.46       141.05 o
   0   2   1         29.50         32.17         1.53 o
   1   2   1       6532.02       6194.58        43.69 o
   2   2   1       9118.70       9350.94        78.59 o
   3   2   1       1229.42       1163.52        11.08 o
   4   2   1        445.99        409.79         6.52 o
   5   2   1         89.09         90.51         3.29 o
   6   2   1         70.10         67.41         2.77 o
   7   2   1        223.52        218.52         7.16 o
   8   2   1          1.55          4.14         1.29 o
   9   2   1         27.41         33.96         4.12 o
  10   2   1         36.48         32.21         4.24 o
  11   2   1         58.00         67.57         5.96 o
 -11   3   1          2.15          6.07         2.42 o
 -10   3   1          8.44          5.11         1.57 o
  -9   3   1         47.91         48.56         4.84 o
  -8   3   1        175.64        167.94         5.76 o
  -7   3   1          0.77          1.55         1.67 o
  -6   3   1         56.93         55.36         3.17 o
  -5   3   1        143.69        129.56         4.60 o
  -4   3   1         47.86         47.06         1.92 o
  -3   3   1       1773.39       1635.55        15.63 o
  -2   3   1       4481.77       4433.04        35.22 o
  -1   3   1      13968.02      14139.93       182.57 o
   0   3   1          8.31          3.68         0.53 o
   1   3   1       3630.76       3493.92        28.96 o
   2   3   1       1771.31       1871.17        21.66 o
   3   3   1        772.53        900.53         9.93 o
   4   3   1         51.12         69.61         2.35 o
   5   3   1         27.43         22.89         1.80 o
   6   3   1         23.09         20.11         1.84 o
   7   3   1        960.76        950.04        14.40 o
   8   3   1          1.94          1.08         1.06 o
   9   3   1        191.83        171.83         6.71 o
  10   3   1          2.69          0.36         1.29 o
  11   3   1         45.61         46.43         4.91 o
 -11   4   1          2.83          2.42         1.57 o
 -10   4   1          2.45          3.65         1.90 o
  -9   4   1         15.23         10.37         2.27 o
  -8   4   1       1363.80       1263.39        28.19 o
  -7   4   1         71.03         70.85         3.60 o
  -6   4   1        193.80        207.21         7.60 o
  -5   4   1        431.92        422.05         6.05 o
  -4   4   1        971.41        930.20        13.62 o
  -3   4   1        496.96        550.22         8.52 o
  -2   4   1        376.11        422.79         8.35 o
  -1   4   1       1463.96       1583.44        24.23 o
   0   4   1        590.99        578.02         7.93 o
   1   4   1        622.28        607.56         6.25 o
   2   4   1       2013.23       1830.96        18.81 o
   3   4   1       2385.18       2522.03        26.22 o
   4   4   1        181.77        207.10         4.22 o
   5   4   1        552.60        593.06         8.56 o
   6   4   1         77.40         77.25         2.97 o
   7   4   1         22.90         22.57         1.84 o
   8   4   1        229.73        214.83         8.49 o
   9   4   1        275.07        292.59         8.94 o
  10   4   1         11.38         10.48         1.96 o
  11   4   1         15.61         13.49         2.95 o
 -11   5   1          9.49         10.34         2.64 o
 -10   5   1          0.59          3.66         1.94 o
  -9   5   1         86.97         73.47         5.20 o
  -8   5   1        289.34        289.62        11.29 o
  -7   5   1        100.77        106.27         6.13 o
  -6   5   1         36.98         36.63         2.56 o
  -5   5   1        375.62        353.52         7.98 o
  -4   5   1        158.91        150.33         4.58 o
  -3   5   1        721.39        720.17        10.86 o
  -2   5   1        899.60        856.17        12.81 o
  -1   5   1        353.70        312.21         5.49 o
   0   5   1       1229.35       1275.32        11.37 o
   1   5   1       1170.52       1104.52         9.13 o
   2   5   1        336.09        340.17         4.84 o
   3   5   1       1552.49       1643.02        17.07 o
   4   5   1         37.40         34.38         1.51 o
   5   5   1         13.39         13.49         1.08 o
   6   5   1        164.93        168.40         3.98 o
   7   5   1         84.30         75.44         3.02 o
   8   5   1        111.43        101.09         4.02 o
   9   5   1          8.91          6.55         1.72 o
  10   5   1        170.55        162.55         7.04 o
  11   5   1         83.09         89.91         6.92 o
 -11   6   1         48.96         45.68         4.20 o
 -10   6   1        226.39        198.70        14.18 o
  -9   6   1         81.79         72.35         5.29 o
  -8   6   1        142.26        150.28         7.15 o
  -7   6   1         10.85          9.35         1.85 o
  -6   6   1          0.15         -0.20         1.27 o
  -5   6   1        196.46        214.26         6.13 o
  -4   6   1        117.44        133.59         4.17 o
  -3   6   1         40.08         45.95         2.20 o
  -2   6   1        574.48        596.66        10.19 o
  -1   6   1       1711.29       1750.93        17.26 o
   0   6   1       2585.92       2724.30        23.74 o
   1   6   1          2.21          0.89         0.39 o
   2   6   1         33.70         15.39         1.04 o
   3   6   1       1636.10       1560.92        25.45 o
   4   6   1        111.33         96.96         2.62 o
   5   6   1        202.78        222.40         5.09 o
   6   6   1        405.17        389.68         6.98 o
   7   6   1        663.85        617.04        11.21 o
   8   6   1         33.82         41.69         3.25 o
   9   6   1         26.06         26.37         2.82 o
  10   6   1        210.00        221.38        16.49 o
  11   6   1          2.05          6.76         3.94 o
 -10   7   1          7.26          3.04         1.78 o
  -9   7   1         13.30         13.07         4.37 o
  -8   7   1          1.81         -0.81         2.20 o
  -7   7   1        331.05        325.14        11.40 o
  -6   7   1         34.14         27.75         2.62 o
  -5   7   1        581.10        577.98        13.97 o
  -4   7   1        494.11        467.11        11.36 o
  -3   7   1         58.52         55.25         2.36 o
  -2   7   1       1283.84       1196.14        16.36 o
  -1   7   1         78.35         77.88         2.29 o
   0   7   1        220.56        265.71         4.62 o
   1   7   1        399.68        428.12         5.54 o
   2   7   1       2745.57       2710.70        28.32 o
   3   7   1        651.29        631.80         8.91 o
   4   7   1        174.64        196.30         4.19 o
   5   7   1       1681.57       1692.41        22.75 o
   6   7   1        176.52        175.26         4.67 o
   7   7   1         16.00         16.97         1.62 o
   8   7   1         61.70         63.75         4.13 o
   9   7   1        123.63        102.62         6.68 o
  10   7   1         53.01         51.64         5.23 o
 -10   8   1          8.62          3.78         3.02 o
  -9   8   1         86.46         88.86         6.69 o
  -8   8   1         20.31         16.30         3.07 o
  -7   8   1        455.06        464.07        10.82 o
  -6   8   1        174.03        167.02         8.38 o
  -5   8   1          4.69          3.39         1.69 o
  -4   8   1        279.64        276.39         7.06 o
  -3   8   1         18.56         17.52         1.70 o
  -2   8   1        700.61        727.38        10.00 o
  -1   8   1        265.42        292.67         5.03 o
   0   8   1        459.72        435.96         6.15 o
   1   8   1       2569.51       2605.79        25.64 o
   2   8   1          2.29          1.99         0.69 o
   3   8   1        180.84        177.16         3.88 o
   4   8   1        225.64        218.44         8.11 o
   5   8   1        296.79        275.59         6.19 o
   6   8   1        126.49        114.89         4.24 o
   7   8   1         28.19         30.59         3.45 o
   8   8   1         89.57         82.06         5.51 o
   9   8   1        258.29        248.55        14.42 o
  10   8   1        179.67        174.13        12.80 o
 -10   9   1         36.26         36.23         4.60 o
  -9   9   1         16.40         17.55         3.23 o
  -8   9   1         12.31         11.25         2.19 o
  -7   9   1        115.56        128.68         6.37 o
  -6   9   1        527.40        534.68        18.20 o
  -5   9   1         42.91         35.30         3.15 o
  -4   9   1        654.73        638.39         9.93 o
  -3   9   1       1172.02       1167.12        16.32 o
  -2   9   1         64.16         54.93         2.36 o
  -1   9   1         43.06         54.40         2.13 o
   0   9   1        129.00        149.21         4.54 o
   1   9   1         38.37         28.90         2.19 o
   2   9   1        346.65        312.72         5.85 o
   3   9   1          0.61         -0.62         1.24 o
   4   9   1        474.34        455.79        12.82 o
   5   9   1        317.62        298.50         7.63 o
   6   9   1        163.49        162.18         5.23 o
   7   9   1          9.28          9.17         1.92 o
   8   9   1         70.41         62.43         5.30 o
   9   9   1          3.52          3.99         2.05 o
  10   9   1          0.06         -4.01         4.01 o
  -9  10   1         56.01         56.94         5.76 o
  -8  10   1         92.61         98.60         5.97 o
  -7  10   1          0.18          1.92         1.92 o
  -6  10   1          1.05         -0.58         1.89 o
  -5  10   1         77.11         69.43         4.27 o
  -4  10   1        120.78        106.34         4.23 o
  -3  10   1        349.05        310.52         5.33 o
  -2  10   1        333.42        312.95         6.02 o
  -1  10   1        248.13        236.68         5.12 o
   0  10   1         10.60         13.20         1.84 o
   1  10   1        232.73        215.58        11.68 o
   2  10   1        452.07        435.13         9.61 o
   3  10   1          4.41          4.66         0.94 o
   4  10   1          2.40          3.48         1.89 o
   5  10   1        188.84        168.80        11.14 o
   6  10   1        136.24        147.18         8.11 o
   7  10   1         13.16         13.31         2.33 o
   8  10   1         41.55         37.76         3.69 o
   9  10   1         81.11         79.36         6.18 o
  -9  11   1          7.75          4.38         2.42 o
  -8  11   1          0.48         -0.59         1.54 o
  -7  11   1          3.22          1.40         1.54 o
  -6  11   1        359.22        371.77        12.91 o
  -5  11   1          8.59          7.66         2.22 o
  -4  11   1          4.05          2.21         1.26 o
  -3  11   1         17.25         11.86         1.30 o
  -2  11   1          0.93          0.56         0.52 o
  -1  11   1        169.20        159.79         5.39 o
   0  11   1         27.94         26.95         2.97 o
   1  11   1        195.15        180.58         9.28 o
   2  11   1         78.25         74.50         3.29 o
   3  11   1        449.55        430.82         8.82 o
   4  11   1        269.16        264.91         9.46 o
   5  11   1         75.83         80.40         5.92 o
   6  11   1         98.74        106.36         7.07 o
   7  11   1         21.78         20.65         3.53 o
   8  11   1         28.84         32.57         3.58 o
   9  11   1         11.91         14.07         5.10 o
  -8  12   1          1.25          3.11         1.66 o
  -7  12   1         62.62         67.20         7.18 o
  -6  12   1         32.21         27.72         3.72 o
  -5  12   1         68.86         71.99         5.58 o
  -4  12   1         16.14         17.38         2.22 o
  -3  12   1          9.99          7.84         1.31 o
  -2  12   1         27.70         23.70         2.32 o
  -1  12   1         57.60         61.05         6.61 o
   0  12   1        667.83        619.06        28.42 o
   1  12   1         33.78         24.07         3.93 o
   2  12   1          9.93          7.18         1.41 o
   3  12   1        240.01        230.24         9.06 o
   4  12   1         75.53         68.41         3.70 o
   5  12   1         74.83         70.37         5.69 o
   6  12   1         16.16         13.74         2.99 o
   7  12   1         64.24         64.75         6.00 o
   8  12   1        183.38        195.31         8.83 o
  -7  13   1         24.93         17.25         3.89 o
  -6  13   1         16.65         23.13         3.58 o
  -5  13   1        307.34        299.60        11.59 o
  -4  13   1          0.94          0.65         1.15 o
  -3  13   1         40.11         31.35         2.89 o
  -2  13   1          1.38          2.85         3.49 o
  -1  13   1         30.83         28.87         4.27 o
   0  13   1         74.91         81.81         7.12 o
   1  13   1         65.91         62.75         5.91 o
   2  13   1         13.21         10.31         2.45 o
   3  13   1        196.83        187.50         6.77 o
   4  13   1        137.91        144.51         8.04 o
   5  13   1         13.51         17.15         3.07 o
   6  13   1          0.04         -1.78         2.12 o
   7  13   1         59.49         71.97         6.45 o
  -6  14   1         18.50         23.65         4.75 o
  -5  14   1          7.15          7.91         2.05 o
  -4  14   1          1.29         -0.41         0.99 o
  -3  14   1          8.82          4.28         1.51 o
  -2  14   1         78.08         69.28         6.36 o
  -1  14   1         13.12         14.03         3.36 o
   0  14   1        207.30        218.99        11.84 o
   1  14   1         24.66         17.86         2.86 o
   2  14   1         93.43         86.66         5.63 o
   3  14   1          3.75         -0.58         2.67 o
   4  14   1        112.67        123.98         7.71 o
   5  14   1          4.71          3.75         2.16 o
   6  14   1        103.55        120.20         8.32 o
  -5  15   1         80.42         78.61         6.27 o
  -4  15   1         30.57         28.05         3.74 o
  -3  15   1          3.99         -0.03         1.68 o
  -2  15   1          0.30         -0.31         1.63 o
  -1  15   1          4.49          6.95         3.02 o
   0  15   1        140.23        125.45         9.12 o
   1  15   1         14.33          9.47         2.31 o
   2  15   1          5.35          4.93         3.34 o
   3  15   1         34.12         34.63         5.26 o
   4  15   1          4.48          6.06         2.67 o
   5  15   1         42.66         46.28         5.23 o
  -3  16   1          0.04         -1.19         2.42 o
  -2  16   1         12.24         12.57         2.59 o
  -1  16   1         11.17         13.78         3.45 o
   0  16   1         66.27         63.63         8.78 o
   1  16   1         39.16         39.80         5.65 o
   2  16   1          0.60          3.55         2.86 o
   3  16   1          2.94          2.49         2.92 o
 -10   0   2          3.45          2.45         2.27 o
  -8   0   2         63.95         62.37         5.28 o
  -6   0   2       1097.28       1032.64        16.32 o
  -4   0   2       2467.29       2587.49        35.94 o
  -2   0   2       7942.12       8023.98       115.17 o
   0   0   2       6330.41       6293.90        60.32 o
   2   0   2       2835.83       2674.47        41.55 o
   4   0   2          3.78         19.34         1.50 o
   6   0   2        802.02        790.15        12.20 o
   8   0   2          1.96          1.43         1.19 o
  10   0   2        116.13        118.38         6.80 o
 -11   1   2         10.67          9.29         1.99 o
 -10   1   2        119.42        111.82         5.59 o
  -9   1   2        141.42        146.49         6.62 o
  -8   1   2          0.04         -1.12         1.32 o
  -7   1   2        386.58        404.64         7.55 o
  -6   1   2       1854.29       2004.51        17.22 o
  -5   1   2        543.51        563.95        10.14 o
  -4   1   2          0.29         -0.10         1.09 o
  -3   1   2         72.00         57.31         1.67 o
  -2   1   2       8094.36       8176.09        78.17 o
  -1   1   2       1323.88       1232.76        12.32 o
   0   1   2       4238.32       4290.18        36.46 o
   1   1   2       2735.85       2844.29        18.30 o
   2   1   2         28.61         27.09         1.03 o
   3   1   2       4285.90       4219.18        27.03 o
   4   1   2        882.90        949.02         9.00 o
   5   1   2         56.87         39.90         1.87 o
   6   1   2          5.22          3.38         0.76 o
   7   1   2         79.66         69.09         3.16 o
   8   1   2        501.84        502.22         9.66 o
   9   1   2        199.98        205.97         6.42 o
  10   1   2        263.86        280.43         8.08 o
  11   1   2          1.47         -0.91         1.91 o
 -11   2   2          9.30          7.56         1.86 o
 -10   2   2         19.52         12.55         2.12 o
  -9   2   2          8.17         12.35         1.88 o
  -8   2   2        196.11        194.62         6.58 o
  -7   2   2        166.86        154.22         4.93 o
  -6   2   2        329.21        330.80         6.36 o
  -5   2   2        450.51        461.27         8.01 o
  -4   2   2         41.58         34.89         1.83 o
  -3   2   2         26.19         25.24         1.29 o
  -2   2   2      10226.88       9754.31       150.03 o
  -1   2   2      35100.20      33439.45       485.36 o
   0   2   2        117.96        112.29         1.80 o
   1   2   2        581.84        635.07         5.78 o
   2   2   2          9.19          5.59         0.99 o
   3   2   2        643.91        682.08         7.25 o
   4   2   2       1493.20       1742.14        20.49 o
   5   2   2       2739.37       2723.36        21.65 o
   6   2   2          9.36          4.65         0.88 o
   7   2   2         27.03         32.89         2.14 o
   8   2   2        356.20        373.67         9.27 o
   9   2   2         82.24         85.58         4.08 o
  10   2   2        386.20        388.09        11.25 o
  11   2   2         33.19         40.23         5.87 o
 -11   3   2         12.57         16.28         2.53 o
 -10   3   2        281.15        281.70         9.12 o
  -9   3   2        167.16        167.12         6.56 o
  -8   3   2          2.20          3.75         1.73 o
  -7   3   2         19.86         15.73         2.52 o
  -6   3   2        742.60        731.26        11.54 o
  -5   3   2         34.06         39.31         1.97 o
  -4   3   2        285.60        303.46         5.50 o
  -3   3   2        103.45        121.39         3.07 o
  -2   3   2          7.10         17.41         1.40 o
  -1   3   2       1000.63        936.46        16.47 o
   0   3   2       5854.10       5681.92        40.16 o
   1   3   2        161.21        178.85         2.79 o
   2   3   2        685.54        680.35         6.94 o
   3   3   2          1.94          0.69         0.71 o
   4   3   2       6722.80       7153.08        63.35 o
   5   3   2        391.92        381.97         6.21 o
   6   3   2          4.39          2.82         0.79 o
   7   3   2         71.67         62.76         3.70 o
   8   3   2        161.79        162.21         5.07 o
   9   3   2        199.22        200.08         6.28 o
  10   3   2         47.83         50.37         6.29 o
  11   3   2          2.79          1.64         2.67 o
 -11   4   2        128.32        135.03         8.48 o
 -10   4   2          6.78          1.52         1.43 o
  -9   4   2         41.40         45.20         4.17 o
  -8   4   2        821.39        842.42        17.85 o
  -7   4   2        416.49        407.08        11.17 o
  -6   4   2         19.55         24.40         2.48 o
  -5   4   2       1100.06       1082.22        12.39 o
  -4   4   2        263.01        293.32         7.70 o
  -3   4   2         26.44         24.34         1.86 o
  -2   4   2        871.45        848.37        21.81 o
  -1   4   2        664.27        758.81        13.42 o
   0   4   2        259.44        222.39         3.18 o
   1   4   2        993.26        965.46         8.40 o
   2   4   2        823.01        972.80        11.03 o
   3   4   2         23.94         16.10         1.23 o
   4   4   2          3.17          4.24         0.71 o
   5   4   2         37.21         22.48         1.40 o
   6   4   2        302.79        313.36         6.73 o
   7   4   2         22.66         17.86         1.57 o
   8   4   2        170.12        180.64         5.62 o
   9   4   2        917.55        917.37        14.59 o
  10   4   2          0.00         -0.06         1.78 o
  11   4   2         55.75         57.35         7.79 o
 -11   5   2         56.08         55.32         4.38 o
 -10   5   2         15.64         19.52         3.11 o
  -9   5   2          2.48          2.61         1.64 o
  -8   5   2          3.07          7.09         2.06 o
  -7   5   2         82.63         78.57         4.93 o
  -6   5   2        152.49        158.99         5.35 o
  -5   5   2         95.62         97.72         4.02 o
  -4   5   2          3.42          3.90         0.96 o
  -3   5   2       2581.25       2845.42        26.06 o
  -2   5   2         14.54          9.65         2.65 o
  -1   5   2        893.00        964.29        15.68 o
   0   5   2       4267.27       4380.54        36.12 o
   1   5   2        577.54        595.22         7.55 o
   2   5   2         20.75         37.66         1.68 o
   3   5   2       3095.95       3179.02        25.56 o
   4   5   2        274.92        243.50         5.17 o
   5   5   2        248.37        232.10         4.91 o
   6   5   2        121.86        128.38         3.42 o
   7   5   2        595.67        557.54         7.93 o
   8   5   2        239.43        224.71         9.28 o
   9   5   2         30.92         23.59         2.24 o
  10   5   2          1.47          0.40         2.43 o
  11   5   2          4.77          3.91         2.66 o
 -11   6   2          0.21         -0.64         2.09 o
 -10   6   2          7.86          8.93         2.86 o
  -9   6   2         30.40         21.80         3.80 o
  -8   6   2          3.00          1.33         3.02 o
  -7   6   2        189.79        175.39        10.53 o
  -6   6   2        939.51        934.69        15.73 o
  -5   6   2          0.00          0.00         1.21 o
  -4   6   2        764.80        741.07        14.06 o
  -3   6   2         12.51         11.40         1.51 o
  -2   6   2        556.60        705.82        13.46 o
  -1   6   2        152.42        160.58         4.04 o
   0   6   2          0.06          2.71         0.50 o
   1   6   2        239.02        209.88         3.87 o
   2   6   2        580.87        611.76         7.73 o
   3   6   2        989.61       1069.28        13.54 o
   4   6   2        187.10        178.23         4.50 o
   5   6   2        105.54        110.39         4.34 o
   6   6   2          0.07          0.82         0.67 o
   7   6   2         95.47         91.26         3.38 o
   8   6   2        403.77        472.66        17.48 o
   9   6   2        253.23        226.77        17.18 o
  10   6   2        125.27        135.22        12.65 o
 -10   7   2         17.69         12.55         3.17 o
  -9   7   2         28.43         28.27         4.40 o
  -8   7   2         54.10         49.29         5.65 o
  -7   7   2        169.25        174.10         7.55 o
  -6   7   2          4.81          6.38         1.61 o
  -5   7   2         10.00          8.73         2.00 o
  -4   7   2         23.92         22.42         2.69 o
  -3   7   2         30.61         28.17         2.63 o
  -2   7   2        937.12        941.04        16.84 o
  -1   7   2        217.81        191.62         3.97 o
   0   7   2        682.30        751.28        10.45 o
   1   7   2        188.12        195.35         3.83 o
   2   7   2         37.63         35.76         1.45 o
   3   7   2       1208.62       1193.66        15.62 o
   4   7   2        242.24        232.26         9.21 o
   5   7   2        495.83        495.44        14.23 o
   6   7   2        342.75        307.79        12.36 o
   7   7   2          0.87          0.40         0.73 o
   8   7   2         83.73         88.59         7.25 o
   9   7   2         17.19         14.01         2.90 o
  10   7   2         56.03         61.67         7.42 o
 -10   8   2          0.00          1.34         2.13 o
  -9   8   2          7.67          3.70         2.39 o
  -8   8   2         73.64         63.80         6.58 o
  -7   8   2          6.88          7.69         2.92 o
  -6   8   2          2.48          0.40         1.83 o
  -5   8   2        718.15        707.03        18.00 o
  -4   8   2         15.89         18.44         2.05 o
  -3   8   2         74.82         69.75         4.33 o
  -2   8   2         74.80         76.59         5.49 o
  -1   8   2         13.52         23.57         1.35 o
   0   8   2        693.82        713.40         8.58 o
   1   8   2       2038.93       2093.95        17.44 o
   2   8   2        938.61        950.51         9.21 o
   3   8   2        832.99        826.65        10.21 o
   4   8   2        447.93        463.41        12.69 o
   5   8   2        418.67        425.25        13.17 o
   6   8   2         40.93         40.42         3.82 o
   7   8   2          0.13          0.39         1.20 o
   8   8   2        131.82        119.78         5.78 o
   9   8   2        104.94        100.57         7.52 o
  10   8   2        130.84        164.98        10.01 o
  -9   9   2         51.46         48.04         5.33 o
  -8   9   2          7.19          6.14         1.81 o
  -7   9   2         63.58         57.25         4.81 o
  -6   9   2         71.58         71.71         6.79 o
  -5   9   2        535.86        543.87        15.00 o
  -4   9   2        645.00        668.53        10.69 o
  -3   9   2        124.66        122.96         5.13 o
  -2   9   2         31.64         36.32         1.89 o
  -1   9   2        661.06        672.28         8.56 o
   0   9   2        247.44        219.46         4.92 o
   1   9   2         29.10         26.83         2.00 o
   2   9   2         24.67         20.88         1.32 o
   3   9   2        104.10        101.23         2.96 o
   4   9   2         57.34         49.06         4.32 o
   5   9   2        441.34        436.08        14.07 o
   6   9   2         24.38         25.04         3.59 o
   7   9   2        183.55        214.06         9.90 o
   8   9   2         60.08         51.92         5.16 o
   9   9   2          5.41          4.00         4.43 o
  -9  10   2         80.86        102.87         7.84 o
  -8  10   2         98.58         97.23         7.46 o
  -7  10   2         74.26         75.33         5.42 o
  -6  10   2         50.55         49.31         4.75 o
  -5  10   2          7.30          3.23         1.73 o
  -4  10   2          3.34          1.01         1.21 o
  -3  10   2        141.19        132.96         4.82 o
  -2  10   2          5.75          6.45         1.16 o
  -1  10   2        104.10         93.10         3.11 o
   0  10   2        203.27        213.83         9.31 o
   1  10   2        189.99        167.71         5.67 o
   2  10   2       2013.29       2036.60        34.74 o
   3  10   2          4.90          2.22         0.78 o
   4  10   2        351.00        350.92        15.63 o
   5  10   2        212.39        206.72         9.34 o
   6  10   2        142.95        136.62         9.83 o
   7  10   2          1.56          1.52         1.84 o
   8  10   2         31.32         23.34         3.41 o
   9  10   2          2.72          9.58         3.66 o
  -8  11   2          0.30         -0.45         2.39 o
  -7  11   2          5.17          4.63         2.10 o
  -6  11   2          8.83          8.31         2.34 o
  -5  11   2         32.94         44.10         4.22 o
  -4  11   2        513.38        481.23        15.24 o
  -3  11   2        522.25        515.85        14.79 o
  -2  11   2        117.41        112.34         5.11 o
  -1  11   2          7.13          6.56         1.19 o
   0  11   2        141.27        150.85         9.39 o
   1  11   2          0.08         -0.63         1.70 o
   2  11   2         80.82         87.17         4.97 o
   3  11   2         66.19         68.58         3.84 o
   4  11   2          1.13         -1.92         1.92 o
   5  11   2         12.02          9.06         2.53 o
   6  11   2         34.57         44.88         4.73 o
   7  11   2        106.46        116.67         7.98 o
   8  11   2          3.03          5.28         2.09 o
  -8  12   2         72.71         78.92         5.69 o
  -7  12   2        145.58        147.24         7.40 o
  -6  12   2          0.35         -0.12         1.94 o
  -5  12   2         11.45          7.72         2.31 o
  -4  12   2          6.88          4.70         1.05 o
  -3  12   2        269.92        236.66         6.80 o
  -2  12   2        210.91        228.59         6.29 o
  -1  12   2          3.25          3.41         1.11 o
   0  12   2          2.76          3.72         3.40 o
   1  12   2        994.37       1017.14        30.33 o
   2  12   2        330.28        340.30        10.37 o
   3  12   2         43.12         47.42         3.37 o
   4  12   2          5.38          6.00         1.95 o
   5  12   2         93.44         93.47         6.79 o
   6  12   2        189.94        207.71        10.49 o
   7  12   2         18.39         13.64         3.25 o
   8  12   2          0.64          2.07         2.29 o
  -7  13   2          3.99          5.42         1.85 o
  -6  13   2         12.23         10.44         2.68 o
  -5  13   2          5.26          4.57         1.99 o
  -4  13   2        114.06        120.25         5.58 o
  -3  13   2         22.38         22.48         2.49 o
  -2  13   2         29.76         23.61         3.96 o
  -1  13   2         19.44         17.06         3.47 o
   0  13   2         29.84         23.48         4.02 o
   1  13   2        100.90        107.11         7.35 o
   2  13   2        238.53        233.68        10.70 o
   3  13   2          1.65          1.06         2.54 o
   4  13   2         23.70         17.51         3.07 o
   5  13   2          0.34         -1.16         1.98 o
   6  13   2        172.69        177.88         9.99 o
   7  13   2          4.69          1.56         2.22 o
  -6  14   2         29.32         33.30         4.26 o
  -5  14   2          4.37          1.95         1.83 o
  -4  14   2         18.02         15.14         2.27 o
  -3  14   2         22.17         26.60         2.70 o
  -2  14   2          4.21          1.36         1.86 o
  -1  14   2         35.98         33.47         4.76 o
   0  14   2        142.16        154.60         7.92 o
   1  14   2         20.28         24.30         3.25 o
   2  14   2         34.05         40.99         5.59 o
   3  14   2          0.83          0.44         2.15 o
   4  14   2          1.36          1.25         2.19 o
   5  14   2          0.69          2.37         2.14 o
   6  14   2          6.39          4.81         2.70 o
  -5  15   2         14.76         17.38         4.09 o
  -4  15   2         42.83         49.86        12.74 o
  -3  15   2         47.43         45.15         4.34 o
  -2  15   2         61.15         67.48         6.57 o
  -1  15   2         45.18         41.53         5.40 o
   0  15   2          0.53          0.97         1.89 o
   1  15   2         73.63         59.71         7.48 o
   2  15   2          9.29          7.19         3.12 o
   3  15   2          6.73          4.96         2.47 o
   4  15   2          2.91          1.41         2.40 o
   5  15   2         41.72         33.47         5.50 o
  -3  16   2          0.95          1.49         2.16 o
  -2  16   2          0.29          2.00         3.42 o
  -1  16   2          2.41          3.46         2.80 o
   0  16   2         16.70         11.69         3.36 o
   1  16   2         34.09         51.92         6.50 o
   2  16   2         93.75         88.87         8.54 o
   3  16   2         34.11         39.70         5.95 o
 -11   0   3         16.74          9.42         2.85 o
  -9   0   3        121.17        136.20         8.22 o
  -7   0   3         59.20         50.93         3.84 o
  -5   0   3         62.44         62.65         2.92 o
  -3   0   3        301.49        409.16         9.21 o
  -1   0   3          0.21          3.26         0.84 o
   1   0   3      13340.51      12711.04        94.09 o
   3   0   3        965.59       1026.78        16.52 o
   5   0   3         82.56         88.73         2.56 o
   7   0   3       1574.57       1617.06        28.12 o
   9   0   3        400.94        406.29        13.24 o
  11   0   3        118.57        126.62        10.02 o
 -11   1   3          3.40          4.29         1.46 o
 -10   1   3         41.52         32.51         3.11 o
  -9   1   3          3.11          2.89         1.46 o
  -8   1   3        383.92        355.57         6.30 o
  -7   1   3         66.43         58.07         2.40 o
  -6   1   3         49.05         50.21         2.45 o
  -5   1   3        317.66        323.47         5.45 o
  -4   1   3       2667.88       2712.85        28.81 o
  -3   1   3        329.19        333.20        11.28 o
  -2   1   3        344.32        396.75         5.49 o
  -1   1   3        796.48        842.98         7.37 o
   0   1   3        796.45        810.67        10.60 o
   1   1   3        108.53        107.29         1.74 o
   2   1   3       3036.19       3060.65        21.75 o
   3   1   3        916.34        964.92         9.60 o
   4   1   3        632.52        602.31         7.74 o
   5   1   3         73.42         76.80         2.21 o
   6   1   3       2507.43       2483.38        21.43 o
   7   1   3       2032.53       2010.13        20.21 o
   8   1   3        733.38        694.39        10.23 o
   9   1   3         78.03         65.44         3.34 o
  10   1   3         13.17          9.49         3.49 o
  11   1   3         16.66         19.91         4.24 o
 -11   2   3          0.85          1.81         1.54 o
 -10   2   3        117.29        115.06         5.70 o
  -9   2   3        283.51        296.01         8.76 o
  -8   2   3         37.53         39.35         2.35 o
  -7   2   3        477.59        488.87         9.40 o
  -6   2   3         19.78         21.82         2.56 o
  -5   2   3          0.11          0.20         1.13 o
  -4   2   3        579.04        607.17         8.43 o
  -3   2   3          0.56          1.02         0.45 o
  -2   2   3        104.33         95.65         2.05 o
  -1   2   3        566.88        682.68         7.96 o
   0   2   3       1128.48        985.96         8.24 o
   1   2   3        125.93         70.42         1.53 o
   2   2   3       9980.99      10066.10        63.82 o
   3   2   3        411.56        499.97         6.17 o
   4   2   3         18.94         17.19         0.89 o
   5   2   3        143.41        139.64         3.19 o
   6   2   3         15.83         12.95         1.50 o
   7   2   3          5.84          6.95         1.33 o
   8   2   3        243.33        242.00         5.30 o
   9   2   3         68.85         64.96         3.36 o
  10   2   3        112.12        112.21         7.03 o
  11   2   3         97.47         96.48         9.09 o
 -11   3   3         15.02          8.16         3.42 o
 -10   3   3        141.04        134.39         8.30 o
  -9   3   3         41.47         36.32         3.19 o
  -8   3   3          2.08          1.85         1.37 o
  -7   3   3        155.03        143.59         5.36 o
  -6   3   3        240.80        263.25         8.39 o
  -5   3   3       1317.93       1297.64        15.62 o
  -4   3   3       1336.69       1513.70        15.84 o
  -3   3   3        990.55        984.40        11.14 o
  -2   3   3       1123.31       1064.72        18.08 o
  -1   3   3        244.13        216.36         5.64 o
   0   3   3        662.55        648.18         8.71 o
   1   3   3       1935.29       1903.76        14.42 o
   2   3   3          1.90          1.38         0.46 o
   3   3   3        427.86        395.35         5.30 o
   4   3   3        381.66        445.78         6.88 o
   5   3   3        958.78        995.39        10.39 o
   6   3   3          9.57         22.49         2.28 o
   7   3   3        646.45        627.22         9.56 o
   8   3   3        155.27        159.76         7.50 o
   9   3   3          0.79         -0.08         1.67 o
  10   3   3          0.26         -0.44         6.12 o
  11   3   3         17.35         16.94         4.22 o
 -11   4   3          4.49          3.86         1.56 o
 -10   4   3         92.16         97.23         6.44 o
  -9   4   3         65.28         72.39         4.42 o
  -8   4   3        211.15        216.11         7.15 o
  -7   4   3         38.41         35.98         3.49 o
  -6   4   3         99.22         84.22         6.17 o
  -5   4   3        455.17        467.41         9.14 o
  -4   4   3       1777.80       1741.39        18.14 o
  -3   4   3       5904.09       6046.96        55.92 o
  -2   4   3         96.66        113.79         4.65 o
  -1   4   3        944.88       1067.76        22.47 o
   0   4   3          1.98          2.87         0.79 o
   1   4   3       1465.56       1601.55        14.48 o
   2   4   3       7340.87       7454.72        46.45 o
   3   4   3          6.76          3.13         0.65 o
   4   4   3         82.56         77.16         3.12 o
   5   4   3         29.86         32.23         2.05 o
   6   4   3         11.87          7.78         0.93 o
   7   4   3          1.33          0.27         1.04 o
   8   4   3         21.02         13.89         3.20 o
   9   4   3         31.92         33.74         3.57 o
  10   4   3        198.81        231.65        13.44 o
  11   4   3         24.23         28.67         5.11 o
 -11   5   3          0.03         -1.82         1.82 o
 -10   5   3         47.41         36.10         3.97 o
  -9   5   3         28.32         23.37         3.08 o
  -8   5   3         91.74         89.54         7.36 o
  -7   5   3         12.71          5.91         2.67 o
  -6   5   3         21.24         22.68         2.63 o
  -5   5   3        599.17        608.05        10.88 o
  -4   5   3         21.48         13.94         1.45 o
  -3   5   3       2495.65       2616.90        37.51 o
  -2   5   3         44.33         45.03         3.37 o
  -1   5   3        104.15        106.35         4.11 o
   0   5   3       2327.88       2422.82        19.09 o
   1   5   3       2041.90       2120.37        30.50 o
   2   5   3        532.86        538.38         6.69 o
   3   5   3        746.90        881.23        11.34 o
   4   5   3        419.95        428.16         7.66 o
   5   5   3        303.51        315.09        12.28 o
   6   5   3        181.19        175.79         5.64 o
   7   5   3        387.36        369.03         8.33 o
   8   5   3        231.60        223.37         6.37 o
   9   5   3          3.81          0.95         2.35 o
  10   5   3        111.37        128.41        10.09 o
  11   5   3         12.26         14.43         3.99 o
 -10   6   3          3.95          7.33         1.94 o
  -9   6   3         56.28         61.06         8.70 o
  -8   6   3         54.05         61.92         6.18 o
  -7   6   3         22.29         17.78         5.13 o
  -6   6   3        506.31        522.94        12.52 o
  -5   6   3         37.28         39.01         3.86 o
  -4   6   3         40.58         39.35         3.86 o
  -3   6   3       1237.61       1312.97        26.52 o
  -2   6   3        422.14        460.79        10.99 o
  -1   6   3          9.90          2.72         0.96 o
   0   6   3        948.60        980.17        19.49 o
   1   6   3       2257.84       2267.06        21.59 o
   2   6   3        734.55        716.58        14.10 o
   3   6   3         69.08         86.38         3.22 o
   4   6   3         29.27         23.37         2.08 o
   5   6   3        305.50        277.34         6.16 o
   6   6   3          0.39         13.04         2.06 o
   7   6   3          0.02         -0.33         0.75 o
   8   6   3        209.06        226.25        10.93 o
   9   6   3         20.95         18.52         3.56 o
  10   6   3         18.88         18.42         3.66 o
 -10   7   3          0.32          0.86         1.96 o
  -9   7   3         40.80         39.58         5.37 o
  -8   7   3         69.52         77.89         7.30 o
  -7   7   3          3.48          2.03         1.54 o
  -6   7   3        371.57        390.58        13.67 o
  -5   7   3         36.86         41.33         4.62 o
  -4   7   3       1038.30       1048.16        26.45 o
  -3   7   3         55.02         47.67         3.99 o
  -2   7   3         14.94         14.82         1.90 o
  -1   7   3        329.26        356.74         6.55 o
   0   7   3        121.19        145.21         3.58 o
   1   7   3          4.95          5.13         0.60 o
   2   7   3         38.81         47.77         1.87 o
   3   7   3        499.54        506.77         7.44 o
   4   7   3         16.98         14.44         2.40 o
   5   7   3         35.46         30.26         2.07 o
   6   7   3         44.20         50.86         3.48 o
   7   7   3         14.46         11.74         1.68 o
   8   7   3         11.11          6.09         1.88 o
   9   7   3         33.78         30.25         4.20 o
  10   7   3         31.75         39.28         4.99 o
 -10   8   3         16.68         20.38         4.51 o
  -9   8   3         16.55         19.74         4.18 o
  -8   8   3          1.84          3.56         2.86 o
  -7   8   3         47.94         42.82         3.98 o
  -6   8   3          0.41          1.42         1.98 o
  -5   8   3       1197.82       1151.73        39.29 o
  -4   8   3         46.79         44.65         3.07 o
  -3   8   3          0.38         -1.16         1.73 o
  -2   8   3        883.68        859.79        17.31 o
  -1   8   3          5.57          3.69         0.93 o
   0   8   3        131.45        140.21         3.66 o
   1   8   3        976.88        932.80        11.41 o
   2   8   3          0.03         -0.01         0.70 o
   3   8   3       1201.64       1172.49        13.80 o
   4   8   3        123.49        122.57         5.46 o
   5   8   3        135.72        129.63         5.75 o
   6   8   3        190.67        172.56         5.64 o
   7   8   3          0.11         -0.33         1.18 o
   8   8   3        101.20        101.25         5.05 o
   9   8   3         33.18         53.26         5.60 o
  10   8   3         26.37         34.11         4.81 o
  -9   9   3         20.98         30.61         5.26 o
  -8   9   3          3.76          2.20         1.48 o
  -7   9   3        135.07        136.22         7.22 o
  -6   9   3          0.35          6.21         2.26 o
  -5   9   3        296.36        279.91        16.86 o
  -4   9   3        181.82        178.76         7.06 o
  -3   9   3         61.48         81.80        17.15 o
  -2   9   3        135.03        136.65         6.41 o
  -1   9   3          2.20          2.87         1.05 o
   0   9   3        360.21        363.29         7.03 o
   1   9   3        161.38        158.34         5.21 o
   2   9   3        163.55        157.74         3.99 o
   3   9   3        434.97        430.93        14.16 o
   4   9   3       1093.26       1116.90        19.00 o
   5   9   3          0.18         -1.19         2.11 o
   6   9   3          7.36          7.66         2.52 o
   7   9   3         68.69         70.00         5.12 o
   8   9   3        433.84        439.60        22.17 o
   9   9   3         38.23         36.68         4.58 o
  -9  10   3          5.40          4.53         2.82 o
  -8  10   3        105.78         97.55         7.60 o
  -7  10   3         38.00         53.44         4.76 o
  -6  10   3          1.10          0.29         1.78 o
  -5  10   3        106.82        102.88         7.26 o
  -4  10   3          0.80         -1.51         1.51 o
  -3  10   3         10.26          4.47         4.24 o
  -2  10   3         39.72         39.34         2.71 o
  -1  10   3        143.52        128.40         5.44 o
   0  10   3        522.00        480.06         7.53 o
   1  10   3        724.08        689.81        11.14 o
   2  10   3         21.47         20.91         2.19 o
   3  10   3       2364.38       2381.08        29.42 o
   4  10   3         16.21         12.21         1.68 o
   5  10   3        400.27        391.22        13.38 o
   6  10   3          0.64          1.81         2.24 o
   7  10   3        125.63        116.92         7.88 o
   8  10   3          1.04          2.06         2.56 o
   9  10   3         15.04         26.40         8.28 o
  -8  11   3         15.71         12.88         2.60 o
  -7  11   3         20.54         14.71         2.71 o
  -6  11   3         50.78         47.63         5.35 o
  -5  11   3        123.55        110.99         6.03 o
  -4  11   3          5.66          3.61         1.34 o
  -3  11   3          5.52          4.32         1.07 o
  -2  11   3        313.97        318.43        10.66 o
  -1  11   3          1.62          2.26         1.26 o
   0  11   3        355.25        350.19         8.12 o
   1  11   3        105.94         98.58         4.75 o
   2  11   3         84.85         86.08         4.23 o
   3  11   3          0.07          0.03         0.62 o
   4  11   3         31.09         27.40         3.59 o
   5  11   3        295.49        318.65        12.38 o
   6  11   3         47.90         42.12         5.79 o
   7  11   3         46.76         45.82         5.21 o
   8  11   3          6.22          1.73         3.16 o
  -7  12   3         47.23         58.53         4.68 o
  -6  12   3         33.94         34.18         3.98 o
  -5  12   3         88.77         84.55         5.76 o
  -4  12   3          0.80          2.52         1.22 o
  -3  12   3         13.17          8.34         2.43 o
  -2  12   3         58.02         46.88         5.13 o
  -1  12   3         13.88         16.97         3.36 o
   0  12   3        123.77        112.12         5.82 o
   1  12   3          7.32          7.32         1.65 o
   2  12   3          0.42          0.56         1.51 o
   3  12   3          0.71         -0.42         1.69 o
   4  12   3        290.90        287.51        11.61 o
   5  12   3        176.12        185.42         9.66 o
   6  12   3          0.00          1.84         1.87 o
   7  12   3          0.24         -0.07         2.08 o
  -7  13   3          0.03         -1.45         1.45 o
  -6  13   3          0.74          2.10         2.08 o
  -5  13   3          7.41          4.53         1.89 o
  -4  13   3          6.09          4.62         1.44 o
  -3  13   3         17.40         22.22         3.32 o
  -2  13   3         14.78          9.91         3.03 o
  -1  13   3         97.57        101.54         7.70 o
   0  13   3         23.78         33.73         3.05 o
   1  13   3        209.95        207.49         8.71 o
   2  13   3          0.00         -0.18         1.48 o
   3  13   3         18.87         23.66         5.38 o
   4  13   3          5.51          4.91         1.85 o
   5  13   3          9.24          6.40         2.24 o
   6  13   3        118.94        125.24         8.48 o
   7  13   3          0.95          1.33         2.17 o
  -6  14   3        136.29        141.09        10.38 o
  -5  14   3          8.94          4.24         2.66 o
  -4  14   3          3.68          3.67         1.56 o
  -3  14   3          1.97          0.50         1.91 o
  -2  14   3          1.87          2.27         2.18 o
  -1  14   3          1.27         -0.87         1.75 o
   0  14   3         55.62         61.62         5.22 o
   1  14   3          0.01          0.54         1.79 o
   2  14   3        103.42        112.70         8.94 o
   3  14   3         14.73         13.92         3.58 o
   4  14   3         64.21         73.53         7.89 o
   5  14   3          5.66          9.97         2.88 o
   6  14   3          0.59          3.20         2.20 o
  -4  15   3          2.17          0.32         1.61 o
  -3  15   3          4.76          7.14         2.10 o
  -2  15   3         34.82         33.91         4.85 o
  -1  15   3        147.10        172.34         8.79 o
   0  15   3        127.76        123.51         7.35 o
   1  15   3          0.26          1.75         2.58 o
   2  15   3          7.92         15.05         6.44 o
   3  15   3          7.87          5.46         2.91 o
   4  15   3          0.27         -3.37         3.37 o
  -2  16   3         39.62         38.21         4.36 o
  -1  16   3         26.35         29.09         4.76 o
   0  16   3         39.00         40.64         5.82 o
   1  16   3          6.58          8.40         5.30 o
   2  16   3          0.12         -2.76         2.85 o
 -10   0   4          4.22          7.24         2.39 o
  -8   0   4        187.90        207.95         9.76 o
  -6   0   4       1146.48       1284.83        24.80 o
  -4   0   4         99.27        115.75         5.14 o
  -2   0   4       3734.74       3814.80        53.78 o
   0   0   4       2757.66       2821.87        30.72 o
   2   0   4        100.18        160.56         3.06 o
   4   0   4       6364.73       6507.02        62.09 o
   6   0   4        821.21        815.71        28.27 o
   8   0   4          0.48         -2.80         2.80 o
  10   0   4        111.50        100.80        11.62 o
 -11   1   4        212.07        208.57         8.24 o
 -10   1   4          0.17          1.93         1.26 o
  -9   1   4          4.70          4.70         1.55 o
  -8   1   4          7.77          6.62         1.62 o
  -7   1   4         11.04          8.08         1.43 o
  -6   1   4         75.80         88.22         5.00 o
  -5   1   4         88.57        121.89         4.97 o
  -4   1   4          4.66          5.97         1.05 o
  -3   1   4       2567.48       2553.24        30.39 o
  -2   1   4         23.41         11.25         1.54 o
  -1   1   4       2173.34       2053.40        18.52 o
   0   1   4        251.70        270.59         6.62 o
   1   1   4        969.77       1051.49         7.73 o
   2   1   4        259.41        266.27         3.06 o
   3   1   4        751.13        743.37         7.67 o
   4   1   4         98.21        101.78         2.40 o
   5   1   4         22.35         24.38         1.32 o
   6   1   4         61.30         59.73         2.65 o
   7   1   4        111.90        108.67         4.00 o
   8   1   4          5.02          7.79         2.47 o
   9   1   4        539.76        525.53        18.07 o
  10   1   4         18.34         22.06         3.32 o
  11   1   4          6.40         19.33         4.29 o
 -11   2   4          3.91          5.93         1.78 o
 -10   2   4         48.53         43.93         3.75 o
  -9   2   4          0.03         -0.51         1.36 o
  -8   2   4         26.04         34.33         3.11 o
  -7   2   4        315.64        325.85         6.42 o
  -6   2   4        498.29        550.03        12.60 o
  -5   2   4          5.87          4.92         1.15 o
  -4   2   4        193.09        232.80         4.91 o
  -3   2   4       2618.52       2712.82        27.17 o
  -2   2   4        105.51        124.24         4.00 o
  -1   2   4         28.02         17.97         1.06 o
   0   2   4       1378.20       1513.76        12.42 o
   1   2   4       1687.65       1732.17        14.11 o
   2   2   4        947.26        912.01         6.85 o
   3   2   4       1429.84       1291.30        10.87 o
   4   2   4        253.50        226.34         4.14 o
   5   2   4        392.66        413.71         6.78 o
   6   2   4        934.13        928.63        13.43 o
   7   2   4         23.18         28.51         2.25 o
   8   2   4         80.08         72.39         5.02 o
   9   2   4         25.26         22.69         3.16 o
  10   2   4          0.74         -2.93         2.93 o
  11   2   4          3.31          2.83         2.24 o
 -11   3   4         26.95         22.98         2.85 o
 -10   3   4          0.02         -0.83         1.30 o
  -9   3   4          2.36          3.09         1.36 o
  -8   3   4         68.09         77.27         4.23 o
  -7   3   4        265.82        254.95         8.45 o
  -6   3   4          0.04          0.68         3.15 o
  -5   3   4        596.14        621.50        10.54 o
  -4   3   4        948.42        959.65        10.16 o
  -3   3   4        746.39        834.13         9.37 o
  -2   3   4       2682.47       2667.54        24.28 o
  -1   3   4        678.99        688.73         8.89 o
   0   3   4        896.23        900.16         8.38 o
   1   3   4       1063.62       1086.46         8.43 o
   2   3   4       1100.34       1152.06         9.56 o
   3   3   4         60.96         76.84         1.67 o
   4   3   4        197.04        229.22         4.05 o
   5   3   4        447.99        452.36         7.78 o
   6   3   4          0.31         -0.34         1.03 o
   7   3   4       1219.68       1169.20        15.24 o
   8   3   4        847.37        836.60        20.15 o
   9   3   4          0.76          0.10         1.38 o
  10   3   4        110.66        127.68         9.84 o
  11   3   4         33.32         37.14         5.73 o
 -11   4   4          0.11         -0.53         1.54 o
 -10   4   4         41.39         31.50         3.62 o
  -9   4   4          0.45         -0.97         1.46 o
  -8   4   4          2.71          1.53         1.26 o
  -7   4   4        749.08        807.70        16.36 o
  -6   4   4          8.81          4.05         2.75 o
  -5   4   4        659.76        635.70         9.96 o
  -4   4   4        508.87        576.58         7.52 o
  -3   4   4        506.31        494.07         8.81 o
  -2   4   4       2072.23       2113.54        28.95 o
  -1   4   4        312.25        342.02         6.84 o
   0   4   4        108.65        122.67         3.56 o
   1   4   4        199.94        226.90         3.45 o
   2   4   4        648.53        699.69         7.04 o
   3   4   4       2391.67       2306.03        19.13 o
   4   4   4        538.17        584.79         7.58 o
   5   4   4        218.82        209.10         4.15 o
   6   4   4        160.54        154.59         2.96 o
   7   4   4        547.97        556.49        10.15 o
   8   4   4         25.04         22.21         2.42 o
   9   4   4         25.45         27.84         3.71 o
  10   4   4        187.60        203.13        10.44 o
 -10   5   4         37.65         37.65         4.11 o
  -9   5   4          0.05         -1.44         1.44 o
  -8   5   4        128.41        115.62         6.12 o
  -7   5   4         35.57         29.21         3.01 o
  -6   5   4        334.86        333.40         9.13 o
  -5   5   4         19.60         20.64         2.35 o
  -4   5   4        283.84        283.45         8.75 o
  -3   5   4        544.93        541.15         8.44 o
  -2   5   4        203.38        155.02         4.39 o
  -1   5   4        707.75        723.56         9.46 o
   0   5   4        627.37        628.61         9.39 o
   1   5   4        202.15        194.40         4.86 o
   2   5   4         19.59         27.29         1.16 o
   3   5   4        242.78        246.99         3.84 o
   4   5   4        565.84        567.01        11.57 o
   5   5   4        648.98        612.23         8.50 o
   6   5   4        130.62        125.87         4.76 o
   7   5   4         92.50         85.96         3.70 o
   8   5   4         38.88         33.88         3.96 o
   9   5   4         77.53         85.00         6.47 o
  10   5   4        149.45        152.40         9.09 o
 -10   6   4         26.39         20.36         3.14 o
  -9   6   4         85.41         90.47         5.86 o
  -8   6   4          1.73         -1.09         2.08 o
  -7   6   4         10.45          5.89         2.36 o
  -6   6   4        752.99        765.49        20.49 o
  -5   6   4        981.24       1032.59        28.38 o
  -4   6   4        104.27        107.04         4.84 o
  -3   6   4        294.86        268.17         8.72 o
  -2   6   4        463.22        500.58         9.54 o
  -1   6   4         20.01         23.07         1.27 o
   0   6   4        694.50        720.62         9.03 o
   1   6   4         57.33         50.83         3.00 o
   2   6   4         39.18         33.01         1.23 o
   3   6   4        487.24        445.92         9.55 o
   4   6   4        363.21        368.10         7.13 o
   5   6   4         77.38         70.29         3.44 o
   6   6   4        103.93         86.46         2.85 o
   7   6   4          9.90          9.15         1.99 o
   8   6   4        275.68        279.40        11.30 o
   9   6   4         37.72         43.33         4.82 o
  10   6   4          1.36          1.89         2.23 o
 -10   7   4          0.08         -1.92         5.97 o
  -9   7   4          0.04          0.22         1.42 o
  -8   7   4          1.58          0.09         2.84 o
  -7   7   4         19.71         15.18         2.41 o
  -6   7   4         23.32         27.57         4.10 o
  -5   7   4        504.33        548.46        13.31 o
  -4   7   4        819.62        854.03        16.20 o
  -3   7   4        342.12        327.13        11.83 o
  -2   7   4          3.62          1.72         1.85 o
  -1   7   4        140.74        125.36         3.43 o
   0   7   4        949.39        953.23        12.78 o
   1   7   4         82.33         99.19         3.59 o
   2   7   4        823.05        825.41        10.00 o
   3   7   4         83.96         76.70         3.37 o
   4   7   4         67.43         68.98         2.94 o
   5   7   4         29.54         22.65         1.86 o
   6   7   4        245.49        237.16         7.51 o
   7   7   4          5.66          4.78         1.25 o
   8   7   4          1.82         -0.17         1.83 o
   9   7   4        283.92        290.21        12.48 o
  10   7   4         40.91         36.45         5.78 o
  -9   8   4          0.06         -2.46         2.46 o
  -8   8   4         94.55         97.42         8.57 o
  -7   8   4          8.72          7.41         2.16 o
  -6   8   4        147.05        165.70         7.29 o
  -5   8   4          2.49          8.80         2.24 o
  -4   8   4        143.08        142.32         6.02 o
  -3   8   4          2.72          0.45         1.74 o
  -2   8   4          3.36          8.39         2.51 o
  -1   8   4          0.22         -0.34         0.58 o
   0   8   4        134.77        111.63         3.81 o
   1   8   4        766.33        755.65         9.51 o
   2   8   4       2238.15       2272.40        32.27 o
   3   8   4         38.28         42.68         3.01 o
   4   8   4        943.31        908.96        15.25 o
   5   8   4        262.42        258.56         7.53 o
   6   8   4          2.28         -0.93         2.36 o
   7   8   4        114.94        106.84         5.46 o
   8   8   4         15.78         20.75         4.74 o
   9   8   4         55.75         63.85         6.04 o
  -9   9   4          3.55         -0.04         1.94 o
  -8   9   4         25.18         25.63         3.36 o
  -7   9   4         29.55         21.24         3.07 o
  -6   9   4          1.19          0.98         1.76 o
  -5   9   4        414.87        418.26        18.30 o
  -4   9   4         13.74         14.38         2.27 o
  -3   9   4        545.21        503.46        16.23 o
  -2   9   4        179.50        193.84         7.62 o
  -1   9   4        272.64        284.17         5.60 o
   0   9   4          2.75          2.46         0.95 o
   1   9   4         74.97         67.84         3.11 o
   2   9   4          4.55          4.54         0.91 o
   3   9   4          0.80          2.00         1.34 o
   4   9   4        137.81        134.01         5.52 o
   5   9   4        433.76        400.35        14.38 o
   6   9   4          7.22          7.52         2.27 o
   7   9   4          1.51          0.85         1.09 o
   8   9   4         66.86         67.63         6.06 o
   9   9   4          4.82          2.74         2.12 o
  -8  10   4          4.85          3.25         5.44 o
  -7  10   4         29.39         26.01         3.39 o
  -6  10   4        133.43        154.13         7.70 o
  -5  10   4          3.45          2.77         5.17 o
  -4  10   4         71.28         77.88         4.84 o
  -3  10   4          2.70          2.84         1.98 o
  -2  10   4          0.39          0.40         1.01 o
  -1  10   4          8.67          4.70         0.81 o
   0  10   4       1323.12       1302.29        17.39 o
   1  10   4         31.82         32.77         2.36 o
   2  10   4        833.88        815.41        12.10 o
   3  10   4        359.94        397.79        11.17 o
   4  10   4         41.27         36.24         4.22 o
   5  10   4        244.83        267.73        11.21 o
   6  10   4         82.89         90.77         6.84 o
   7  10   4         32.88         24.04         4.90 o
   8  10   4          4.32          5.37         2.76 o
  -8  11   4          1.49          5.68         3.02 o
  -7  11   4          8.93          6.30         2.13 o
  -6  11   4          0.66          1.88         2.20 o
  -5  11   4        234.40        232.96        11.34 o
  -4  11   4         10.06          6.07         1.36 o
  -3  11   4         53.96         54.34         4.28 o
  -2  11   4         49.00         49.07         3.12 o
  -1  11   4         67.74         50.67         2.53 o
   0  11   4         68.27         63.72         3.29 o
   1  11   4         71.79         74.26         3.55 o
   2  11   4         85.95         89.89         4.20 o
   3  11   4         77.37         79.98         5.98 o
   4  11   4         27.14         24.44         3.57 o
   5  11   4         63.41         68.09         5.82 o
   6  11   4          6.96          3.75         2.17 o
   7  11   4         33.98         34.86         4.83 o
   8  11   4         78.88         91.66         9.90 o
  -7  12   4         20.75         24.35         3.30 o
  -6  12   4          7.00          9.80         2.36 o
  -5  12   4          7.57         10.41         2.26 o
  -4  12   4         71.85         89.31         4.72 o
  -3  12   4          3.18          2.44         1.37 o
  -2  12   4          3.24          2.61         0.97 o
  -1  12   4          9.14          7.78         1.73 o
   0  12   4        147.56        145.36         6.20 o
   1  12   4          0.08         -1.07         1.37 o
   2  12   4         38.35         29.12         3.04 o
   3  12   4        300.79        309.74        18.00 o
   4  12   4         52.50         46.34         4.91 o
   5  12   4         17.32         24.60         3.78 o
   6  12   4          2.37          2.11         2.27 o
   7  12   4         76.71         77.78         7.01 o
  -6  13   4         15.09         22.21         2.96 o
  -5  13   4          6.20          3.98         2.27 o
  -4  13   4         70.42         66.44         5.00 o
  -3  13   4          3.00          2.27         1.27 o
  -2  13   4         42.42         37.05         3.20 o
  -1  13   4          2.77          4.38         1.55 o
   0  13   4          2.56          6.40         1.84 o
   1  13   4          0.18          1.15         1.46 o
   2  13   4        172.41        182.72        11.04 o
   3  13   4         60.99         62.24         7.05 o
   4  13   4         60.69         60.98         7.20 o
   5  13   4          2.71          1.27         1.90 o
   6  13   4         77.24         80.46         7.29 o
  -5  14   4         56.43         63.31         6.73 o
  -4  14   4         70.68         57.62         4.84 o
  -3  14   4         41.05         47.12         6.57 o
  -2  14   4          2.33          3.66         1.95 o
  -1  14   4         23.68         22.87         3.21 o
   0  14   4         56.78         43.49         4.01 o
   1  14   4         78.80         72.82         6.46 o
   2  14   4          0.84         -2.46         3.01 o
   3  14   4          3.34          0.72         2.15 o
   4  14   4          3.47          1.94         2.74 o
   5  14   4          0.68         -1.76         2.73 o
  -4  15   4         35.31         32.40         3.75 o
  -3  15   4         49.64         46.19         4.58 o
  -2  15   4          3.12          2.01         1.70 o
  -1  15   4          0.67         -0.59         1.74 o
   0  15   4         14.57         16.39         3.64 o
   1  15   4          0.74         -0.89         3.12 o
   2  15   4         22.83         33.41         5.43 o
   3  15   4          0.49         -2.09         2.55 o
   4  15   4          6.43         16.28         4.79 o
  -1  16   4          3.97         -0.35         4.35 o
   0  16   4         11.96         16.35         3.90 o
   1  16   4         18.84         24.51         4.76 o
 -11   0   5         60.54         64.30         6.54 o
  -9   0   5          0.01          1.56         1.70 o
  -7   0   5         10.61         12.33         2.51 o
  -5   0   5        306.13        311.09        16.96 o
  -3   0   5        319.37        303.43        10.68 o
  -1   0   5        152.02        126.91         4.93 o
   1   0   5        996.18       1052.75        14.25 o
   3   0   5        952.60        948.49        17.55 o
   5   0   5       2755.26       2707.84        36.17 o
   7   0   5       1789.18       1780.46        34.55 o
   9   0   5          0.07         -2.96         3.48 o
 -11   1   5          0.88          0.81         1.29 o
 -10   1   5         49.26         55.80         4.12 o
  -9   1   5          7.99          7.63         1.63 o
  -8   1   5        220.86        221.63         7.18 o
  -7   1   5         17.66         17.25         3.14 o
  -6   1   5        114.77        138.50        10.27 o
  -5   1   5          0.20          1.35         2.09 o
  -4   1   5        311.28        338.12         8.65 o
  -3   1   5         65.84         65.36         2.93 o
  -2   1   5        147.82        125.92         3.41 o
  -1   1   5         27.48         27.65         1.63 o
   0   1   5       1888.90       1832.00        16.81 o
   1   1   5       2709.75       2759.78        17.35 o
   2   1   5       1288.08       1340.15         9.64 o
   3   1   5        746.25        778.13         7.26 o
   4   1   5        721.01        705.73         9.31 o
   5   1   5        297.10        290.49         6.35 o
   6   1   5       2379.81       2375.87        28.65 o
   7   1   5        108.76        112.45         5.12 o
   8   1   5         11.19          7.41         1.98 o
   9   1   5         17.58         15.92         2.60 o
  10   1   5         97.84         90.20         6.51 o
 -10   2   5          2.71          0.69         1.41 o
  -9   2   5          1.55          1.73         1.52 o
  -8   2   5        150.87        150.26         7.04 o
  -7   2   5         21.50         26.02         2.86 o
  -6   2   5          0.68          4.96         2.74 o
  -5   2   5        338.20        337.56        12.73 o
  -4   2   5        337.99        317.61         8.54 o
  -3   2   5         11.59          4.61         1.50 o
  -2   2   5         79.21         70.89         3.68 o
  -1   2   5        383.22        407.56         6.25 o
   0   2   5       3227.18       3282.76        24.13 o
   1   2   5        305.95        315.79         4.49 o
   2   2   5        250.51        268.27         3.42 o
   3   2   5        103.15        100.98         2.76 o
   4   2   5       1114.41       1093.26        10.44 o
   5   2   5        508.36        492.66         6.58 o
   6   2   5        788.33        746.27        10.50 o
   7   2   5          5.70          5.30         1.21 o
   8   2   5        101.12         93.26         5.70 o
   9   2   5         21.55         22.95         3.30 o
  10   2   5        116.68        139.80         8.21 o
 -10   3   5         13.20         16.82         3.19 o
  -9   3   5         59.43         57.60         5.95 o
  -8   3   5         45.63         45.42         3.86 o
  -7   3   5         79.94         69.04         4.41 o
  -6   3   5          4.58          6.31         2.46 o
  -5   3   5        162.09        177.39         3.87 o
  -4   3   5        371.87        385.39         5.26 o
  -3   3   5          3.79          9.18         1.10 o
  -2   3   5        640.12        644.75         9.03 o
  -1   3   5         23.23         32.68         1.87 o
   0   3   5        650.99        655.63         6.18 o
   1   3   5        550.41        458.33         5.80 o
   2   3   5        385.12        382.78         5.10 o
   3   3   5         42.51         56.52         1.73 o
   4   3   5        250.96        245.09         4.30 o
   5   3   5       3681.09       3650.65        28.60 o
   6   3   5         11.93          7.84         1.14 o
   7   3   5          0.39          0.57         1.16 o
   8   3   5          2.41          3.15         1.92 o
   9   3   5         10.72         11.96         2.70 o
  10   3   5         23.62         17.43         3.19 o
 -10   4   5         59.23         60.41         5.12 o
  -9   4   5         52.22         55.85         4.54 o
  -8   4   5         27.70         22.99         3.94 o
  -7   4   5         55.62         56.33         3.96 o
  -6   4   5        140.99        155.14         6.02 o
  -5   4   5         59.26         65.68         2.80 o
  -4   4   5       1950.75       1997.35        17.26 o
  -3   4   5         50.82         62.39         2.63 o
  -2   4   5        156.17        176.02         4.53 o
  -1   4   5        260.65        243.79         5.33 o
   0   4   5        344.36        346.80         5.27 o
   1   4   5        602.86        600.12         5.95 o
   2   4   5        138.95        157.31         3.32 o
   3   4   5          7.18          3.99         0.73 o
   4   4   5         69.14         58.76         1.87 o
   5   4   5         13.27         10.29         1.28 o
   6   4   5          9.38          2.90         0.77 o
   7   4   5         66.90         65.34         3.28 o
   8   4   5         48.97         38.37         5.49 o
   9   4   5         51.14         48.89         4.97 o
  10   4   5        273.90        311.32        12.88 o
 -10   5   5         24.24         13.93         4.05 o
  -9   5   5         22.75         31.11         3.42 o
  -8   5   5          0.02          0.21         2.41 o
  -7   5   5         11.95         17.33         2.32 o
  -6   5   5         93.45        100.48         6.01 o
  -5   5   5        473.87        516.30         8.77 o
  -4   5   5         52.67         49.71         2.04 o
  -3   5   5        982.44        962.09        12.58 o
  -2   5   5         51.12         46.79         2.47 o
  -1   5   5        614.07        597.84        10.48 o
   0   5   5        460.47        453.07         8.05 o
   1   5   5        700.37        678.92         7.05 o
   2   5   5        687.92        709.95         7.38 o
   3   5   5        508.65        520.67         7.47 o
   4   5   5        211.99        216.75         4.05 o
   5   5   5         15.58         17.93         1.01 o
   6   5   5        269.70        231.11         8.06 o
   7   5   5          0.38         -1.28         1.87 o
   8   5   5          1.65          0.33         1.80 o
   9   5   5          1.65          1.82         1.80 o
  10   5   5          3.60          1.12         1.95 o
 -10   6   5         10.15         14.30         3.75 o
  -9   6   5         22.70         20.70         5.01 o
  -8   6   5          6.20          9.94         1.99 o
  -7   6   5         50.18         46.67         6.27 o
  -6   6   5       1442.03       1479.60        20.69 o
  -5   6   5       1812.70       1862.57        21.84 o
  -4   6   5         59.36         42.37         1.94 o
  -3   6   5        433.64        448.05         9.24 o
  -2   6   5         45.49         40.39         3.09 o
  -1   6   5         47.06         40.67         2.75 o
   0   6   5          0.65          0.36         0.27 o
   1   6   5        204.71        203.68         5.92 o
   2   6   5        227.55        219.49         4.10 o
   3   6   5         36.73         40.66         2.06 o
   4   6   5        323.33        314.69         7.13 o
   5   6   5          9.74          4.59         1.10 o
   6   6   5          8.05          5.45         0.70 o
   7   6   5        215.01        235.20         9.97 o
   8   6   5         36.26         31.11         3.95 o
   9   6   5        138.56        148.38         8.78 o
  10   6   5          2.81         -0.79         2.00 o
  -9   7   5          5.53          8.51         3.21 o
  -8   7   5         94.60         89.64         5.52 o
  -7   7   5        226.86        219.57         6.50 o
  -6   7   5         24.19         38.73         3.43 o
  -5   7   5          1.02          2.48         1.65 o
  -4   7   5        215.14        199.45        16.84 o
  -3   7   5         27.29         25.82         2.72 o
  -2   7   5        106.98        104.03         4.72 o
  -1   7   5        556.88        549.29        12.57 o
   0   7   5        337.98        370.64         8.04 o
   1   7   5        203.85        210.98         6.80 o
   2   7   5        684.92        694.85         9.20 o
   3   7   5         57.04         63.96         2.64 o
   4   7   5          3.50          1.22         0.81 o
   5   7   5         10.07          9.47         1.12 o
   6   7   5        106.02        102.79         3.55 o
   7   7   5        472.64        462.78        14.55 o
   8   7   5         61.70         49.23         4.99 o
   9   7   5        134.69        151.17         9.10 o
  -9   8   5          0.02          7.07         3.17 o
  -8   8   5          1.08         -0.95         2.01 o
  -7   8   5         73.53         62.18         4.56 o
  -6   8   5         23.57         18.66         2.66 o
  -5   8   5        184.89        223.34         9.77 o
  -4   8   5          2.90          5.16         3.25 o
  -3   8   5        139.06        143.40         6.29 o
  -2   8   5          3.31          4.65         1.57 o
  -1   8   5       1019.62       1024.99        11.99 o
   0   8   5          0.82          0.20         1.58 o
   1   8   5        451.50        447.92        10.60 o
   2   8   5       1105.84       1118.54        12.72 o
   3   8   5         29.18         29.07         3.52 o
   4   8   5        362.33        340.54         8.73 o
   5   8   5         62.09         68.18         2.54 o
   6   8   5          0.23         -1.00         1.00 o
   7   8   5         11.55          9.57         2.56 o
   8   8   5         48.62         49.03         5.14 o
   9   8   5          0.28          3.67         2.17 o
  -9   9   5          0.72          3.03         2.72 o
  -8   9   5          0.00         -0.91         2.19 o
  -7   9   5         32.40         35.78         3.74 o
  -6   9   5         19.04         19.93         2.81 o
  -5   9   5         31.99         32.74         3.38 o
  -4   9   5         36.48         33.39         4.37 o
  -3   9   5        145.90        152.69         7.50 o
  -2   9   5        210.72        202.75         5.44 o
  -1   9   5        136.28        124.83         4.20 o
   0   9   5         92.83         92.94         4.02 o
   1   9   5         52.44         58.45         2.76 o
   2   9   5         29.90         34.54         1.44 o
   3   9   5        337.36        353.34         9.08 o
   4   9   5         83.80         79.88         4.33 o
   5   9   5          1.23          0.78         1.94 o
   6   9   5         51.39         58.21         5.07 o
   7   9   5          0.02          0.25         1.85 o
   8   9   5        162.54        183.62         9.91 o
  -8  10   5          6.11         12.30         3.81 o
  -7  10   5         39.03         45.78        10.66 o
  -6  10   5          1.64          2.70         1.71 o
  -5  10   5        143.49        159.77        12.04 o
  -4  10   5         12.72         16.43         3.24 o
  -3  10   5         69.73         50.94         4.20 o
  -2  10   5        215.58        203.22         4.73 o
  -1  10   5        181.27        162.92         5.33 o
   0  10   5         46.64         39.83         2.49 o
   1  10   5         62.38         67.38         3.36 o
   2  10   5        515.92        510.52        12.65 o
   3  10   5       1041.16       1061.38        23.10 o
   4  10   5         64.68         61.37         4.76 o
   5  10   5         88.73         87.61         6.60 o
   6  10   5        103.85        111.52         7.79 o
   7  10   5          1.81          3.05         3.33 o
   8  10   5          0.12         -4.19         4.19 o
  -7  11   5          3.67          2.37         3.09 o
  -6  11   5         56.09         66.93         6.27 o
  -5  11   5          6.05          4.30         1.82 o
  -4  11   5         27.10         33.07         4.55 o
  -3  11   5         93.10         70.65         5.08 o
  -2  11   5        112.40        109.40         4.62 o
  -1  11   5         34.93         35.13         3.13 o
   0  11   5         78.28         68.29         3.39 o
   1  11   5        283.93        311.46         7.50 o
   2  11   5          8.31          6.94         2.57 o
   3  11   5          3.29          3.41         2.10 o
   4  11   5         84.01         94.51         5.95 o
   5  11   5        156.72        165.44         9.29 o
   6  11   5          0.24          1.41         2.29 o
   7  11   5        209.09        230.13        17.51 o
  -7  12   5         20.93         34.22         5.89 o
  -6  12   5         48.71         49.87         4.85 o
  -5  12   5         50.21         50.30         3.96 o
  -4  12   5         89.57         90.49         7.43 o
  -3  12   5          4.71          9.01         1.75 o
  -2  12   5         19.99         15.76         2.30 o
  -1  12   5        132.22        132.17         7.38 o
   0  12   5          1.60          0.78         1.40 o
   1  12   5         79.18         84.09         4.75 o
   2  12   5        355.57        369.49        13.17 o
   3  12   5         42.61         50.13         5.17 o
   4  12   5        420.84        422.64        18.49 o
   5  12   5         22.63         22.75         3.71 o
   6  12   5          4.30          4.09         2.80 o
   7  12   5         26.95         30.63        13.78 o
  -6  13   5          0.03         -0.83         2.33 o
  -5  13   5         45.92         39.13         5.15 o
  -4  13   5          1.06          2.76         1.55 o
  -3  13   5        170.62        181.41         7.74 o
  -2  13   5         16.62         22.93         2.72 o
  -1  13   5        110.40         95.99         5.33 o
   0  13   5          9.95          9.96         1.95 o
   1  13   5        121.35        127.97         7.64 o
   2  13   5          0.27         -0.12         1.91 o
   3  13   5         30.79         39.92         4.69 o
   4  13   5         75.09         91.52         8.85 o
   5  13   5          7.65          5.84         2.43 o
   6  13   5          3.81         -0.81         2.43 o
  -4  14   5         28.74         27.27         2.90 o
  -3  14   5          6.51          6.85         2.23 o
  -2  14   5          8.82         12.81         2.33 o
  -1  14   5          9.13          7.20         1.83 o
   0  14   5         51.73         55.26         5.01 o
   1  14   5          7.80          8.07         2.13 o
   2  14   5         31.51         39.99         4.54 o
   3  14   5         15.03         12.79         4.63 o
   4  14   5        103.95        116.82        10.36 o
  -3  15   5         41.01         59.14         5.33 o
  -2  15   5          4.40         -0.15         3.09 o
  -1  15   5         28.89         32.81         5.05 o
   0  15   5         56.16         65.94         7.22 o
   1  15   5         27.28         20.37         4.55 o
   2  15   5          6.73          7.49         7.83 o
   3  15   5         24.01         27.65         5.40 o
 -10   0   6         19.47         32.08         7.55 o
  -8   0   6        131.41        134.96        13.92 o
  -6   0   6          1.56          5.86         3.41 o
  -4   0   6          3.22          3.12         3.85 o
  -2   0   6       1238.29       1227.20        18.58 o
   0   0   6        267.78        261.27         5.20 o
   2   0   6        290.54        246.78         5.31 o
   4   0   6       3583.22       3595.55        48.31 o
   6   0   6        112.75        114.01         6.06 o
   8   0   6        115.14        110.94         7.75 o
  10   0   6          2.73          1.11         2.86 o
 -10   1   6          0.38          3.59         3.03 o
  -9   1   6          7.04          8.93         2.89 o
  -8   1   6          0.46          0.49         5.30 o
  -7   1   6          0.17          2.70         2.60 o
  -6   1   6         80.88         72.25         6.51 o
  -5   1   6          3.14         -2.47         2.48 o
  -4   1   6        542.36        570.02        12.52 o
  -3   1   6       1701.64       1697.68        23.53 o
  -2   1   6         22.59         19.25         0.97 o
  -1   1   6        640.57        663.11        11.85 o
   0   1   6        806.94        820.43         8.82 o
   1   1   6          0.12          0.75         0.50 o
   2   1   6          1.72          2.03         0.56 o
   3   1   6        803.30        731.78        10.13 o
   4   1   6          7.42          6.56         1.00 o
   5   1   6        524.69        488.50         8.10 o
   6   1   6         38.39         38.63         2.82 o
   7   1   6        504.93        520.79        15.43 o
   8   1   6        146.45        150.86         6.36 o
   9   1   6         86.95         83.41         5.93 o
  10   1   6          0.01         -1.24         2.44 o
 -10   2   6          1.18         -1.72         1.72 o
  -9   2   6         60.76         71.37         5.97 o
  -8   2   6        102.45        123.91         6.51 o
  -7   2   6          2.92          0.76         1.87 o
  -6   2   6          0.29         -0.25         2.21 o
  -5   2   6        136.92        142.65         6.25 o
  -4   2   6        762.88        754.89        14.59 o
  -3   2   6         41.00         53.43         5.66 o
  -2   2   6        778.67        808.38        12.61 o
  -1   2   6          8.07          9.80         1.27 o
   0   2   6        326.82        313.25         4.51 o
   1   2   6          0.56          4.95         0.67 o
   2   2   6        557.40        587.64         5.87 o
   3   2   6       1937.91       2000.77        15.56 o
   4   2   6        754.58        731.58         7.15 o
   5   2   6        607.92        577.21         6.28 o
   6   2   6         30.90         27.60         2.16 o
   7   2   6         32.40         29.87         2.73 o
   8   2   6        106.52         99.00         5.01 o
   9   2   6        170.50        156.29         7.02 o
  10   2   6          4.92          4.85         1.73 o
 -10   3   6         10.55          5.72         2.84 o
  -9   3   6         29.42         31.10         3.54 o
  -8   3   6         57.12         58.30         5.14 o
  -7   3   6         66.12         63.43         6.43 o
  -6   3   6        120.48        121.17         8.93 o
  -5   3   6          4.18          4.49         2.09 o
  -4   3   6         81.63         87.95         4.71 o
  -3   3   6         92.65         96.11         4.67 o
  -2   3   6       1030.88       1035.38        15.55 o
  -1   3   6        358.89        356.07         6.56 o
   0   3   6         15.24         22.85         1.01 o
   1   3   6         33.29         24.43         1.23 o
   2   3   6        249.83        259.66         3.95 o
   3   3   6          1.99          7.32         1.32 o
   4   3   6        498.66        480.10         6.34 o
   5   3   6        323.45        308.06         5.44 o
   6   3   6          0.24          0.29         0.58 o
   7   3   6          4.68          2.13         0.97 o
   8   3   6        269.30        294.78         9.42 o
   9   3   6          1.35          5.62         2.42 o
  10   3   6         16.82         16.22         3.18 o
 -10   4   6          0.19          4.58         2.71 o
  -9   4   6         15.92          8.17         2.91 o
  -8   4   6        157.77        173.93         8.37 o
  -7   4   6        199.57        245.66        21.13 o
  -6   4   6          1.98          1.43         0.65 o
  -5   4   6         16.99         14.22         1.56 o
  -4   4   6         68.61         54.32         2.26 o
  -3   4   6        563.11        569.81         9.82 o
  -2   4   6          0.67          0.27         0.94 o
  -1   4   6        100.95        104.98         3.65 o
   0   4   6         46.26         51.64         1.83 o
   1   4   6         20.62         15.93         0.99 o
   2   4   6        124.70        121.63         3.09 o
   3   4   6        392.67        385.22         5.86 o
   4   4   6        462.26        406.58         6.76 o
   5   4   6        679.14        671.53         9.42 o
   6   4   6          5.36          4.67         0.93 o
   7   4   6         53.14         45.64         3.59 o
   8   4   6         11.86         12.18         2.19 o
   9   4   6         66.33         61.56         4.56 o
  10   4   6         46.00         57.42         4.61 o
 -10   5   6          0.60         -0.47         2.64 o
  -9   5   6          7.15          5.80         7.60 o
  -8   5   6        110.19        104.14         8.79 o
  -7   5   6        138.54        143.86         9.77 o
  -6   5   6         26.58         31.75         1.99 o
  -5   5   6         20.52         23.15         1.68 o
  -4   5   6          2.57          1.32         1.55 o
  -3   5   6        317.57        329.37         8.71 o
  -2   5   6        809.51        834.30        13.31 o
  -1   5   6          3.95          2.68         1.06 o
   0   5   6         16.31         10.10         1.03 o
   1   5   6        197.43        204.13         3.80 o
   2   5   6        291.82        299.26         5.50 o
   3   5   6        959.50        966.34        11.74 o
   4   5   6         84.50         80.66         2.40 o
   5   5   6         82.31         76.00         2.95 o
   6   5   6        771.47        751.47        13.15 o
   7   5   6        333.64        336.81         9.64 o
   8   5   6        217.60        215.06         8.10 o
   9   5   6          7.05          7.04         1.94 o
  -9   6   6         18.58         25.93         5.09 o
  -8   6   6         28.22         31.27         4.91 o
  -7   6   6          6.82         10.86         3.02 o
  -6   6   6         91.59         92.63         3.72 o
  -5   6   6        188.64        185.81         3.98 o
  -4   6   6         40.96         42.96         3.31 o
  -3   6   6        772.42        790.49        13.41 o
  -2   6   6          0.35         -0.42         1.24 o
  -1   6   6         86.87         81.29         3.95 o
   0   6   6        310.25        314.16         5.91 o
   1   6   6         15.58         15.63         1.46 o
   2   6   6        805.02        825.47        11.27 o
   3   6   6        689.48        659.34         9.78 o
   4   6   6         20.26         29.26         1.82 o
   5   6   6        170.01        175.93         4.23 o
   6   6   6         89.65        101.11         4.45 o
   7   6   6        104.38        108.60         5.36 o
   8   6   6         14.60         19.15         3.30 o
   9   6   6         49.73         57.36         5.60 o
  -9   7   6         21.80         17.36         4.14 o
  -8   7   6         27.96         23.21         4.29 o
  -7   7   6        125.16        128.48         9.64 o
  -6   7   6          5.05          3.12         1.10 o
  -5   7   6         36.19         31.18         2.36 o
  -4   7   6        136.97        130.39         6.06 o
  -3   7   6        758.25        782.65        17.96 o
  -2   7   6        485.57        491.80        13.78 o
  -1   7   6         28.55         22.38         2.67 o
   0   7   6         93.43         81.75         3.84 o
   1   7   6        412.56        407.85         7.95 o
   2   7   6        842.08        805.54        13.93 o
   3   7   6         14.36         19.53         1.75 o
   4   7   6        145.09        130.97         3.97 o
   5   7   6         23.53         17.16         1.75 o
   6   7   6          4.36          4.77         1.20 o
   7   7   6        180.73        195.23         9.38 o
   8   7   6          5.96          4.10         1.90 o
   9   7   6        216.11        241.79        11.52 o
  -8   8   6          5.44          3.09         5.60 o
  -7   8   6        110.17        112.64         9.67 o
  -6   8   6        231.53        209.21         6.58 o
  -5   8   6         88.46         99.86         4.45 o
  -4   8   6        553.37        514.84        34.82 o
  -3   8   6         41.55         29.21         2.74 o
  -2   8   6         24.35         13.92         2.56 o
  -1   8   6        618.65        608.18        15.90 o
   0   8   6          2.79          2.00         1.51 o
   1   8   6          2.06          1.88         0.78 o
   2   8   6        107.07        109.21         2.89 o
   3   8   6         44.62         42.56         2.80 o
   4   8   6        410.09        438.51         8.81 o
   5   8   6        399.39        393.64        11.20 o
   6   8   6          0.23          0.24         1.78 o
   7   8   6         12.05         11.00         2.68 o
   8   8   6          3.61          3.59         2.75 o
  -8   9   6          3.10          2.50         2.55 o
  -7   9   6         41.97         40.02         5.98 o
  -6   9   6        225.65        219.49         7.22 o
  -5   9   6         10.45          7.37         1.54 o
  -4   9   6         27.99         32.38         2.97 o
  -3   9   6          3.80          6.28         1.72 o
  -2   9   6          0.68         -0.56         1.59 o
  -1   9   6        248.38        239.28         7.94 o
   0   9   6         13.35         22.17         3.07 o
   1   9   6        106.65         97.96         4.64 o
   2   9   6        162.33        161.43         3.63 o
   3   9   6        259.35        274.58         9.08 o
   4   9   6         52.23         57.73         4.61 o
   5   9   6          0.33          1.79         2.23 o
   6   9   6         16.43         21.19         3.28 o
   7   9   6         40.43         47.93         5.05 o
   8   9   6         35.00         29.04         4.18 o
  -7  10   6          1.99          2.30         2.42 o
  -6  10   6         13.59         22.09         3.29 o
  -5  10   6         22.10         16.16         3.04 o
  -4  10   6         47.17         56.76         6.47 o
  -3  10   6         74.27         68.09         5.94 o
  -2  10   6         39.51         39.16         2.53 o
  -1  10   6        134.51        149.12         7.33 o
   0  10   6        102.48         84.55         8.79 o
   1  10   6        143.04        155.68         4.93 o
   2  10   6         12.00          8.98         2.53 o
   3  10   6         52.98         63.14         7.16 o
   4  10   6         99.36        117.35         7.77 o
   5  10   6         13.58         10.84         2.54 o
   6  10   6         86.76         89.22         9.15 o
   7  10   6         39.03         40.78        10.12 o
  -7  11   6          1.59          9.66         3.52 o
  -6  11   6          1.84          2.11         1.92 o
  -5  11   6          5.24          8.69         1.89 o
  -4  11   6         37.19         36.82         3.79 o
  -3  11   6         13.98         10.24         2.44 o
  -2  11   6         63.86         78.15         5.40 o
  -1  11   6          0.04          1.30         1.28 o
   0  11   6        163.10        150.96         6.41 o
   1  11   6         65.17         64.76         4.13 o
   2  11   6          0.53          0.13         1.82 o
   3  11   6         15.01         12.47         2.94 o
   4  11   6         26.18         14.35         3.63 o
   5  11   6          0.77          3.06         2.23 o
   6  11   6        101.63        119.16        10.78 o
   7  11   6          1.16          0.61         3.04 o
  -6  12   6         73.43        102.24         7.03 o
  -5  12   6         43.76         43.18         3.67 o
  -4  12   6         36.77         42.56         4.21 o
  -3  12   6         20.14         20.11         2.84 o
  -2  12   6         23.18         25.46         2.90 o
  -1  12   6         43.32         25.31         2.96 o
   0  12   6         64.99         61.70         4.25 o
   1  12   6         79.12         73.92         5.90 o
   2  12   6         73.63         90.33         6.65 o
   3  12   6         59.50         63.00         5.81 o
   4  12   6          1.15         -1.04         2.34 o
   5  12   6        266.41        285.51        16.02 o
   6  12   6         26.10         24.29         4.16 o
  -5  13   6          0.36         -2.45         2.45 o
  -4  13   6         26.73         21.84         3.53 o
  -3  13   6          0.14          2.17         1.45 o
  -2  13   6         20.11         23.12         2.85 o
  -1  13   6         36.20         45.66         3.84 o
   0  13   6        166.02        177.17         9.30 o
   1  13   6          4.39          2.17         2.33 o
   2  13   6         69.73         72.12         6.18 o
   3  13   6         20.68         20.81         5.03 o
   4  13   6          0.01          1.96         5.54 o
   5  13   6          4.92          4.96         3.34 o
  -3  14   6          7.13          5.38         1.89 o
  -2  14   6          2.61          5.32         2.87 o
  -1  14   6          2.60          3.12         1.88 o
   0  14   6         42.14         53.38         5.21 o
   1  14   6          0.37         -0.98         1.84 o
   2  14   6          3.79          7.01         2.36 o
   3  14   6         91.52         96.69         7.45 o
   0  15   6         70.98         83.82         8.22 o
  -9   0   7         12.18         18.76         6.66 o
  -7   0   7         14.40          1.62         3.89 o
  -5   0   7        244.13        232.34        16.05 o
  -3   0   7       1101.47       1039.91        19.56 o
  -1   0   7        164.80        180.71         5.21 o
   1   0   7         25.84         27.87         1.93 o
   3   0   7       2798.65       2817.75        49.01 o
   5   0   7       2141.07       2008.71        39.41 o
   7   0   7          3.05          6.34         2.35 o
   9   0   7         90.24         96.17        11.40 o
 -10   1   7         23.30         27.08         5.14 o
  -9   1   7         96.95        100.49         9.31 o
  -8   1   7          0.01          1.33         2.18 o
  -7   1   7         17.81         15.76         4.82 o
  -6   1   7         36.94         28.08         4.38 o
  -5   1   7        248.53        247.63        11.66 o
  -4   1   7         38.31         33.79         2.87 o
  -3   1   7          9.72          7.12         1.02 o
  -2   1   7       1340.13       1354.49        12.90 o
  -1   1   7         51.26         55.18         2.26 o
   0   1   7        887.54        855.12         8.74 o
   1   1   7         35.75         40.99         1.92 o
   2   1   7          0.56          1.12         0.61 o
   3   1   7          0.04          0.12         0.84 o
   4   1   7        578.70        570.10         8.80 o
   5   1   7          1.46          1.74         1.13 o
   6   1   7         25.78         25.94         2.20 o
   7   1   7         12.65          9.95         1.73 o
   8   1   7         94.87         98.95         5.16 o
   9   1   7          7.76          2.97         1.71 o
  -9   2   7          6.86          2.38         4.56 o
  -8   2   7          3.32         -1.03         2.22 o
  -7   2   7          0.02         -0.49         2.23 o
  -6   2   7         27.67         35.71         4.94 o
  -5   2   7        317.85        310.36         9.66 o
  -4   2   7         70.64         66.32         4.12 o
  -3   2   7        453.64        418.05         7.32 o
  -2   2   7         23.86         26.46         3.51 o
  -1   2   7         46.49         52.19         2.31 o
   0   2   7        160.04        160.08         3.68 o
   1   2   7        118.40        129.71         3.24 o
   2   2   7         18.56         20.81         1.25 o
   3   2   7        663.46        636.67         9.14 o
   4   2   7       1060.36       1012.32        10.17 o
   5   2   7        731.92        690.53        11.27 o
   6   2   7        589.98        601.10        10.37 o
   7   2   7         78.79         75.44         3.92 o
   8   2   7          0.02          0.69         1.53 o
   9   2   7         14.25         13.00         2.26 o
  -9   3   7         19.77         14.39         4.00 o
  -8   3   7         23.96         19.18         4.19 o
  -7   3   7         16.93         15.56         3.70 o
  -6   3   7          0.51          0.39         1.95 o
  -5   3   7         74.20         81.32         6.78 o
  -4   3   7          0.02          1.42         1.30 o
  -3   3   7         23.01         29.60         3.45 o
  -2   3   7        209.60        222.80         9.42 o
  -1   3   7       1118.59       1107.24        17.51 o
   0   3   7         41.56         38.16         1.54 o
   1   3   7        131.75        136.29         3.41 o
   2   3   7        256.49        263.62         5.46 o
   3   3   7         46.53         49.27         2.74 o
   4   3   7         26.92         27.86         1.66 o
   5   3   7          0.36          1.85         0.46 o
   6   3   7        135.84        116.60         4.07 o
   7   3   7         42.80         42.10         3.19 o
   8   3   7         17.08         15.05         2.31 o
   9   3   7        191.57        188.61         7.92 o
  -9   4   7         16.77         17.36         5.45 o
  -8   4   7         41.57         49.90         6.43 o
  -7   4   7         13.70         11.11         3.23 o
  -6   4   7        158.70        179.12        10.58 o
  -5   4   7         19.21         25.80         4.36 o
  -4   4   7        830.05        819.18        13.54 o
  -3   4   7        443.23        431.64        11.01 o
  -2   4   7        108.83        104.76         5.45 o
  -1   4   7        883.37        847.83        12.22 o
   0   4   7        357.00        374.40         8.67 o
   1   4   7         86.93         89.98         2.31 o
   2   4   7         30.26         27.30         1.47 o
   3   4   7         42.19         47.15         2.14 o
   4   4   7        172.58        182.37         4.48 o
   5   4   7        368.91        345.36         7.07 o
   6   4   7        258.20        271.65         7.03 o
   7   4   7        139.72        122.62         5.75 o
   8   4   7         32.10         27.09         2.90 o
   9   4   7          0.84         -1.20         1.85 o
  -9   5   7         68.21         76.79         8.22 o
  -8   5   7         19.20         20.96         6.30 o
  -7   5   7          5.06          4.95         4.52 o
  -6   5   7          1.67          4.20         4.74 o
  -5   5   7        156.73        170.07         4.83 o
  -4   5   7          1.34          1.24         1.23 o
  -3   5   7        279.29        273.03         8.16 o
  -2   5   7          3.75          3.80         1.36 o
  -1   5   7        210.67        220.54         5.73 o
   0   5   7        253.84        246.49         5.20 o
   1   5   7        612.71        609.33         7.28 o
   2   5   7        142.05        154.45         3.76 o
   3   5   7        130.04        127.23         3.57 o
   4   5   7        315.08        315.14         5.89 o
   5   5   7         35.12         41.64         2.54 o
   6   5   7        128.87        119.26         4.93 o
   7   5   7          0.17          0.81         1.52 o
   8   5   7         83.82         81.37         6.21 o
   9   5   7         28.19         27.20         3.88 o
  -9   6   7         33.59         34.96         5.86 o
  -8   6   7         90.03         98.73         8.99 o
  -7   6   7         91.29        115.48         9.35 o
  -6   6   7         13.63         22.98         4.33 o
  -5   6   7        376.37        392.34         8.42 o
  -4   6   7        386.53        416.06        10.79 o
  -3   6   7          4.45          7.22         1.57 o
  -2   6   7          5.14          3.02         1.34 o
  -1   6   7         74.84         67.85         3.80 o
   0   6   7        100.52         97.11         3.37 o
   1   6   7       1017.00       1027.58        14.06 o
   2   6   7        150.79        177.35         5.65 o
   3   6   7         49.24         35.19         1.85 o
   4   6   7        429.49        441.63         7.30 o
   5   6   7         15.85         21.59         2.27 o
   6   6   7         72.46         68.95         5.52 o
   7   6   7         20.95         17.88         3.05 o
   8   6   7         25.36         27.84         3.85 o
   9   6   7         89.40         85.76         6.88 o
  -8   7   7         13.40         11.72         4.00 o
  -7   7   7         38.30         40.34         5.88 o
  -6   7   7          8.87         11.49         3.70 o
  -5   7   7          2.55          1.90         0.94 o
  -4   7   7          2.55          2.01         1.71 o
  -3   7   7        345.21        339.62        11.59 o
  -2   7   7        151.59        152.56         5.88 o
  -1   7   7          2.38          3.06         1.60 o
   0   7   7        157.64        176.20         6.67 o
   1   7   7          7.63         10.25         1.75 o
   2   7   7         12.12         14.45         1.49 o
   3   7   7        119.42        117.96         4.33 o
   4   7   7        549.59        545.01        11.06 o
   5   7   7        133.55        127.45         6.24 o
   6   7   7         27.87         35.40         3.56 o
   7   7   7         68.75         66.77         5.70 o
   8   7   7         15.31         15.20         2.99 o
  -8   8   7         37.69         34.88         5.63 o
  -7   8   7        120.46        130.57        10.39 o
  -6   8   7         68.15         65.56         8.40 o
  -5   8   7          0.04          0.89         1.11 o
  -4   8   7          6.56         10.28         2.01 o
  -3   8   7          0.22         -1.28         1.30 o
  -2   8   7        199.02        198.72         7.03 o
  -1   8   7          0.74          1.08         1.55 o
   0   8   7          6.59         13.84         2.27 o
   1   8   7        264.64        236.04         7.07 o
   2   8   7        595.99        557.37        11.83 o
   3   8   7          0.48          0.66         1.21 o
   4   8   7         19.84         20.94         2.33 o
   5   8   7        381.15        417.03        11.80 o
   6   8   7         38.94         44.21         4.13 o
   7   8   7         85.15         90.57         6.68 o
   8   8   7        194.98        215.82        10.75 o
  -7   9   7          8.99          3.88         6.23 o
  -6   9   7         48.59         46.53         6.31 o
  -5   9   7          1.76          3.09         1.27 o
  -4   9   7          0.48          0.60         1.47 o
  -3   9   7         29.97         29.49         3.34 o
  -2   9   7        161.34        170.73         8.22 o
  -1   9   7        104.87        109.65         5.59 o
   0   9   7        109.84        135.92         8.62 o
   1   9   7         10.69          7.91         1.89 o
   2   9   7        251.40        260.94         9.33 o
   3   9   7         18.85         27.27         2.80 o
   4   9   7         88.49         88.13         8.91 o
   5   9   7         41.23         42.33         5.13 o
   6   9   7        129.75        135.10         7.13 o
   7   9   7         78.30         83.07         6.59 o
  -7  10   7          5.23         15.60         4.41 o
  -6  10   7          2.51          1.64         2.60 o
  -5  10   7         55.18         70.72         5.37 o
  -4  10   7         20.75         15.52         2.68 o
  -3  10   7        139.92        144.63         6.46 o
  -2  10   7        107.06        107.72         5.69 o
  -1  10   7          2.22          1.57         1.29 o
   0  10   7          1.27          4.08         1.98 o
   1  10   7         41.72         38.78         2.65 o
   2  10   7          0.32         -1.14         2.02 o
   3  10   7         61.61         54.60         5.44 o
   4  10   7        176.89        203.67        10.40 o
   5  10   7         43.27         42.73         6.54 o
   6  10   7         23.36         31.96         5.73 o
   7  10   7        127.94        154.47        12.61 o
  -6  11   7         63.99         77.16        18.60 o
  -5  11   7          1.54         -0.62         1.76 o
  -4  11   7          4.23          6.19         1.65 o
  -3  11   7         32.73         27.96         3.47 o
  -2  11   7         63.62         62.13         4.49 o
  -1  11   7         16.61         26.21         3.53 o
   0  11   7          6.14          5.26         1.59 o
   1  11   7         18.03         23.26         3.42 o
   2  11   7        324.41        361.88        13.50 o
   3  11   7          0.80          0.09         2.22 o
   4  11   7         30.06         26.35         4.12 o
   5  11   7         22.14         18.85         5.01 o
   6  11   7         34.78         31.63         5.82 o
  -5  12   7         10.84         11.04         2.74 o
  -4  12   7          3.94          6.12         1.93 o
  -3  12   7         58.90         71.27         4.95 o
  -2  12   7         53.14         46.25         4.63 o
  -1  12   7          4.59          4.00         2.28 o
   0  12   7         16.15          7.54         2.58 o
   1  12   7         13.21         11.50         2.96 o
   2  12   7        122.90        111.89         7.69 o
   3  12   7          9.60          2.16         2.37 o
   4  12   7         90.73        101.03         7.81 o
   5  12   7         13.73         18.70         3.99 o
  -4  13   7         11.08         15.30         2.88 o
  -3  13   7         12.21          7.39         2.16 o
  -2  13   7          1.15         -0.18         1.22 o
  -1  13   7        202.14        205.45         9.82 o
   0  13   7         11.70         13.99         3.39 o
   1  13   7         66.61         89.33         6.85 o
   2  13   7         33.24         44.85         5.08 o
   3  13   7         11.15          8.04         4.16 o
   4  13   7         37.60         38.06         4.95 o
  -2  14   7        159.63        179.20        11.11 o
  -1  14   7         11.65         12.27         2.68 o
   0  14   7         11.69         13.59         3.17 o
   1  14   7         12.72          9.69         2.71 o
  -8   0   8         12.34         19.75         5.88 o
  -6   0   8         76.96         82.87        10.63 o
  -4   0   8        417.89        418.66        11.98 o
  -2   0   8        250.08        225.74         6.21 o
   0   0   8        199.23        191.10         6.54 o
   2   0   8       1185.35       1199.03        15.83 o
   4   0   8         29.80         27.38         3.23 o
   6   0   8        777.03        740.11        17.30 o
   8   0   8        265.92        272.12        18.74 o
  -9   1   8         14.84         27.02         5.09 o
  -8   1   8          0.23          5.36         3.56 o
  -7   1   8         21.95         17.81         3.97 o
  -6   1   8         10.17          2.38         4.60 o
  -5   1   8          2.34          0.25         2.35 o
  -4   1   8          1.77         -0.69         1.93 o
  -3   1   8         82.91         68.71         2.18 o
  -2   1   8         19.88         13.65         1.42 o
  -1   1   8          7.06          3.38         1.20 o
   0   1   8          8.66          8.68         1.03 o
   1   1   8        172.83        177.72         4.56 o
   2   1   8        249.44        247.91         4.82 o
   3   1   8          3.76          1.78         0.76 o
   4   1   8        174.67        156.22         4.37 o
   5   1   8         15.32         12.02         1.80 o
   6   1   8        104.22        101.75         4.23 o
   7   1   8        141.07        153.53         5.43 o
   8   1   8          5.63         13.67         2.70 o
   9   1   8          9.35         12.44         3.00 o
  -9   2   8         48.93         45.71         6.51 o
  -8   2   8          8.39          9.30         6.18 o
  -7   2   8          0.77          0.17         1.80 o
  -6   2   8         31.70         25.95         4.45 o
  -5   2   8          1.47          5.03         3.81 o
  -4   2   8        574.74        556.31        13.01 o
  -3   2   8        622.90        607.57        13.45 o
  -2   2   8        378.81        365.83        12.30 o
  -1   2   8         19.92         16.80         2.06 o
   0   2   8          0.12         -0.19         0.73 o
   1   2   8          2.55          1.32         0.92 o
   2   2   8        220.53        208.96         4.75 o
   3   2   8          1.29          2.08         0.81 o
   4   2   8         80.61         76.16         3.04 o
   5   2   8        274.58        288.30         6.83 o
   6   2   8         95.75         97.78         4.04 o
   7   2   8        343.28        332.06        10.37 o
   8   2   8          1.43         -0.09         1.70 o
   9   2   8         17.09         19.49         3.20 o
  -9   3   8          8.44         11.91         3.70 o
  -8   3   8         43.60         41.60         5.99 o
  -7   3   8          0.11          1.13         2.33 o
  -6   3   8         43.12         33.45         5.01 o
  -5   3   8        165.30        151.86         9.62 o
  -4   3   8         14.70         10.63         6.11 o
  -3   3   8         44.40         48.23         3.64 o
  -2   3   8          4.07          1.93         1.95 o
  -1   3   8        486.65        445.52         9.29 o
   0   3   8         23.47         23.80         1.25 o
   1   3   8          1.04          0.71         0.72 o
   2   3   8       1090.34       1096.09        14.90 o
   3   3   8        208.26        210.92         4.91 o
   4   3   8         37.44         45.04         2.62 o
   5   3   8          9.18          9.50         2.09 o
   6   3   8        100.43        109.47         5.09 o
   7   3   8         11.29         11.73         3.57 o
   8   3   8         19.21         18.08         2.50 o
   9   3   8          1.26         -0.61         2.04 o
  -8   4   8          6.52          6.42         2.83 o
  -7   4   8          1.70         -0.42         1.88 o
  -6   4   8          6.72          6.24         2.81 o
  -5   4   8        179.44        195.40        10.97 o
  -4   4   8        278.72        258.66         8.13 o
  -3   4   8        749.73        770.76        21.07 o
  -2   4   8        142.28        135.74         7.98 o
  -1   4   8          3.78          1.59         1.41 o
   0   4   8          1.16          2.44         0.88 o
   1   4   8        177.32        171.83         3.81 o
   2   4   8         42.64         34.18         1.79 o
   3   4   8          4.62          4.56         0.75 o
   4   4   8        402.06        395.60         8.37 o
   5   4   8        293.07        282.86         6.48 o
   6   4   8         78.46         66.31         3.54 o
   7   4   8        310.26        319.42         8.94 o
   8   4   8          2.27          2.53         1.66 o
  -8   5   8         31.74         36.26         5.69 o
  -7   5   8          0.19          3.90         2.04 o
  -6   5   8         13.37         14.14         3.77 o
  -5   5   8         42.09         45.51         7.99 o
  -4   5   8         54.95         58.66         5.98 o
  -3   5   8         32.64         36.90         4.63 o
  -2   5   8        272.03        247.90         9.04 o
  -1   5   8         53.22         56.50         4.24 o
   0   5   8       1012.64        957.99        13.77 o
   1   5   8        131.66        118.40         3.06 o
   2   5   8        178.83        217.78         4.38 o
   3   5   8        656.61        654.87        13.09 o
   4   5   8        233.72        242.66         6.58 o
   5   5   8         90.28         88.68         3.73 o
   6   5   8         13.48         15.32         2.15 o
   7   5   8        144.07        147.92         7.34 o
   8   5   8         84.09         79.89         9.36 o
  -8   6   8         12.39         16.31         6.72 o
  -7   6   8          9.67          8.94         5.89 o
  -6   6   8          6.46          2.12         4.63 o
  -5   6   8        192.29        173.11        19.17 o
  -4   6   8          1.16         -0.13         1.11 o
  -3   6   8         13.88         16.49         2.42 o
  -2   6   8        152.53        153.02         5.84 o
  -1   6   8        130.78        134.18         5.47 o
   0   6   8        144.20        146.45         4.24 o
   1   6   8         10.53         13.36         1.75 o
   2   6   8         13.51         11.07         1.15 o
   3   6   8        373.71        388.42        13.14 o
   4   6   8         74.21         75.90         4.46 o
   5   6   8         14.09         14.37         2.06 o
   6   6   8         50.59         56.14         4.43 o
   7   6   8         60.98         65.76         5.06 o
   8   6   8         76.36         77.14         6.73 o
  -8   7   8          1.67          1.15         2.33 o
  -7   7   8          5.01         10.86         6.99 o
  -6   7   8         23.70         25.68         4.71 o
  -5   7   8         12.97         11.64         3.41 o
  -4   7   8         29.73         25.37         2.85 o
  -3   7   8         33.34         26.62         2.63 o
  -2   7   8         10.90          8.10         1.67 o
  -1   7   8         28.66         23.01         3.18 o
   0   7   8         26.88         19.82         1.81 o
   1   7   8        768.04        826.95        19.23 o
   2   7   8         25.90         16.51         2.21 o
   3   7   8        382.32        391.50         9.97 o
   4   7   8         16.09         17.46         2.26 o
   5   7   8         53.07         52.65         3.63 o
   6   7   8          0.44          2.61         1.62 o
   7   7   8        188.51        203.62         8.96 o
  -7   8   8          0.52          0.34         2.90 o
  -6   8   8         13.89         13.71         4.10 o
  -5   8   8          3.34          5.52         2.66 o
  -4   8   8        228.07        252.14         9.34 o
  -3   8   8         27.14         27.34         2.79 o
  -2   8   8         67.30         77.38         4.51 o
  -1   8   8         14.38         18.00         2.41 o
   0   8   8          0.10          1.48         1.45 o
   1   8   8         12.29          8.70         3.30 o
   2   8   8          0.02          2.68         1.70 o
   3   8   8          0.27          2.12         1.76 o
   4   8   8          7.04          1.79         1.26 o
   5   8   8        108.69        109.74         6.83 o
   6   8   8        134.18        145.40         7.29 o
   7   8   8          7.51          6.72         2.28 o
  -6   9   8          7.30          0.24         6.48 o
  -5   9   8         16.68         14.18         3.77 o
  -4   9   8          0.22         -0.09         1.69 o
  -3   9   8          0.60          0.74         1.57 o
  -2   9   8          9.04          4.70         1.69 o
  -1   9   8        266.39        242.62         7.67 o
   0   9   8          0.60          0.24         1.67 o
   1   9   8        106.57        121.69         6.66 o
   2   9   8          0.11          2.14         1.29 o
   3   9   8        117.20        124.25        10.28 o
   4   9   8          3.49          0.75         2.74 o
   5   9   8          0.05          3.95         3.40 o
   6   9   8         23.72         28.79         3.52 o
  -6  10   8         24.56         29.06         5.33 o
  -5  10   8          3.00         -0.22         3.96 o
  -4  10   8         34.49         42.44         4.52 o
  -3  10   8         87.34         98.38         5.53 o
  -2  10   8          8.52         11.66         2.18 o
  -1  10   8          6.55          7.29         1.85 o
   0  10   8          3.30          5.47         3.94 o
   1  10   8         30.21         36.61         4.31 o
   2  10   8          7.60          2.56         1.80 o
   3  10   8          4.32          2.95         2.13 o
   4  10   8        249.74        262.20        15.77 o
   5  10   8          6.34          7.77         3.46 o
   6  10   8         79.46         86.92        10.48 o
  -5  11   8         11.97          9.90         5.13 o
  -4  11   8         33.63         33.01         4.00 o
  -3  11   8          7.16          5.24         1.77 o
  -2  11   8         38.28         26.09         3.02 o
  -1  11   8         76.63         68.15         5.78 o
   0  11   8         61.65         60.57         6.28 o
   1  11   8         63.47         58.90         5.55 o
   2  11   8         22.66         34.03         4.71 o
   3  11   8         60.10         64.58         6.13 o
   4  11   8          6.81          7.31         3.38 o
   5  11   8        104.32        131.38        11.78 o
  -4  12   8          4.53          7.82         3.38 o
  -3  12   8         51.17         60.58         4.65 o
  -2  12   8          1.90          2.51         1.64 o
  -1  12   8          1.24          4.13         1.76 o
   0  12   8         70.15         75.94         6.14 o
   1  12   8          2.31          1.88         2.19 o
   2  12   8          7.37          8.79         2.78 o
   3  12   8         37.83         47.98         5.53 o
   4  12   8          0.02         -0.50         4.39 o
  -2  13   8         45.06         41.10         5.26 o
  -1  13   8          0.31          0.66         1.55 o
   0  13   8         33.01         27.60         4.12 o
   1  13   8         53.40         39.43         6.28 o
   2  13   8          0.10         -1.68         1.86 o
  -7   0   9          1.41         -0.69         3.56 o
  -5   0   9          2.61         -1.26         3.32 o
  -3   0   9         60.40         65.85         4.21 o
  -1   0   9         24.94         24.87         2.98 o
   1   0   9        135.72        129.88         9.30 o
   3   0   9        474.61        464.99        16.69 o
   5   0   9        228.09        262.29        18.40 o
   7   0   9         19.32         10.12         3.98 o
  -8   1   9         13.31          8.12         8.21 o
  -7   1   9          1.44         -0.72         2.37 o
  -6   1   9         85.78         96.93         8.45 o
  -5   1   9         26.76         16.28         3.35 o
  -4   1   9         27.40         12.54         3.08 o
  -3   1   9         18.88         23.08         2.43 o
  -2   1   9        145.54        149.72         4.55 o
  -1   1   9        110.55        100.79         4.11 o
   0   1   9        119.13        103.32         4.27 o
   1   1   9         23.45         22.41         2.40 o
   2   1   9         39.74         38.17         2.51 o
   3   1   9          3.22          3.01         0.83 o
   4   1   9        407.67        419.06        10.85 o
   5   1   9          6.82          3.88         1.45 o
   6   1   9         40.56         42.48         2.84 o
   7   1   9        128.76        135.44         6.03 o
   8   1   9         14.01          9.42         2.97 o
  -8   2   9          0.98         -0.02         4.88 o
  -7   2   9         12.96         25.82         5.10 o
  -6   2   9         35.02         33.71         5.70 o
  -5   2   9        196.70        170.10        10.67 o
  -4   2   9         47.56         37.02         4.86 o
  -3   2   9        293.28        279.03         8.74 o
  -2   2   9        146.38        149.93         5.93 o
  -1   2   9        464.34        460.36         8.86 o
   0   2   9         17.66         14.43         1.45 o
   1   2   9        298.08        295.14         7.10 o
   2   2   9        301.89        299.55         6.55 o
   3   2   9          9.34          8.04         1.18 o
   4   2   9        692.37        660.55        17.84 o
   5   2   9        221.97        215.52         7.63 o
   6   2   9         52.98         52.82         4.40 o
   7   2   9         12.38          8.70         1.87 o
   8   2   9         15.60          9.22         2.39 o
  -8   3   9         27.41         29.23         5.31 o
  -7   3   9        102.32        116.40         9.77 o
  -6   3   9         51.30         57.28        10.56 o
  -5   3   9         17.59          9.63         2.85 o
  -4   3   9          7.48          2.13         2.15 o
  -3   3   9          7.33         12.89         2.96 o
  -2   3   9         44.36         37.45         4.47 o
  -1   3   9        851.29        768.28        16.85 o
   0   3   9        225.47        219.36         4.82 o
   1   3   9        244.11        242.57         5.67 o
   2   3   9          0.11         -0.95         1.74 o
   3   3   9         71.49         74.91         3.29 o
   4   3   9         78.48         88.16         4.48 o
   5   3   9        392.11        406.12        18.10 o
   6   3   9         66.07         66.98         5.03 o
   7   3   9         63.39         58.68         4.10 o
   8   3   9          0.31         -0.91         1.53 o
  -8   4   9         15.53         23.01         5.00 o
  -7   4   9          3.00         -1.41         4.63 o
  -6   4   9        116.14        118.28        15.19 o
  -5   4   9        129.82        136.74         9.61 o
  -4   4   9         54.70         53.72         5.84 o
  -3   4   9         34.39         30.38         6.20 o
  -2   4   9        203.96        214.51        10.61 o
  -1   4   9          0.69          1.31         1.16 o
   0   4   9        736.49        759.57        18.88 o
   1   4   9          3.83          0.43         0.54 o
   2   4   9         98.80        112.72         3.54 o
   3   4   9          3.25          2.27         1.00 o
   4   4   9         69.24         78.43         3.70 o
   5   4   9          0.44          0.66         1.57 o
   6   4   9        146.01        146.67         6.32 o
   7   4   9          8.73          8.81         2.06 o
   8   4   9         10.98          8.56         2.33 o
  -7   5   9          6.74          7.96         5.76 o
  -6   5   9          0.59          2.60         2.42 o
  -5   5   9         31.26         25.74         5.67 o
  -4   5   9         44.83         43.47         5.36 o
  -3   5   9         16.55         12.28         3.11 o
  -2   5   9          5.48          4.54         2.19 o
  -1   5   9         21.86         22.07         2.89 o
   0   5   9          2.57          2.41         1.68 o
   1   5   9         77.85         70.65         4.16 o
   2   5   9         16.99         16.72         2.60 o
   3   5   9        120.51        131.90         4.83 o
   4   5   9          4.12          4.24         1.16 o
   5   5   9        157.66        161.46         7.12 o
   6   5   9         47.69         48.99         3.72 o
   7   5   9         50.49         51.82         4.41 o
  -7   6   9          5.11          8.97         3.38 o
  -6   6   9          0.53         -1.62         2.39 o
  -5   6   9         27.01         29.47         4.92 o
  -4   6   9          0.04          1.97         3.57 o
  -3   6   9         61.19         63.67        11.43 o
  -2   6   9        493.30        513.47        14.30 o
  -1   6   9        134.38        153.39         7.39 o
   0   6   9         41.00         31.29         3.43 o
   1   6   9        115.92         95.39         5.05 o
   2   6   9         88.61         84.03         3.34 o
   3   6   9          0.97         -0.04         0.93 o
   4   6   9          2.62          7.06         1.25 o
   5   6   9          1.71          3.89         1.69 o
   6   6   9        237.34        259.11         9.50 o
   7   6   9         19.68         19.14         2.93 o
  -7   7   9          0.50          1.75         5.26 o
  -6   7   9         10.96         16.96         3.96 o
  -5   7   9          4.92          1.85         2.54 o
  -4   7   9         75.39         65.47         6.81 o
  -3   7   9         37.23         45.20         5.50 o
  -2   7   9         63.51         66.44         5.37 o
  -1   7   9         78.94         85.76         5.71 o
   0   7   9        136.46        126.24         6.11 o
   1   7   9         89.29        103.39         5.49 o
   2   7   9         59.13         49.42         3.91 o
   3   7   9        262.97        269.02         9.00 o
   4   7   9         70.94         77.10         3.97 o
   5   7   9          1.61          3.90         1.55 o
   6   7   9          6.70          8.82         2.45 o
  -6   8   9          2.88          3.66         2.94 o
  -5   8   9          5.38          2.99         2.61 o
  -4   8   9          5.02          4.54         3.34 o
  -3   8   9         40.00         34.17         3.60 o
  -2   8   9          0.49         -1.41         1.41 o
  -1   8   9         95.30        112.07         5.54 o
   0   8   9         13.52          8.84         1.97 o
   1   8   9        127.34        143.51         6.68 o
   2   8   9         38.46         32.03         3.18 o
   3   8   9        106.43        127.80         7.93 o
   4   8   9          0.26         -3.02         3.02 o
   5   8   9        165.08        203.32        13.99 o
   6   8   9        127.81        149.51        12.39 o
  -5   9   9          2.52          4.40         6.22 o
  -4   9   9          6.74          0.49         3.46 o
  -3   9   9          6.25          9.06         1.92 o
  -2   9   9          5.41          4.37         1.53 o
  -1   9   9         29.70         30.22         3.82 o
   0   9   9        232.38        239.80         7.92 o
   1   9   9         46.10         56.87         4.33 o
   2   9   9        281.89        284.27        15.55 o
   3   9   9        128.03        137.37        11.02 o
   4   9   9          9.58         19.08         4.64 o
   5   9   9         11.53         14.22         4.46 o
  -4  10   9          3.21          2.38         3.04 o
  -3  10   9          5.51          5.91         2.01 o
  -2  10   9         25.24         28.29         2.88 o
  -1  10   9         45.56         49.23         3.75 o
   0  10   9          8.00          6.91         2.01 o
   1  10   9         48.85         41.97         4.77 o
   2  10   9          0.04         -2.20         4.24 o
   3  10   9          1.20          0.43         2.44 o
   4  10   9         29.21         43.53         6.76 o
  -3  11   9          2.11          2.36         2.20 o
  -2  11   9          0.00         -0.51         1.37 o
  -1  11   9         58.93         71.72         5.13 o
   0  11   9        191.15        246.34        11.44 o
   1  11   9          0.24         -0.38         2.63 o
   2  11   9         24.99         19.90         3.59 o
   3  11   9          2.66          0.91         2.36 o
  -1  12   9         37.57         35.27         4.18 o
   0  12   9         11.11          7.84         2.69 o
   1  12   9          2.31          1.83         2.37 o
  -6   0  10         50.21         48.36         8.85 o
  -4   0  10         51.47         49.60         8.38 o
  -2   0  10        446.43        395.09        20.94 o
   0   0  10          4.12          6.41         2.57 o
   2   0  10        138.62        136.32        16.38 o
   4   0  10         52.16         57.02        12.95 o
   6   0  10        244.68        238.25        17.04 o
  -7   1  10         86.65         70.75         7.76 o
  -6   1  10          0.37         -3.85         6.02 o
  -5   1  10         12.22         17.04         4.07 o
  -4   1  10         15.15         18.35         3.84 o
  -3   1  10        186.51        188.91        10.59 o
  -2   1  10         68.30         51.98         5.62 o
  -1   1  10          2.59          4.28         1.59 o
   0   1  10        249.95        256.85        10.66 o
   1   1  10        195.24        209.80         8.05 o
   2   1  10        104.89        103.92         5.01 o
   3   1  10        156.00        159.58         8.50 o
   4   1  10         41.13         37.83         3.36 o
   5   1  10         95.97         91.40         5.20 o
   6   1  10          2.26         -0.05         1.82 o
   7   1  10         63.67         66.29         8.40 o
  -7   2  10         27.74         31.20         5.35 o
  -6   2  10         65.99         83.13         8.19 o
  -5   2  10          7.13          7.06         2.88 o
  -4   2  10         53.52         53.41        10.60 o
  -3   2  10          1.03         -0.43         1.90 o
  -2   2  10         20.99         14.02         2.99 o
  -1   2  10         87.07         91.93         6.68 o
   0   2  10          5.08          1.31         1.59 o
   1   2  10         62.92         58.89         4.10 o
   2   2  10          2.03          0.55         0.92 o
   3   2  10         17.17         17.55         3.23 o
   4   2  10         39.44         30.89         4.04 o
   5   2  10        186.17        207.88        10.32 o
   6   2  10        123.90        133.54         8.44 o
   7   2  10        181.82        175.01        11.31 o
  -7   3  10         27.70         30.65         5.85 o
  -6   3  10          6.87          4.37         4.02 o
  -5   3  10         24.86         23.84         4.24 o
  -4   3  10         30.39         34.48        10.46 o
  -3   3  10          0.04          0.11         1.85 o
  -2   3  10          5.40          3.76         3.37 o
  -1   3  10        326.59        308.50        12.62 o
   0   3  10        170.01        185.94         7.68 o
   1   3  10          3.15          0.81         1.28 o
   2   3  10        183.02        178.37         5.90 o
   3   3  10         65.02         59.24         3.95 o
   4   3  10          9.06         10.20         4.48 o
   5   3  10        184.42        176.54         9.67 o
   6   3  10         18.87         29.40         5.17 o
   7   3  10         24.38         31.29         3.55 o
  -7   4  10          4.84          3.94         3.34 o
  -6   4  10        175.89        168.13        11.67 o
  -5   4  10          4.35          9.29         3.16 o
  -4   4  10          1.45          1.47         3.99 o
  -3   4  10        303.19        272.10        16.18 o
  -2   4  10        101.79        101.97         7.65 o
  -1   4  10         84.90         90.91         6.84 o
   0   4  10         82.95         96.74         5.60 o
   1   4  10          1.09          4.02         1.50 o
   2   4  10         37.35         32.22         2.61 o
   3   4  10          6.60          4.02         1.15 o
   4   4  10         20.69         20.40         3.01 o
   5   4  10        223.25        238.21         8.96 o
   6   4  10         27.01         23.06         2.96 o
  -6   5  10         17.39         14.26         3.75 o
  -5   5  10         21.37         18.89         4.12 o
  -4   5  10         28.19         28.14         8.71 o
  -3   5  10         29.79         28.67         5.29 o
  -2   5  10          6.97          1.62         2.47 o
  -1   5  10         18.54         24.44         3.24 o
   0   5  10        449.14        476.67        12.01 o
   1   5  10        144.72        132.26         5.95 o
   2   5  10        416.48        439.56        11.70 o
   3   5  10          5.35          7.14         2.60 o
   4   5  10        146.88        148.61        13.13 o
   5   5  10         19.94         21.78         2.82 o
   6   5  10         10.95          5.99         2.01 o
  -6   6  10          3.38          0.86         2.16 o
  -5   6  10         41.03         43.32         6.04 o
  -4   6  10         33.88         29.89         6.77 o
  -3   6  10         37.62         41.16         5.43 o
  -2   6  10         81.08         79.04         7.06 o
  -1   6  10        227.24        209.29         9.03 o
   0   6  10         85.59         87.19         5.12 o
   1   6  10          9.30          5.19         1.75 o
   2   6  10         73.55         83.43         5.09 o
   3   6  10         11.05          3.82         1.43 o
   4   6  10          0.48         -1.49         2.26 o
   5   6  10         55.39         52.13         5.44 o
   6   6  10         57.47         64.29         8.04 o
  -5   7  10          1.76          0.27         4.05 o
  -4   7  10         10.73         10.29         3.33 o
  -3   7  10          0.98          2.37         3.17 o
  -2   7  10         13.58         15.95         3.04 o
  -1   7  10        103.90        108.41         6.58 o
   0   7  10         90.25         98.12         5.60 o
   1   7  10        266.20        284.14         8.49 o
   2   7  10          3.30          3.19         1.94 o
   3   7  10          3.96          1.38         1.30 o
   4   7  10          9.07          4.88         2.78 o
   5   7  10          8.05          7.19         5.58 o
  -5   8  10          5.07         -2.93         2.93 o
  -4   8  10          0.74          0.00         3.32 o
  -3   8  10          0.36          1.05         2.97 o
  -2   8  10        156.82        154.78         8.33 o
  -1   8  10         48.29         49.75         4.26 o
   0   8  10         19.61         21.12         2.92 o
   1   8  10          3.47          5.82         1.76 o
   2   8  10         53.16         39.28         3.70 o
   3   8  10          0.16          0.10         1.98 o
   4   8  10         12.69         12.08         4.01 o
  -4   9  10          5.61          7.20         3.40 o
  -3   9  10         34.89         43.25         6.06 o
  -2   9  10          1.80          1.46         2.05 o
  -1   9  10        107.11        110.06         6.39 o
   0   9  10         35.14         36.07         3.67 o
   1   9  10         48.07         64.91         5.68 o
   2   9  10          0.61         -0.93         1.59 o
   3   9  10         64.06         78.59         6.26 o
   4   9  10         63.36         73.61         8.79 o
  -2  10  10        112.65        113.03         6.73 o
  -1  10  10          1.03          2.82         1.65 o
   0  10  10        102.26        103.16         7.36 o
   1  10  10          9.61         12.92         2.87 o
   2  10  10          0.17         -4.68         4.98 o
  -5   0  11         34.89         43.90         8.34 o
  -3   0  11        121.74        145.65        13.86 o
  -1   0  11         14.28          8.31         3.11 o
   1   0  11          6.19          6.12         1.81 o
   3   0  11        184.82        146.79        16.90 o
   5   0  11         11.84         10.14         2.88 o
  -6   1  11         12.47         11.91         3.65 o
  -5   1  11          0.77         -1.77         2.38 o
  -4   1  11         18.59         11.34         3.03 o
  -3   1  11        105.33         89.03         7.56 o
  -2   1  11          0.70          2.16         1.96 o
  -1   1  11         15.34         14.89         3.01 o
   0   1  11         41.66         38.13         4.39 o
   1   1  11         30.10         32.56         3.14 o
   2   1  11        240.30        265.05        15.70 o
   3   1  11         40.97         43.91         4.79 o
   4   1  11        318.68        344.45        13.35 o
   5   1  11          0.06          0.39         1.87 o
   6   1  11         39.67         44.65         7.59 o
  -6   2  11          1.11         -0.26         2.46 o
  -5   2  11          2.79          1.25         2.53 o
  -4   2  11          1.25          4.14         1.91 o
  -3   2  11         22.10         23.52         4.19 o
  -2   2  11         39.57         33.55         4.53 o
  -1   2  11        195.81        197.96        10.44 o
   0   2  11          0.02         -0.33         2.35 o
   1   2  11          3.12          1.39         1.35 o
   2   2  11         29.26         22.85         3.55 o
   3   2  11         21.25         17.28         3.15 o
   4   2  11         10.18          8.24         3.56 o
   5   2  11          0.83         -0.40         3.18 o
   6   2  11          3.18          2.31         2.08 o
  -6   3  11          0.02          0.19         5.77 o
  -5   3  11          2.26          0.07         2.91 o
  -4   3  11          4.90          6.19         3.08 o
  -3   3  11         44.07         38.78         5.17 o
  -2   3  11         43.35         36.70         5.08 o
  -1   3  11         18.63         15.45         3.23 o
   0   3  11         20.40         21.20         4.84 o
   1   3  11         24.54         31.46         2.75 o
   2   3  11         85.45         90.43         6.81 o
   3   3  11        129.18        133.67         8.44 o
   4   3  11        134.22        135.87         8.74 o
   5   3  11          0.11          2.95         1.94 o
  -5   4  11          1.74          3.78         4.02 o
  -4   4  11         15.95         18.36         4.10 o
  -3   4  11          0.01          1.01         2.07 o
  -2   4  11        212.72        219.82        11.79 o
  -1   4  11         97.48         77.16         6.70 o
   0   4  11         58.20         57.83         4.20 o
   1   4  11         51.42         45.37         3.34 o
   2   4  11          1.80          1.95         1.47 o
   3   4  11          1.29         -0.37         2.23 o
   4   4  11         21.85         18.94         3.47 o
   5   4  11         10.52         10.36         2.75 o
  -5   5  11         21.79         21.74         4.54 o
  -4   5  11          3.31          0.23         5.00 o
  -3   5  11         35.32         40.80         5.44 o
  -2   5  11         11.31          8.46         2.73 o
  -1   5  11         34.21         22.69         4.08 o
   0   5  11         36.76         31.62         3.23 o
   1   5  11        195.31        190.82         7.95 o
   2   5  11          2.97          3.70         1.69 o
   3   5  11        124.34        144.99         9.02 o
   4   5  11          6.97          7.68         2.60 o
   5   5  11         37.33         27.32         4.08 o
  -4   6  11          7.23          4.65         2.71 o
  -3   6  11         17.96         24.43         4.33 o
  -2   6  11        154.53        156.60        10.33 o
  -1   6  11        297.53        299.00        11.30 o
   0   6  11        133.30        137.59         6.68 o
   1   6  11          0.25          1.26         1.46 o
   2   6  11          0.33         -0.12         1.56 o
   3   6  11          6.90          4.31         1.92 o
   4   6  11         44.35         44.15         5.27 o
  -4   7  11         30.64         28.91         5.14 o
  -3   7  11         24.66         18.74         3.94 o
  -2   7  11          5.44          4.25         2.78 o
  -1   7  11          4.17          2.44         1.49 o
   0   7  11         36.39         31.02         3.36 o
   1   7  11         56.65         53.36         4.47 o
   2   7  11         89.64        113.59         6.31 o
   3   7  11         44.67         41.77         6.39 o
  -2   8  11          1.68          0.88         5.16 o
  -1   8  11         87.04         84.95         5.85 o
   0   8  11          9.73         15.45         2.48 o
   1   8  11         87.24         73.69         6.05 o
   2   8  11          4.55          2.59         1.90 o
  -4   0  12         15.19         15.07         5.07 o
  -2   0  12         65.04         77.09        10.11 o
   0   0  12         50.15         56.84         7.90 o
   2   0  12         43.26         37.88         8.92 o
   4   0  12         41.17         43.16        10.58 o
  -4   1  12         26.59         16.23         3.66 o
  -3   1  12         20.98         11.61         2.92 o
  -2   1  12        101.32         81.24         8.75 o
  -1   1  12          2.49          2.61         1.81 o
   0   1  12          5.14          1.60         1.47 o
   1   1  12         67.31         70.51         8.33 o
   2   1  12          0.28         -3.45         7.92 o
   3   1  12        223.92        239.67        16.17 o
   4   1  12          6.94          2.94         1.96 o
  -4   2  12         72.82         67.69         7.39 o
  -3   2  12          2.65          5.55         2.48 o
  -2   2  12          5.64          5.96         2.91 o
  -1   2  12         42.51         51.16         6.45 o
   0   2  12        203.05        220.59        11.16 o
   1   2  12         98.39         95.00         9.70 o
   2   2  12         15.81         19.38         6.20 o
   3   2  12         31.27         41.84         4.97 o
   4   2  12          7.29          8.58         2.93 o
  -4   3  12         16.65          4.09         7.18 o
  -3   3  12          4.14          3.17         2.17 o
  -2   3  12          4.35          0.53         2.77 o
  -1   3  12         33.39         24.07         3.96 o
   0   3  12         17.22         19.18         3.89 o
   1   3  12        183.10        207.02        14.26 o
   2   3  12        115.33        112.41         7.95 o
   3   3  12        105.31        112.52         8.27 o
  -3   4  12         18.97         14.22         5.19 o
  -2   4  12         10.22          8.54         2.77 o
  -1   4  12        106.83        120.22        14.78 o
   0   4  12          7.54          5.91         2.42 o
   1   4  12        103.34        124.40         8.34 o
   2   4  12          6.03          6.08         2.37 o
   3   4  12          4.96          8.72         2.63 o
  -2   5  12          5.55          5.49         2.39 o
  -1   5  12         20.74         19.92         3.79 o
   0   5  12         13.51          8.97         6.81 o
   1   5  12         20.74         16.43         3.34 o
   2   5  12         42.96         34.56         4.68 o
  -1   6  12         10.77         12.93         2.59 o
   0   6  12         78.10         96.88         6.78 o
   1   6  12         21.40         32.94         5.11 o
                                                
